# Supplementary material for: A Leveraged Signal-to-Noise Ratio (LSTNR) Method to Extract Differentially Expressed Genes and Multivariate Patterns of Expression From Noisy and Low-Replication RNAseq Data
Source: Front Genet. 2018 May 16;9:176. doi: 10.3389/fgene.2018.00176 (PMC5964166; doi:10.3389/fgene.2018.00176)
Supplement: Supplementary file 1 [file Table_1.xlsx]

## Sheet: Realiz SGs
Block 1	Block 2	Block 3	Block 4	Altogether	Full Overlap
A2M|2	A2ML1|144568	A2M|2	A2M|2	A2M|2	A2M|2
AAAS|8086	A2M|2	AAGAB|79719	AAAS|8086	A2ML1|144568	AAGAB|79719
AAGAB|79719	AAAS|8086	AAK1|22848	AAGAB|79719	AAAS|8086	ABCA2|20
AARS2|57505	AACS|65985	AARS|16	AAK1|22848	AACS|65985	ABCC9|10060
AARSD1|80755	AAGAB|79719	ABAT|18	AAMP|14	AAGAB|79719	ABCG1|9619
AATF|26574	AAK1|22848	ABCA2|20	AARS|16	AAK1|22848	ABHD12|26090
ABAT|18	AARS2|57505	ABCB6|10058	AASDHPPT|60496	AAMP|14	ABLIM3|22885
ABCA1|19	AARS|16	ABCB8|11194	AATF|26574	AARS|16	ACADSB|36
ABCA2|20	ABCA12|26154	ABCC11|85320	ABAT|18	AARS2|57505	ACADVL|37
ABCA3|21	ABCA1|19	ABCC3|8714	ABCA1|19	AARSD1|80755	ACAT2|39
ABCA8|10351	ABCA2|20	ABCC5|10057	ABCA2|20	AASDHPPT|60496	ACOT7|11332
ABCB8|11194	ABCA3|21	ABCC9|10060	ABCA8|10351	AATF|26574	ACTG1|71
ABCC11|85320	ABCA8|10351	ABCD3|5825	ABCA9|10350	ABAT|18	ACTG2|72
ABCC1|4363	ABCB10|23456	ABCE1|6059	ABCB10|23456	ABCA1|19	ACTL6A|86
ABCC3|8714	ABCB7|22	ABCF2|10061	ABCB8|11194	ABCA12|26154	ACTR2|10097
ABCC5|10057	ABCC5|10057	ABCG1|9619	ABCC1|4363	ABCA2|20	ACTR3|10096
ABCC9|10060	ABCC9|10060	ABHD11|83451	ABCC9|10060	ABCA3|21	ADAM15|8751
ABCD3|5825	ABCD1|215	ABHD12|26090	ABCD3|5825	ABCA8|10351	ADAMTS5|11096
ABCE1|6059	ABCG1|9619	ABHD2|11057	ABCF1|23	ABCA9|10350	ADCY6|112
ABCF1|23	ABHD10|55347	ABHD3|171586	ABCF2|10061	ABCB10|23456	ADD1|118
ABCF2|10061	ABHD12|26090	ABHD4|63874	ABCF3|55324	ABCB6|10058	ADH5|128
ABCF3|55324	ABHD14B|84836	ABHD5|51099	ABCG1|9619	ABCB7|22	ADIPOQ|9370
ABCG1|9619	ABHD5|51099	ABI3BP|25890	ABHD12|26090	ABCB8|11194	ADIPOR1|51094
ABHD11|83451	ABI1|10006	ABL2|27	ABHD14B|84836	ABCC1|4363	ADPRHL2|54936
ABHD12|26090	ABI2|10152	ABLIM1|3983	ABHD2|11057	ABCC11|85320	AFF4|27125
ABHD2|11057	ABI3BP|25890	ABLIM3|22885	ABHD4|63874	ABCC3|8714	AHCY|191
ABHD3|171586	ABL2|27	ABT1|29777	ABHD5|51099	ABCC5|10057	AHNAK|79026
ABHD4|63874	ABLIM3|22885	ACACB|32	ABI1|10006	ABCC9|10060	AHSA1|10598
ABI2|10152	ABR|29	ACADSB|36	ABI2|10152	ABCD1|215	AKAP13|11214
ABI3BP|25890	ABT1|29777	ACADVL|37	ABL1|25	ABCD3|5825	AKR1A1|10327
ABLIM1|3983	ACAA2|10449	ACAT2|39	ABLIM1|3983	ABCE1|6059	AKR1C2|1646
ABLIM3|22885	ACACB|32	ACBD3|64746	ABLIM3|22885	ABCF1|23	AKT1|207
ABT1|29777	ACAD9|28976	ACBD5|91452	ABR|29	ABCF2|10061	ALAD|210
ACAA2|10449	ACADM|34	ACBD6|84320	ACACA|31	ABCF3|55324	ALDH18A1|5832
ACACB|32	ACADSB|36	ACE|1636	ACAD8|27034	ABCG1|9619	ALDH1A1|216
ACAD9|28976	ACADVL|37	ACO1|48	ACADM|34	ABHD10|55347	ALDOA|226
ACADM|34	ACAT1|38	ACOT7|11332	ACADSB|36	ABHD11|83451	ALG3|10195
ACADSB|36	ACAT2|39	ACOT9|23597	ACADVL|37	ABHD12|26090	AMFR|267
ACADVL|37	ACIN1|22985	ACP1|52	ACAP2|23527	ABHD14B|84836	AMOTL1|154810
ACAT1|38	ACLY|47	ACP2|53	ACAT1|38	ABHD2|11057	AMOTL2|51421
ACAT2|39	ACOT13|55856	ACSF2|80221	ACAT2|39	ABHD3|171586	ANAPC16|119504
ACBD3|64746	ACOT2|10965	ACTA2|59	ACBD6|84320	ABHD4|63874	ANAPC2|29882
ACBD6|84320	ACOT7|11332	ACTG1|71	ACER3|55331	ABHD5|51099	ANAPC7|51434
ACER3|55331	ACOX1|51	ACTG2|72	ACLY|47	ABI1|10006	ANKFY1|51479
ACLY|47	ACP2|53	ACTL6A|86	ACO1|48	ABI2|10152	ANKHD1-EIF4EBP3|404734
ACO1|48	ACSF2|80221	ACTN1|87	ACOT2|10965	ABI3BP|25890	ANKRD40|91369
ACOT2|10965	ACSL1|2180	ACTR1A|10121	ACOT7|11332	ABL1|25	ANLN|54443
ACOT7|11332	ACSL3|2181	ACTR2|10097	ACOT9|23597	ABL2|27	ANO1|55107
ACOT9|23597	ACSL5|51703	ACTR3|10096	ACP1|52	ABLIM1|3983	ANO6|196527
ACOX1|51	ACTB|60	ACTR6|64431	ACSL1|2180	ABLIM3|22885	ANP32B|10541
ACOX2|8309	ACTG1|71	ACVR1|90	ACSS2|55902	ABR|29	ANP32E|81611
ACP1|52	ACTG2|72	ACY1|95	ACTA2|59	ABT1|29777	ANXA1|301
ACP2|53	ACTL6A|86	ADAM15|8751	ACTB|60	ACAA2|10449	ANXA3|306
ACP5|54	ACTN4|81	ADAM17|6868	ACTG1|71	ACACA|31	ANXA6|309
ACSF2|80221	ACTR10|55860	ADAMTS4|9507	ACTG2|72	ACACB|32	AOC3|8639
ACSL1|2180	ACTR1A|10121	ADAMTS5|11096	ACTL6A|86	ACAD8|27034	AP1B1|162
ACSL4|2182	ACTR2|10097	ADAR|103	ACTN1|87	ACAD9|28976	AP1G2|8906
ACSS1|84532	ACTR3|10096	ADCK4|79934	ACTN4|81	ACADM|34	AP2A1|160
ACSS2|55902	ACVR1B|91	ADCY1|107	ACTR10|55860	ACADSB|36	AP2M1|1173
ACTA1|58	ACVR1|90	ADCY3|109	ACTR1A|10121	ACADVL|37	APCDD1|147495
ACTA2|59	ACVRL1|94	ADCY6|112	ACTR2|10097	ACAP2|23527	APEH|327
ACTB|60	ACY1|95	ADCY9|115	ACTR3|10096	ACAT1|38	APEX2|27301
ACTG1|71	ADAM10|102	ADD1|118	ACVR1|90	ACAT2|39	APH1A|51107
ACTG2|72	ADAM12|8038	ADD3|120	ACY1|95	ACBD3|64746	APOA1BP|128240
ACTL6A|86	ADAM15|8751	ADH1B|125	ADAM15|8751	ACBD5|91452	AQP1|358
ACTN1|87	ADAM6|8755	ADH5|128	ADAM17|6868	ACBD6|84320	ARF1|375
ACTR1B|10120	ADAM9|8754	ADI1|55256	ADAM19|8728	ACE|1636	ARF3|377
ACTR2|10097	ADAMTS1|9510	ADIPOQ|9370	ADAM6|8755	ACER3|55331	ARF4|378
ACTR3|10096	ADAMTS5|11096	ADIPOR1|51094	ADAMTS1|9510	ACIN1|22985	ARF5|381
ACVR1B|91	ADAR|103	ADIPOR2|79602	ADAMTS4|9507	ACLY|47	ARFGAP1|55738
ACVR1C|130399	ADCK2|90956	ADPGK|83440	ADAMTS5|11096	ACO1|48	ARHGAP11A|9824
ACVRL1|94	ADCY1|107	ADPRHL2|54936	ADARB1|104	ACOT13|55856	ARHGAP21|57584
ADAM10|102	ADCY6|112	ADRBK2|157	ADCK2|90956	ACOT2|10965	ARHGAP32|9743
ADAM12|8038	ADD1|118	ADRM1|11047	ADCY3|109	ACOT7|11332	ARHGDIA|396
ADAM15|8751	ADD3|120	ADSL|158	ADCY6|112	ACOT9|23597	ARHGEF10|9639
ADAM17|6868	ADH1B|125	AEN|64782	ADCY9|115	ACOX1|51	ARHGEF12|23365
ADAM6|8755	ADH5|128	AFF1|4299	ADD1|118	ACOX2|8309	ARID4A|5926
ADAM9|8754	ADI1|55256	AFF3|3899	ADH1B|125	ACP1|52	ARL1|400
ADAMTS1|9510	ADIPOQ|9370	AFF4|27125	ADH5|128	ACP2|53	ARL6IP1|23204
ADAMTS4|9507	ADIPOR1|51094	AFG3L2|10939	ADIPOQ|9370	ACP5|54	ARMC6|93436
ADAMTS5|11096	ADNP2|22850	AFTPH|54812	ADIPOR1|51094	ACSF2|80221	ARPC1B|10095
ADARB1|104	ADNP|23394	AGBL5|60509	ADK|132	ACSL1|2180	ARPC3|10094
ADAR|103	ADPGK|83440	AGL|178	ADNP|23394	ACSL3|2181	ARPC4|10093
ADCK2|90956	ADPRHL2|54936	AGPAT3|56894	ADPRHL2|54936	ACSL4|2182	ARPC5|10092
ADCK4|79934	ADRA2A|150	AGPS|8540	ADRBK2|157	ACSL5|51703	ARRDC1|92714
ADCY1|107	ADRBK1|156	AGR2|10551	ADRM1|11047	ACSS1|84532	ARRDC3|57561
ADCY3|109	ADRBK2|157	AGTR1|185	ADSL|158	ACSS2|55902	ASAH1|427
ADCY6|112	ADSL|158	AHCYL1|10768	AEBP2|121536	ACTA1|58	ASB13|79754
ADCY9|115	ADSS|159	AHCY|191	AEN|64782	ACTA2|59	ASF1B|55723
ADD1|118	AEBP1|165	AHDC1|27245	AES|166	ACTB|60	ASPH|444
ADD3|120	AEBP2|121536	AHNAK|79026	AFAP1L2|84632	ACTG1|71	ATAD2|29028
ADH5|128	AEN|64782	AHSA1|10598	AFF1|4299	ACTG2|72	ATF3|467
ADIPOQ|9370	AES|166	AIF1L|83543	AFF4|27125	ACTL6A|86	ATF6B|1388
ADIPOR1|51094	AFAP1L2|84632	AIFM1|9131	AFG3L2|10939	ACTN1|87	ATG12|9140
ADIPOR2|79602	AFF3|3899	AIM1|202	AFTPH|54812	ACTN4|81	ATG16L1|55054
ADK|132	AFF4|27125	AIP|9049	AGAP1|116987	ACTR10|55860	ATIC|471
ADPRHL2|54936	AFG3L2|10939	AK1|203	AGA|175	ACTR1A|10121	ATP11B|23200
ADRBK1|156	AFTPH|54812	AK3|50808	AGFG1|3267	ACTR1B|10120	ATP13A2|23400
ADRM1|11047	AGBL5|60509	AKAP11|11215	AGGF1|55109	ACTR2|10097	ATP1B3|483
ADSS|159	AGK|55750	AKAP12|9590	AGPAT3|56894	ACTR3|10096	ATP2B1|490
AEBP2|121536	AGPAT1|10554	AKAP13|11214	AGR2|10551	ACTR6|64431	ATP5C1|509
AFAP1L2|84632	AGPAT2|10555	AKIRIN2|55122	AGR3|155465	ACVR1|90	ATP5G2|517
AFAP1|60312	AGRN|375790	AKR1A1|10327	AGRN|375790	ACVR1B|91	ATP5J2|9551
AFF1|4299	AGTRAP|57085	AKR1B1|231	AGTR1|185	ACVR1C|130399	ATP6AP1|537
AFF3|3899	AHCTF1|25909	AKR1C2|1646	AGTRAP|57085	ACVRL1|94	ATP6V0C|527
AFF4|27125	AHCYL1|10768	AKR1C3|8644	AHCTF1|25909	ACY1|95	ATP6V1G1|9550
AGAP1|116987	AHCY|191	AKT1S1|84335	AHCYL1|10768	ADAM10|102	ATP8B1|5205
AGAP3|116988	AHDC1|27245	AKT1|207	AHCY|191	ADAM12|8038	ATPIF1|93974
AGFG1|3267	AHNAK2|113146	ALAD|210	AHNAK|79026	ADAM15|8751	ATXN10|25814
AGGF1|55109	AHNAK|79026	ALAS1|211	AHSA1|10598	ADAM17|6868	ATXN2L|11273
AGPAT1|10554	AHR|196	ALCAM|214	AIFM1|9131	ADAM19|8728	AUP1|550
AGPAT2|10555	AHSA1|10598	ALDH18A1|5832	AIG1|51390	ADAM6|8755	AURKAIP1|54998
AGPAT3|56894	AIDA|64853	ALDH1A1|216	AIM1|202	ADAM9|8754	AURKA|6790
AGR2|10551	AIFM2|84883	ALDH5A1|7915	AIMP1|9255	ADAMTS1|9510	B3GAT3|26229
AGTR1|185	AIG1|51390	ALDH9A1|223	AIMP2|7965	ADAMTS4|9507	B4GALT2|8704
AGTRAP|57085	AK2|204	ALDOA|226	AK3|50808	ADAMTS5|11096	B4GALT3|8703
AHCY|191	AKAP13|11214	ALG13|79868	AK5|26289	ADAR|103	BAIAP2L1|55971
AHNAK|79026	AKAP1|8165	ALG3|10195	AKAP11|11215	ADARB1|104	BAK1|578
AHR|196	AKAP8L|26993	ALG9|79796	AKAP12|9590	ADCK2|90956	BANF1|8815
AHSA1|10598	AKNA|80709	ALPK1|80216	AKAP13|11214	ADCK4|79934	BAT2|7916
AIDA|64853	AKR1A1|10327	ALS2CR4|65062	AKAP1|8165	ADCY1|107	BAT3|7917
AIF1L|83543	AKR1C2|1646	AMD1|262	AKAP8|10270	ADCY3|109	BAZ1A|11177
AIFM1|9131	AKR1C3|8644	AMFR|267	AKAP9|10142	ADCY6|112	BCAT2|587
AIFM2|84883	AKR7A3|22977	AMOTL1|154810	AKIRIN1|79647	ADCY9|115	BCL2L1|598
AIM1|202	AKT1S1|84335	AMOTL2|51421	AKIRIN2|55122	ADD1|118	BCL2L2|599
AK3|50808	AKT1|207	AMZ2|51321	AKR1A1|10327	ADD3|120	BCL9|607
AKAP12|9590	AKT3|10000	ANAPC13|25847	AKR1B1|231	ADH1B|125	BGN|633
AKAP13|11214	ALAD|210	ANAPC16|119504	AKR1C1|1645	ADH5|128	BHLHE40|8553
AKAP2|11217	ALAS1|211	ANAPC1|64682	AKR1C2|1646	ADI1|55256	BHLHE41|79365
AKAP8|10270	ALCAM|214	ANAPC2|29882	AKR7A2|8574	ADIPOQ|9370	BIRC5|332
AKAP9|10142	ALDH18A1|5832	ANAPC4|29945	AKT1S1|84335	ADIPOR1|51094	BLCAP|10904
AKNA|80709	ALDH1A1|216	ANAPC5|51433	AKT1|207	ADIPOR2|79602	BNIP2|663
AKR1A1|10327	ALDH1A3|220	ANAPC7|51434	AKT2|208	ADK|132	BOC|91653
AKR1B1|231	ALDH1B1|219	ANGEL1|23357	AKT3|10000	ADNP|23394	BPNT1|10380
AKR1C1|1645	ALDH3A2|224	ANGPTL2|23452	ALAD|210	ADNP2|22850	BRCC3|79184
AKR1C2|1646	ALDH9A1|223	ANK3|288	ALAS1|211	ADPGK|83440	BRD7|29117
AKR1C3|8644	ALDOA|226	ANKFY1|51479	ALCAM|214	ADPRHL2|54936	BRP44|25874
AKT1|207	ALDOC|230	ANKHD1-EIF4EBP3|404734	ALDH18A1|5832	ADRA2A|150	BSCL2|26580
AKT3|10000	ALG10B|144245	ANKHD1|54882	ALDH1A1|216	ADRBK1|156	BSG|682
ALAD|210	ALG12|79087	ANKIB1|54467	ALDH1B1|219	ADRBK2|157	BTD|686
ALB|213	ALG2|85365	ANKRD10|55608	ALDH3A2|224	ADRM1|11047	BTF3|689
ALDH16A1|126133	ALG3|10195	ANKRD12|23253	ALDH5A1|7915	ADSL|158	BUB1|699
ALDH18A1|5832	ALG5|29880	ANKRD13C|81573	ALDH6A1|4329	ADSS|159	BUB3|9184
ALDH1A1|216	ALG9|79796	ANKRD27|84079	ALDOA|226	AEBP1|165	BUD31|8896
ALDH1A3|220	ALOX15B|247	ANKRD28|23243	ALG12|79087	AEBP2|121536	BYSL|705
ALDH2|217	ALPK1|80216	ANKRD40|91369	ALG13|79868	AEN|64782	C10orf54|64115
ALDH3A2|224	ALPL|249	ANKRD50|57182	ALG1|56052	AES|166	C11orf31|280636
ALDH4A1|8659	AMBRA1|55626	ANLN|54443	ALG3|10195	AFAP1|60312	C11orf48|79081
ALDH6A1|4329	AMFR|267	ANO1|55107	ALG8|79053	AFAP1L2|84632	C11orf49|79096
ALDOA|226	AMIGO2|347902	ANO6|196527	ALOX15B|247	AFF1|4299	C12orf10|60314
ALG12|79087	AMMECR1L|83607	ANP32B|10541	ALS2CR4|65062	AFF3|3899	C12orf32|83695
ALG1|56052	AMOTL1|154810	ANP32E|81611	AMBRA1|55626	AFF4|27125	C14orf2|9556
ALG3|10195	AMOTL2|51421	ANPEP|290	AMD1|262	AFG3L2|10939	C15orf17|57184
ALG8|79053	AMOT|154796	ANTXR2|118429	AMFR|267	AFTPH|54812	C15orf63|25764
ALG9|79796	AMZ2|51321	ANXA1|301	AMIGO2|347902	AGA|175	C16orf13|84326
ALOX15B|247	ANAPC16|119504	ANXA3|306	AMMECR1L|83607	AGAP1|116987	C16orf45|89927
ALPK1|80216	ANAPC2|29882	ANXA5|308	AMMECR1|9949	AGAP3|116988	C16orf53|79447
ALPK3|57538	ANAPC7|51434	ANXA6|309	AMOTL1|154810	AGBL5|60509	C16orf57|79650
ALPL|249	ANGEL2|90806	ANXA7|310	AMOTL2|51421	AGFG1|3267	C16orf58|64755
ALS2CR4|65062	ANGPTL2|23452	ANXA9|8416	AMZ2|51321	AGGF1|55109	C17orf37|84299
AMBRA1|55626	ANGPTL4|51129	AOC3|8639	ANAPC11|51529	AGK|55750	C17orf62|79415
AMFR|267	ANKFY1|51479	AP1AR|55435	ANAPC16|119504	AGL|178	C17orf68|80169
AMMECR1L|83607	ANKHD1-EIF4EBP3|404734	AP1B1|162	ANAPC2|29882	AGPAT1|10554	C18orf10|25941
AMOTL1|154810	ANKHD1|54882	AP1G2|8906	ANAPC7|51434	AGPAT2|10555	C18orf1|753
AMOTL2|51421	ANKH|56172	AP1M1|8907	ANGEL2|90806	AGPAT3|56894	C19orf10|56005
AMPD2|271	ANKLE2|23141	AP1M2|10053	ANGPTL4|51129	AGPS|8540	C19orf22|91300
ANAPC11|51529	ANKRD10|55608	AP1S1|1174	ANK2|287	AGR2|10551	C19orf48|84798
ANAPC16|119504	ANKRD11|29123	AP2A1|160	ANKFY1|51479	AGR3|155465	C19orf53|28974
ANAPC2|29882	ANKRD13A|88455	AP2M1|1173	ANKHD1-EIF4EBP3|404734	AGRN|375790	C19orf61|56006
ANAPC7|51434	ANKRD13C|81573	AP2S1|1175	ANKHD1|54882	AGTR1|185	C19orf63|284361
ANGPTL2|23452	ANKRD13D|338692	AP3B1|8546	ANKMY2|57037	AGTRAP|57085	C1QTNF6|114904
ANK3|288	ANKRD27|84079	AP3D1|8943	ANKRD11|29123	AHCTF1|25909	C1orf27|54953
ANKFY1|51479	ANKRD28|23243	AP3M1|26985	ANKRD12|23253	AHCY|191	C1orf43|25912
ANKHD1-EIF4EBP3|404734	ANKRD40|91369	AP3M2|10947	ANKRD13A|88455	AHCYL1|10768	C1orf77|26097
ANKH|56172	ANKRD50|57182	AP3S2|10239	ANKRD17|26057	AHDC1|27245	C20orf24|55969
ANKRD11|29123	ANKRD52|283373	APAF1|317	ANKRD28|23243	AHNAK|79026	C2orf29|55571
ANKRD13C|81573	ANKS1A|23294	APBB2|323	ANKRD40|91369	AHNAK2|113146	C4orf41|60684
ANKRD13D|338692	ANLN|54443	APCDD1|147495	ANKS1A|23294	AHR|196	C5orf4|10826
ANKRD17|26057	ANO10|55129	APEH|327	ANLN|54443	AHSA1|10598	C6orf115|58527
ANKRD27|84079	ANO1|55107	APEX1|328	ANO10|55129	AIDA|64853	C6orf125|84300
ANKRD30A|91074	ANO6|196527	APEX2|27301	ANO1|55107	AIF1L|83543	C6orf145|221749
ANKRD40|91369	ANP32A|8125	APH1A|51107	ANO6|196527	AIFM1|9131	C7orf28B|221960
ANKRD57|65124	ANP32B|10541	APH1B|83464	ANP32B|10541	AIFM2|84883	C7orf50|84310
ANKS1A|23294	ANP32E|81611	APLNR|187	ANP32E|81611	AIG1|51390	C8orf30A|51236
ANLN|54443	ANPEP|290	APLP2|334	ANPEP|290	AIM1|202	C9orf5|23731
ANO1|55107	ANTXR1|84168	APOA1BP|128240	ANXA1|301	AIMP1|9255	CAB39L|81617
ANO6|196527	ANTXR2|118429	APOL1|8542	ANXA3|306	AIMP2|7965	CABC1|56997
ANP32B|10541	ANXA11|311	APOL3|80833	ANXA4|307	AIP|9049	CACNB3|784
ANP32E|81611	ANXA1|301	APOL6|80830	ANXA6|309	AK1|203	CACYBP|27101
ANTXR2|118429	ANXA2|302	APOLD1|81575	ANXA7|310	AK2|204	CALCOCO2|10241
ANXA1|301	ANXA3|306	APPL1|26060	AOC3|8639	AK3|50808	CALM3|808
ANXA2P2|304	ANXA5|308	APP|351	AP1B1|162	AK5|26289	CALR|811
ANXA2|302	ANXA6|309	AQP1|358	AP1G2|8906	AKAP1|8165	CALU|813
ANXA3|306	ANXA7|310	AQP3|360	AP1M2|10053	AKAP11|11215	CANT1|124583
ANXA6|309	AOC3|8639	ARCN1|372	AP1S1|1174	AKAP12|9590	CAPN1|823
ANXA9|8416	AP1AR|55435	ARF1|375	AP2A1|160	AKAP13|11214	CAPZA1|829
AOC3|8639	AP1B1|162	ARF3|377	AP2A2|161	AKAP2|11217	CAT|847
AP1B1|162	AP1G2|8906	ARF4|378	AP2B1|163	AKAP8|10270	CAV1|857
AP1G1|164	AP1M1|8907	ARF5|381	AP2M1|1173	AKAP8L|26993	CAV2|858
AP1G2|8906	AP2A1|160	ARF6|382	AP2S1|1175	AKAP9|10142	CBX3|11335
AP1M1|8907	AP2B1|163	ARFGAP1|55738	AP3B1|8546	AKIRIN1|79647	CBX4|8535
AP1S1|1174	AP2M1|1173	ARFGEF1|10565	AP3D1|8943	AKIRIN2|55122	CBX7|23492
AP2A1|160	AP3D1|8943	ARFGEF2|10564	AP3M1|26985	AKNA|80709	CCAR1|55749
AP2B1|163	AP3M1|26985	ARFIP1|27236	AP3M2|10947	AKR1A1|10327	CCBL2|56267
AP2M1|1173	AP3M2|10947	ARHGAP11A|9824	AP3S2|10239	AKR1B1|231	CCDC125|202243
AP2S1|1175	APBB1|322	ARHGAP12|94134	APBB2|323	AKR1C1|1645	CCDC142|84865
APBB2|323	APCDD1|147495	ARHGAP1|392	APCDD1|147495	AKR1C2|1646	CCDC3|83643
APCDD1|147495	APEH|327	ARHGAP21|57584	APC|324	AKR1C3|8644	CCDC50|152137
APC|324	APEX1|328	ARHGAP30|257106	APEH|327	AKR7A2|8574	CCNA2|890
APEH|327	APEX2|27301	ARHGAP32|9743	APEX1|328	AKR7A3|22977	CCNB1|891
APEX2|27301	APH1A|51107	ARHGAP5|394	APEX2|27301	AKT1|207	CCND1|595
APH1A|51107	APH1B|83464	ARHGDIA|396	APH1A|51107	AKT1S1|84335	CCNF|899
APLP2|334	APLNR|187	ARHGDIB|397	APH1B|83464	AKT2|208	CCNG1|900
APOA1BP|128240	APLP2|334	ARHGEF10|9639	APOA1BP|128240	AKT3|10000	CCNG2|901
APOC1|341	APOA1BP|128240	ARHGEF11|9826	APOC1|341	ALAD|210	CCNH|902
APOLD1|81575	APOL2|23780	ARHGEF12|23365	APOE|348	ALAS1|211	CCNK|8812
APPL2|55198	APOL3|80833	ARHGEF18|23370	APOL3|80833	ALB|213	CCNY|219771
APRT|353	APOL4|80832	ARHGEF2|9181	APPBP2|10513	ALCAM|214	CCPG1|9236
AQP1|358	APOLD1|81575	ARHGEF37|389337	APPL1|26060	ALDH16A1|126133	CCT2|10576
AQR|9716	APPBP2|10513	ARHGEF5|7984	APPL2|55198	ALDH18A1|5832	CCT3|7203
ARAP1|116985	APPL1|26060	ARHGEF6|9459	APP|351	ALDH1A1|216	CCT4|10575
ARF1|375	APPL2|55198	ARHGEF7|8874	APRT|353	ALDH1A3|220	CCT5|22948
ARF3|377	APP|351	ARHGEF9|23229	AQP1|358	ALDH1B1|219	CCT6A|908
ARF4|378	APTX|54840	ARID1A|8289	AREG|374	ALDH2|217	CCT7|10574
ARF5|381	AQP1|358	ARID4A|5926	ARF1|375	ALDH3A2|224	CCT8|10694
ARF6|382	ARAF|369	ARID5A|10865	ARF3|377	ALDH4A1|8659	CD276|80381
ARFGAP1|55738	ARAP1|116985	ARIH1|25820	ARF4|378	ALDH5A1|7915	CD34|947
ARFIP2|23647	ARCN1|372	ARL1|400	ARF5|381	ALDH6A1|4329	CD36|948
ARHGAP11A|9824	ARF1|375	ARL4A|10124	ARFGAP1|55738	ALDH9A1|223	CD46|4179
ARHGAP17|55114	ARF3|377	ARL4C|10123	ARFGAP2|84364	ALDOA|226	CD59|966
ARHGAP18|93663	ARF4|378	ARL6IP1|23204	ARFGEF1|10565	ALDOC|230	CD81|975
ARHGAP21|57584	ARF5|381	ARL6IP5|10550	ARFIP1|27236	ALG1|56052	CD82|3732
ARHGAP23|57636	ARF6|382	ARL8A|127829	ARFIP2|23647	ALG10B|144245	CD9|928
ARHGAP26|23092	ARFGAP1|55738	ARMC6|93436	ARGLU1|55082	ALG12|79087	CDC123|8872
ARHGAP31|57514	ARFGEF1|10565	ARMC8|25852	ARHGAP11A|9824	ALG13|79868	CDC25B|994
ARHGAP32|9743	ARFIP2|23647	ARNT2|9915	ARHGAP12|94134	ALG2|85365	CDC34|997
ARHGDIA|396	ARHGAP11A|9824	ARNT|405	ARHGAP17|55114	ALG3|10195	CDC42SE1|56882
ARHGEF10|9639	ARHGAP19|84986	ARPC1A|10552	ARHGAP18|93663	ALG5|29880	CDC6|990
ARHGEF12|23365	ARHGAP1|392	ARPC1B|10095	ARHGAP21|57584	ALG8|79053	CDCA5|113130
ARHGEF5|7984	ARHGAP21|57584	ARPC2|10109	ARHGAP23|57636	ALG9|79796	CDCA8|55143
ARHGEF6|9459	ARHGAP23|57636	ARPC3|10094	ARHGAP26|23092	ALOX15B|247	CDK12|51755
ARHGEF9|23229	ARHGAP26|23092	ARPC4|10093	ARHGAP31|57514	ALPK1|80216	CDK16|5127
ARID1B|57492	ARHGAP27|201176	ARPC5|10092	ARHGAP32|9743	ALPK3|57538	CDK1|983
ARID2|196528	ARHGAP29|9411	ARPP19|10776	ARHGAP5|394	ALPL|249	CDK2AP1|8099
ARID4A|5926	ARHGAP31|57514	ARRB1|408	ARHGDIA|396	ALS2CR4|65062	CDK4|1019
ARID5B|84159	ARHGAP32|9743	ARRB2|409	ARHGEF10|9639	AMBRA1|55626	CDK5RAP2|55755
ARIH2|10425	ARHGDIA|396	ARRDC1|92714	ARHGEF12|23365	AMD1|262	CDK6|1021
ARL1|400	ARHGDIB|397	ARRDC3|57561	ARHGEF17|9828	AMFR|267	CDON|50937
ARL2|402	ARHGEF10L|55160	ARRDC4|91947	ARHGEF18|23370	AMIGO2|347902	CEACAM5|1048
ARL3|403	ARHGEF10|9639	ARSA|410	ARHGEF2|9181	AMMECR1|9949	CEBPG|1054
ARL5A|26225	ARHGEF12|23365	ASAH1|427	ARHGEF3|50650	AMMECR1L|83607	CELSR1|9620
ARL6IP1|23204	ARHGEF18|23370	ASAP1|50807	ARHGEF7|8874	AMOT|154796	CENPF|1063
ARL8A|127829	ARHGEF1|9138	ASAP3|55616	ARID1A|8289	AMOTL1|154810	CEP68|23177
ARMC6|93436	ARHGEF2|9181	ASB13|79754	ARID1B|57492	AMOTL2|51421	CES1|1066
ARPC1B|10095	ARHGEF37|389337	ASB6|140459	ARID2|196528	AMPD2|271	CETN2|1069
ARPC2|10109	ARHGEF3|50650	ASB8|140461	ARID4A|5926	AMZ2|51321	CFD|1675
ARPC3|10094	ARHGEF7|8874	ASCC2|84164	ARID5A|10865	ANAPC1|64682	CFL1|1072
ARPC4|10093	ARHGEF9|23229	ASF1A|25842	ARID5B|84159	ANAPC11|51529	CFL2|1073
ARPC5L|81873	ARID1B|57492	ASF1B|55723	ARIH2|10425	ANAPC13|25847	CFLAR|8837
ARPC5|10092	ARID2|196528	ASH1L|55870	ARL15|54622	ANAPC16|119504	CHCHD2|51142
ARRDC1|92714	ARID4A|5926	ASH2L|9070	ARL1|400	ANAPC2|29882	CHD4|1108
ARRDC3|57561	ARID5A|10865	ASNA1|439	ARL4A|10124	ANAPC4|29945	CHD6|84181
ARRDC4|91947	ARIH2|10425	ASNSD1|54529	ARL5A|26225	ANAPC5|51433	CHI3L2|1117
ARV1|64801	ARL1|400	ASNS|440	ARL6IP1|23204	ANAPC7|51434	CHMP1A|5119
AR|367	ARL4A|10124	ASPH|444	ARL6IP4|51329	ANGEL1|23357	CHMP4B|128866
ASAH1|427	ARL4C|10123	ASPM|259266	ARL8A|127829	ANGEL2|90806	CHPF2|54480
ASAP1|50807	ARL6IP1|23204	ASS1|445	ARMC6|93436	ANGPTL2|23452	CHRDL1|91851
ASAP2|8853	ARL6IP5|10550	ASXL1|171023	ARMCX3|51566	ANGPTL4|51129	CHST3|9469
ASB13|79754	ARL8B|55207	ATAD1|84896	ARNT|405	ANK2|287	CHURC1|91612
ASB8|140461	ARMC10|83787	ATAD2|29028	ARPC1A|10552	ANK3|288	CIB1|10519
ASF1A|25842	ARMC6|93436	ATF3|467	ARPC1B|10095	ANKFY1|51479	CIRBP|1153
ASF1B|55723	ARMCX1|51309	ATF4|468	ARPC2|10109	ANKH|56172	CIRH1A|84916
ASL|435	ARMCX2|9823	ATF6B|1388	ARPC3|10094	ANKHD1|54882	CKAP4|10970
ASNA1|439	ARMCX3|51566	ATF7|11016	ARPC4|10093	ANKHD1-EIF4EBP3|404734	CKAP5|9793
ASNS|440	ARMCX6|54470	ATG12|9140	ARPC5L|81873	ANKIB1|54467	CLDN12|9069
ASPH|444	ARNT2|9915	ATG16L1|55054	ARPC5|10092	ANKLE2|23141	CLIC1|1192
ASPM|259266	ARPC1B|10095	ATIC|471	ARPP19|10776	ANKMY2|57037	CLIC4|25932
ASS1|445	ARPC3|10094	ATMIN|23300	ARRB1|408	ANKRD10|55608	CLIC6|54102
ATAD2|29028	ARPC4|10093	ATP11A|23250	ARRB2|409	ANKRD11|29123	CLK1|1195
ATAD3A|55210	ARPC5L|81873	ATP11B|23200	ARRDC1|92714	ANKRD12|23253	CLN3|1201
ATF3|467	ARPC5|10092	ATP13A1|57130	ARRDC3|57561	ANKRD13A|88455	CLPTM1L|81037
ATF4|468	ARPP19|10776	ATP13A2|23400	AR|367	ANKRD13C|81573	CLPTM1|1209
ATF5|22809	ARRB2|409	ATP1A1|476	ASAH1|427	ANKRD13D|338692	CLTC|1213
ATF6B|1388	ARRDC1|92714	ATP1B3|483	ASAP1|50807	ANKRD17|26057	CMPK1|51727
ATF7IP|55729	ARRDC2|27106	ATP2B1|490	ASB13|79754	ANKRD27|84079	CMTM7|112616
ATG12|9140	ARRDC3|57561	ATP2C1|27032	ASB7|140460	ANKRD28|23243	CNBP|7555
ATG16L1|55054	ARRDC4|91947	ATP5B|506	ASCC2|84164	ANKRD30A|91074	CNPY2|10330
ATG2B|55102	ARSA|410	ATP5C1|509	ASF1B|55723	ANKRD40|91369	CNPY3|10695
ATG9A|79065	ARSD|414	ATP5E|514	ASH1L|55870	ANKRD50|57182	CNST|163882
ATIC|471	AR|367	ATP5G2|517	ASMTL|8623	ANKRD52|283373	CNTNAP2|26047
ATL2|64225	ASAH1|427	ATP5G3|518	ASNA1|439	ANKRD57|65124	COG2|22796
ATOX1|475	ASAP2|8853	ATP5H|10476	ASNSD1|54529	ANKS1A|23294	COL11A1|1301
ATP11A|23250	ASB13|79754	ATP5I|521	ASNS|440	ANLN|54443	COL14A1|7373
ATP11B|23200	ASB8|140461	ATP5J2|9551	ASPH|444	ANO1|55107	COL1A1|1277
ATP13A1|57130	ASCC1|51008	ATP5L|10632	ASPN|54829	ANO10|55129	COL1A2|1278
ATP13A2|23400	ASCC2|84164	ATP6AP1|537	ASPSCR1|79058	ANO6|196527	COL5A1|1289
ATP1A2|477	ASF1B|55723	ATP6V0A1|535	ASS1|445	ANP32A|8125	COL5A2|1290
ATP1B3|483	ASL|435	ATP6V0B|533	ASXL1|171023	ANP32B|10541	COMMD4|54939
ATP2A2|488	ASNSD1|54529	ATP6V0C|527	ATAD1|84896	ANP32E|81611	COPA|1314
ATP2A3|489	ASPH|444	ATP6V0D1|9114	ATAD2|29028	ANPEP|290	COPB2|9276
ATP2B1|490	ASPM|259266	ATP6V0E2|155066	ATF3|467	ANTXR1|84168	COPE|11316
ATP5C1|509	ASXL1|171023	ATP6V1C1|528	ATF5|22809	ANTXR2|118429	COPG|22820
ATP5G2|517	ATAD1|84896	ATP6V1C2|245973	ATF6B|1388	ANXA1|301	COPS6|10980
ATP5I|521	ATAD2|29028	ATP6V1F|9296	ATF7|11016	ANXA11|311	COPZ1|22818
ATP5J2|9551	ATF2|1386	ATP6V1G1|9550	ATG12|9140	ANXA2|302	CORO1C|23603
ATP5J|522	ATF3|467	ATP8B1|5205	ATG16L1|55054	ANXA2P2|304	COTL1|23406
ATP5L|10632	ATF4|468	ATP9B|374868	ATG2B|55102	ANXA3|306	COX6A1|1337
ATP6AP1|537	ATF5|22809	ATPIF1|93974	ATG7|10533	ANXA4|307	COX6C|1345
ATP6V0B|533	ATF6B|1388	ATR|545	ATHL1|80162	ANXA5|308	COX7A2|1347
ATP6V0C|527	ATF7|11016	ATXN10|25814	ATIC|471	ANXA6|309	COX8A|1351
ATP6V0E1|8992	ATG12|9140	ATXN1L|342371	ATL2|64225	ANXA7|310	CPSF3|51692
ATP6V1C1|528	ATG16L1|55054	ATXN2L|11273	ATL3|25923	ANXA9|8416	CREB3L2|64764
ATP6V1C2|245973	ATG2B|55102	ATXN2|6311	ATMIN|23300	AOC3|8639	CREB3L4|148327
ATP6V1D|51382	ATG3|64422	ATXN3|4287	ATM|472	AP1AR|55435	CRELD2|79174
ATP6V1F|9296	ATIC|471	ATXN7L3|56970	ATN1|1822	AP1B1|162	CRIM1|51232
ATP6V1G1|9550	ATL2|64225	AUP1|550	ATOX1|475	AP1G1|164	CRIP1|1396
ATP7B|540	ATL3|25923	AURKAIP1|54998	ATP11B|23200	AP1G2|8906	CRK|1398
ATP8B1|5205	ATMIN|23300	AURKA|6790	ATP13A1|57130	AP1M1|8907	CRNKL1|51340
ATPIF1|93974	ATM|472	AUTS2|26053	ATP13A2|23400	AP1M2|10053	CROT|54677
ATR|545	ATN1|1822	AXL|558	ATP13A3|79572	AP1S1|1174	CRTAP|10491
ATXN10|25814	ATOX1|475	AZGP1|563	ATP1B1|481	AP2A1|160	CSDE1|7812
ATXN1L|342371	ATP11A|23250	AZI2|64343	ATP1B3|483	AP2A2|161	CSE1L|1434
ATXN2L|11273	ATP11B|23200	AZIN1|51582	ATP2B1|490	AP2B1|163	CSNK1A1|1452
ATXN3|4287	ATP11C|286410	B2M|567	ATP2B4|493	AP2M1|1173	CSNK1D|1453
ATXN7L3|56970	ATP13A2|23400	B3GALNT2|148789	ATP2C2|9914	AP2S1|1175	CSNK2A2|1459
AUP1|550	ATP1A1|476	B3GALT6|126792	ATP5B|506	AP3B1|8546	CSNK2B|1460
AURKAIP1|54998	ATP1B3|483	B3GAT3|26229	ATP5C1|509	AP3D1|8943	CSRNP1|64651
AURKA|6790	ATP2A2|488	B3GNT5|84002	ATP5E|514	AP3M1|26985	CSRP1|1465
AUTS2|26053	ATP2A3|489	B4GALNT4|338707	ATP5G1|516	AP3M2|10947	CSTB|1476
AXIN1|8312	ATP2B1|490	B4GALT2|8704	ATP5G2|517	AP3S2|10239	CSTF3|1479
B2M|567	ATP2C1|27032	B4GALT3|8703	ATP5G3|518	APAF1|317	CS|1431
B3GALNT1|8706	ATP5A1|498	B4GALT4|8702	ATP5H|10476	APBB1|322	CTDSP2|10106
B3GAT3|26229	ATP5C1|509	B4GALT5|9334	ATP5I|521	APBB2|323	CTHRC1|115908
B3GNT1|11041	ATP5G1|516	BACH1|571	ATP5J2|9551	APC|324	CTR9|9646
B4GALT2|8704	ATP5G2|517	BAD|572	ATP5SL|55101	APCDD1|147495	CTSD|1509
B4GALT3|8703	ATP5G3|518	BAG5|9529	ATP6AP1|537	APEH|327	CTSF|8722
B4GALT5|9334	ATP5H|10476	BAHD1|22893	ATP6V0A1|535	APEX1|328	CUTA|51596
BACH1|571	ATP5J2|9551	BAI2|576	ATP6V0B|533	APEX2|27301	CX3CL1|6376
BAD|572	ATP5L|10632	BAIAP2L1|55971	ATP6V0C|527	APH1A|51107	CXCL10|3627
BAG1|573	ATP5O|539	BAK1|578	ATP6V0E1|8992	APH1B|83464	CXCR4|7852
BAI2|576	ATP5SL|55101	BANF1|8815	ATP6V1A|523	APLNR|187	CXXC5|51523
BAIAP2L1|55971	ATP6AP1|537	BARX2|8538	ATP6V1B1|525	APLP2|334	CXorf36|79742
BAIAP2|10458	ATP6V0A1|535	BAT2|7916	ATP6V1C2|245973	APOA1BP|128240	CXorf40A|91966
BAK1|578	ATP6V0C|527	BAT3|7917	ATP6V1D|51382	APOC1|341	CYB561|1534
BANF1|8815	ATP6V0D1|9114	BAZ1A|11177	ATP6V1F|9296	APOE|348	CYB5D1|124637
BAT1|7919	ATP6V1C1|528	BAZ1B|9031	ATP6V1G1|9550	APOL1|8542	CYB5R1|51706
BAT2|7916	ATP6V1D|51382	BAZ2A|11176	ATP6V1H|51606	APOL2|23780	CYBRD1|79901
BAT3|7917	ATP6V1E1|529	BBS2|583	ATP7A|538	APOL3|80833	CYP4X1|260293
BAT5|7920	ATP6V1G1|9550	BCAM|4059	ATP8B1|5205	APOL4|80832	CYR61|3491
BAX|581	ATP6V1H|51606	BCAP29|55973	ATP9B|374868	APOL6|80830	DAB2|1601
BAZ1A|11177	ATP7A|538	BCAR3|8412	ATPAF1|64756	APOLD1|81575	DACH1|1602
BAZ1B|9031	ATP8B1|5205	BCAS1|8537	ATPIF1|93974	APP|351	DAD1|1603
BBS1|582	ATP8B2|57198	BCAS4|55653	ATRX|546	APPBP2|10513	DAK|26007
BBS2|583	ATP9A|10079	BCAT1|586	ATXN10|25814	APPL1|26060	DAP3|7818
BCAM|4059	ATP9B|374868	BCAT2|587	ATXN2L|11273	APPL2|55198	DAXX|1616
BCAS1|8537	ATPAF1|64756	BCCIP|56647	ATXN2|6311	APRT|353	DAZAP1|26528
BCAS3|54828	ATPIF1|93974	BCKDHA|593	ATXN3|4287	APTX|54840	DAZAP2|9802
BCAS4|55653	ATRX|546	BCL2L1|598	ATXN7L3B|552889	AQP1|358	DBNDD1|79007
BCAT2|587	ATXN10|25814	BCL2L2|599	ATXN7L3|56970	AQP3|360	DCAF13|25879
BCCIP|56647	ATXN1L|342371	BCL7C|9274	ATXN7|6314	AQR|9716	DCAKD|79877
BCKDK|10295	ATXN2L|11273	BCL9L|283149	AUP1|550	AR|367	DCBLD2|131566
BCL2L13|23786	ATXN7L3B|552889	BCL9|607	AURKAIP1|54998	ARAF|369	DCLK1|9201
BCL2L1|598	AUP1|550	BDH1|622	AURKA|6790	ARAP1|116985	DCN|1634
BCL2L2|599	AURKAIP1|54998	BDH2|56898	AXIN1|8312	ARCN1|372	DCP1A|55802
BCL2|596	AURKA|6790	BDP1|55814	AZI2|64343	AREG|374	DCTN4|51164
BCL3|602	AVL9|23080	BECN1|8678	B3GALNT2|148789	ARF1|375	DDOST|1650
BCL6|604	AXIN1|8312	BET1L|51272	B3GAT3|26229	ARF3|377	DDX39|10212
BCL7B|9275	AXL|558	BEX4|56271	B3GNT1|11041	ARF4|378	DDX56|54606
BCL7C|9274	AZIN1|51582	BFAR|51283	B3GNT2|10678	ARF5|381	DEGS2|123099
BCL9L|283149	B2M|567	BGN|633	B4GALT1|2683	ARF6|382	DEK|7913
BCL9|607	B3GAT3|26229	BHLHE40|8553	B4GALT2|8704	ARFGAP1|55738	DENND5A|23258
BCOR|54880	B4GALT1|2683	BHLHE41|79365	B4GALT3|8703	ARFGAP2|84364	DGAT2|84649
BDH2|56898	B4GALT2|8704	BIRC2|329	B4GALT4|8702	ARFGEF1|10565	DHTKD1|55526
BEX4|56271	B4GALT3|8703	BIRC5|332	BACE1|23621	ARFGEF2|10564	DIS3L|115752
BGN|633	B4GALT4|8702	BLCAP|10904	BAG1|573	ARFIP1|27236	DKC1|1736
BHLHE40|8553	BACE2|25825	BLMH|642	BAG5|9529	ARFIP2|23647	DKK3|27122
BHLHE41|79365	BAG1|573	BLVRA|644	BAHD1|22893	ARGLU1|55082	DLC1|10395
BIN1|274	BAG3|9531	BLVRB|645	BAIAP2L1|55971	ARHGAP1|392	DLG3|1741
BIRC5|332	BAG5|9529	BMPR1A|657	BAK1|578	ARHGAP11A|9824	DMTF1|9988
BLCAP|10904	BAIAP2L1|55971	BMPR1B|658	BAMBI|25805	ARHGAP12|94134	DMXL1|1657
BLOC1S1|2647	BAIAP2|10458	BMPR2|659	BANF1|8815	ARHGAP17|55114	DNAJA1|3301
BLVRA|644	BAK1|578	BNIP2|663	BARX2|8538	ARHGAP18|93663	DNAJA3|9093
BLVRB|645	BANF1|8815	BNIP3L|665	BAT2L1|84726	ARHGAP19|84986	DNAJB11|51726
BLZF1|8548	BAT1|7919	BNIPL|149428	BAT2|7916	ARHGAP21|57584	DNAJC1|64215
BMF|90427	BAT2L1|84726	BOC|91653	BAT3|7917	ARHGAP23|57636	DNAJC2|27000
BMI1|648	BAT2L2|23215	BOD1L|259282	BAT5|7920	ARHGAP26|23092	DNAL1|83544
BMPR1B|658	BAT2|7916	BOK|666	BAX|581	ARHGAP27|201176	DNALI1|7802
BMS1|9790	BAT3|7917	BOLA2|552900	BAZ1A|11177	ARHGAP29|9411	DNASE2|1777
BNIP2|663	BAT5|7920	BPNT1|10380	BAZ2A|11176	ARHGAP30|257106	DNMT3A|1788
BNIP3|664	BAX|581	BRCC3|79184	BAZ2B|29994	ARHGAP31|57514	DNPEP|23549
BOC|91653	BAZ1A|11177	BRD3|8019	BBS1|582	ARHGAP32|9743	DOPEY2|9980
BOLA2|552900	BAZ1B|9031	BRD7|29117	BBX|56987	ARHGAP5|394	DPM2|8818
BOP1|23246	BAZ2A|11176	BRD8|10902	BCAP31|10134	ARHGDIA|396	DPP3|10072
BPGM|669	BBS1|582	BRMS1|25855	BCAS3|54828	ARHGDIB|397	DPP9|91039
BPHL|670	BCAM|4059	BRP44L|51660	BCAT2|587	ARHGEF1|9138	DPT|1805
BPNT1|10380	BCAR1|9564	BRP44|25874	BCCIP|56647	ARHGEF10|9639	DPYD|1806
BRCC3|79184	BCAR3|8412	BRPF1|7862	BCKDK|10295	ARHGEF10L|55160	DPYSL2|1808
BRD7|29117	BCAS1|8537	BRWD1|54014	BCL10|8915	ARHGEF11|9826	DRAP1|10589
BRF1|2972	BCAS2|10286	BSCL2|26580	BCL2L11|10018	ARHGEF12|23365	DSC3|1825
BRI3|25798	BCAS3|54828	BSDC1|55108	BCL2L1|598	ARHGEF17|9828	DST|667
BRIX1|55299	BCAS4|55653	BSG|682	BCL2L2|599	ARHGEF18|23370	DTL|51514
BRMS1|25855	BCAT1|586	BTAF1|9044	BCL3|602	ARHGEF2|9181	DUS1L|64118
BRP44|25874	BCAT2|587	BTBD1|53339	BCL6|604	ARHGEF3|50650	DUSP22|56940
BSCL2|26580	BCL2L1|598	BTD|686	BCL7B|9275	ARHGEF37|389337	DUSP23|54935
BSG|682	BCL2L2|599	BTF3L4|91408	BCL7C|9274	ARHGEF5|7984	DUSP3|1845
BST2|684	BCL2|596	BTF3|689	BCL9|607	ARHGEF6|9459	DYNLL1|8655
BTBD10|84280	BCL9|607	BTG1|694	BCLAF1|9774	ARHGEF7|8874	DYNLRB1|83658
BTD|686	BCR|613	BTG2|7832	BCOR|54880	ARHGEF9|23229	E2F3|1871
BTF3|689	BDH2|56898	BTG3|10950	BDH1|622	ARID1A|8289	EAF1|85403
BTG2|7832	BDP1|55814	BUB1|699	BDP1|55814	ARID1B|57492	EARS2|124454
BTN3A2|11118	BECN1|8678	BUB3|9184	BECN1|8678	ARID2|196528	ECHDC2|55268
BTN3A3|10384	BET1L|51272	BUD31|8896	BET1L|51272	ARID4A|5926	ECM2|1842
BTNL9|153579	BET1|10282	BYSL|705	BET1|10282	ARID5A|10865	ECT2|1894
BTRC|8945	BGN|633	BZW2|28969	BGN|633	ARID5B|84159	EDEM2|55741
BUB1B|701	BHLHE40|8553	C10orf116|10974	BHLHE40|8553	ARIH1|25820	EEF1A1|1915
BUB1|699	BHLHE41|79365	C10orf118|55088	BHLHE41|79365	ARIH2|10425	EEF2K|29904
BUB3|9184	BID|637	C10orf26|54838	BIRC2|329	ARL1|400	EFEMP1|2202
BUD31|8896	BIN1|274	C10orf54|64115	BIRC5|332	ARL15|54622	EFNA1|1942
BYSL|705	BIRC2|329	C10orf57|80195	BIRC6|57448	ARL2|402	EGLN2|112398
C10orf10|11067	BIRC5|332	C10orf84|63877	BLCAP|10904	ARL3|403	EGR1|1958
C10orf116|10974	BLCAP|10904	C11orf2|738	BLOC1S1|2647	ARL4A|10124	EGR2|1959
C10orf119|79892	BLMH|642	C11orf31|280636	BLVRA|644	ARL4C|10123	EHBP1|23301
C10orf18|54906	BMI1|648	C11orf48|79081	BMF|90427	ARL5A|26225	EHMT2|10919
C10orf26|54838	BMPR1A|657	C11orf49|79096	BMPR2|659	ARL6IP1|23204	EIF1|10209
C10orf32|119032	BMPR1B|658	C11orf54|28970	BNIP2|663	ARL6IP4|51329	EIF2AK1|27102
C10orf54|64115	BMPR2|659	C11orf57|55216	BNIP3L|665	ARL6IP5|10550	EIF2A|83939
C10orf72|196740	BMS1|9790	C11orf84|144097	BOC|91653	ARL8A|127829	EIF2B5|8893
C11orf10|746	BNIP2|663	C11orf95|65998	BOD1L|259282	ARL8B|55207	EIF2S2|8894
C11orf24|53838	BNIP3L|665	C12orf10|60314	BOK|666	ARMC10|83787	EIF3E|3646
C11orf30|56946	BOC|91653	C12orf11|55726	BOLA2|552900	ARMC6|93436	EIF3L|51386
C11orf31|280636	BOD1|91272	C12orf32|83695	BOP1|23246	ARMC8|25852	EIF4A2|1974
C11orf48|79081	BOP1|23246	C12orf44|60673	BPNT1|10380	ARMCX1|51309	EIF4B|1975
C11orf49|79096	BPGM|669	C12orf49|79794	BPTF|2186	ARMCX2|9823	EIF4EBP2|1979
C11orf54|28970	BPIL1|80341	C12orf51|283450	BRCC3|79184	ARMCX3|51566	EIF4G1|1981
C11orf59|55004	BPNT1|10380	C12orf62|84987	BRD3|8019	ARMCX6|54470	EIF5A|1984
C11orf68|83638	BPTF|2186	C13orf15|28984	BRD4|23476	ARNT|405	EIF6|3692
C11orf84|144097	BRCC3|79184	C13orf37|440145	BRD7|29117	ARNT2|9915	ELAVL1|1994
C12orf10|60314	BRD2|6046	C14orf135|64430	BRD8|10902	ARPC1A|10552	ELMO2|63916
C12orf11|55726	BRD3|8019	C14orf159|80017	BRF2|55290	ARPC1B|10095	ELTD1|64123
C12orf32|83695	BRD4|23476	C14orf166|51637	BRI3|25798	ARPC2|10109	ENO1|2023
C12orf35|55196	BRD7|29117	C14orf1|11161	BRMS1|25855	ARPC3|10094	ENPP1|5167
C12orf44|60673	BRE|9577	C14orf2|9556	BRP44L|51660	ARPC4|10093	ENSA|2029
C12orf57|113246	BRF1|2972	C15orf17|57184	BRP44|25874	ARPC5|10092	ENY2|56943
C12orf62|84987	BRI3|25798	C15orf63|25764	BRPF3|27154	ARPC5L|81873	EPB41L2|2037
C13orf23|80209	BRP44L|51660	C16orf13|84326	BRWD1|54014	ARPP19|10776	EPB41L5|57669
C14orf106|55320	BRP44|25874	C16orf45|89927	BSCL2|26580	ARRB1|408	EPRS|2058
C14orf119|55017	BRPF1|7862	C16orf53|79447	BSDC1|55108	ARRB2|409	EPS15L1|58513
C14orf129|51527	BRWD1|54014	C16orf57|79650	BSG|682	ARRDC1|92714	EPS15|2060
C14orf147|171546	BSCL2|26580	C16orf58|64755	BTAF1|9044	ARRDC2|27106	EPS8|2059
C14orf156|81892	BSG|682	C16orf62|57020	BTBD3|22903	ARRDC3|57561	ERBB2IP|55914
C14orf159|80017	BSPRY|54836	C16orf63|123811	BTBD9|114781	ARRDC4|91947	ERBB3|2065
C14orf167|55449	BTAF1|9044	C16orf70|80262	BTD|686	ARSA|410	ERBB4|2066
C14orf1|11161	BTBD10|84280	C16orf72|29035	BTF3|689	ARSD|414	ERGIC1|57222
C14orf2|9556	BTBD3|22903	C16orf80|29105	BTG2|7832	ARV1|64801	ERH|2079
C14orf43|91748	BTD|686	C16orf88|400506	BTG3|10950	ASAH1|427	ERI3|79033
C15orf17|57184	BTF3L4|91408	C17orf28|283987	BTN2A1|11120	ASAP1|50807	ERLIN2|11160
C15orf63|25764	BTF3|689	C17orf37|84299	BTN3A1|11119	ASAP2|8853	ERMP1|79956
C16orf13|84326	BTN2A1|11120	C17orf49|124944	BTRC|8945	ASAP3|55616	ERRFI1|54206
C16orf42|115939	BTN3A3|10384	C17orf62|79415	BUB1|699	ASB13|79754	ESR1|2099
C16orf45|89927	BTRC|8945	C17orf68|80169	BUB3|9184	ASB6|140459	ESYT1|23344
C16orf53|79447	BUB1B|701	C17orf70|80233	BUD31|8896	ASB7|140460	ESYT2|57488
C16orf57|79650	BUB1|699	C17orf80|55028	BYSL|705	ASB8|140461	ETS1|2113
C16orf58|64755	BUB3|9184	C17orf85|55421	BZW1|9689	ASCC1|51008	EVL|51466
C16orf80|29105	BUD31|8896	C18orf10|25941	BZW2|28969	ASCC2|84164	EXOC6|54536
C16orf88|400506	BYSL|705	C18orf1|753	C10orf10|11067	ASF1A|25842	EXT1|2131
C17orf28|283987	BZW1|9689	C18orf25|147339	C10orf26|54838	ASF1B|55723	EZH1|2145
C17orf37|84299	C10orf10|11067	C19orf10|56005	C10orf32|119032	ASH1L|55870	EZR|7430
C17orf58|284018	C10orf116|10974	C19orf12|83636	C10orf54|64115	ASH2L|9070	F11R|50848
C17orf62|79415	C10orf18|54906	C19orf21|126353	C10orf57|80195	ASL|435	F3|2152
C17orf63|55731	C10orf46|143384	C19orf22|91300	C10orf84|63877	ASMTL|8623	FAF2|23197
C17orf68|80169	C10orf54|64115	C19orf48|84798	C11orf10|746	ASNA1|439	FAHD1|81889
C17orf70|80233	C10orf57|80195	C19orf53|28974	C11orf24|53838	ASNS|440	FAH|2184
C17orf71|55181	C10orf72|196740	C19orf61|56006	C11orf31|280636	ASNSD1|54529	FAM102A|399665
C17orf80|55028	C10orf84|63877	C19orf62|29086	C11orf46|120534	ASPH|444	FAM120A|23196
C18orf10|25941	C11orf2|738	C19orf63|284361	C11orf48|79081	ASPM|259266	FAM120B|84498
C18orf1|753	C11orf30|56946	C1QA|712	C11orf49|79096	ASPN|54829	FAM13A|10144
C18orf32|497661	C11orf31|280636	C1QBP|708	C11orf54|28970	ASPSCR1|79058	FAM162A|26355
C19orf10|56005	C11orf46|120534	C1QTNF1|114897	C11orf58|10944	ASS1|445	FAM168B|130074
C19orf12|83636	C11orf48|79081	C1QTNF6|114904	C11orf80|79703	ASXL1|171023	FAM179B|23116
C19orf21|126353	C11orf49|79096	C1RL|51279	C11orf95|65998	ATAD1|84896	FAM198B|51313
C19orf22|91300	C11orf57|55216	C1R|715	C12orf10|60314	ATAD2|29028	FAM21A|387680
C19orf28|126321	C11orf58|10944	C1S|716	C12orf32|83695	ATAD3A|55210	FAM49B|51571
C19orf48|84798	C11orf59|55004	C1orf115|79762	C12orf35|55196	ATF2|1386	FAM54B|56181
C19orf53|28974	C11orf68|83638	C1orf122|127687	C12orf51|283450	ATF3|467	FAM83D|81610
C19orf61|56006	C11orf84|144097	C1orf128|57095	C13orf23|80209	ATF4|468	FAM89B|23625
C19orf63|284361	C12orf10|60314	C1orf198|84886	C14orf119|55017	ATF5|22809	FAM96A|84191
C19orf70|125988	C12orf11|55726	C1orf21|81563	C14orf135|64430	ATF6B|1388	FAM98A|25940
C1QTNF1|114897	C12orf23|90488	C1orf25|81627	C14orf156|81892	ATF7|11016	FANCD2|2177
C1QTNF6|114904	C12orf32|83695	C1orf27|54953	C14orf166|51637	ATF7IP|55729	FANCF|2188
C1orf122|127687	C12orf41|54934	C1orf43|25912	C14orf167|55449	ATG12|9140	FANCI|55215
C1orf27|54953	C12orf44|60673	C1orf57|84284	C14orf2|9556	ATG16L1|55054	FAT1|2195
C1orf43|25912	C13orf15|28984	C1orf66|51093	C14orf43|91748	ATG2B|55102	FBXL3|26224
C1orf55|163859	C14orf119|55017	C1orf77|26097	C15orf17|57184	ATG3|64422	FBXL5|26234
C1orf57|84284	C14orf129|51527	C1orf85|112770	C15orf39|56905	ATG7|10533	FBXO31|79791
C1orf66|51093	C14orf132|56967	C1orf93|127281	C15orf63|25764	ATG9A|79065	FBXO38|81545
C1orf77|26097	C14orf135|64430	C1orf9|51430	C16orf13|84326	ATHL1|80162	FBXW4|6468
C1orf85|112770	C14orf147|171546	C20orf108|116151	C16orf42|115939	ATIC|471	FBXW7|55294
C1orf93|127281	C14orf156|81892	C20orf11|54994	C16orf45|89927	ATL2|64225	FDPS|2224
C1orf9|51430	C14orf159|80017	C20orf24|55969	C16orf53|79447	ATL3|25923	FEN1|2237
C20orf117|140710	C14orf166|51637	C20orf27|54976	C16orf57|79650	ATM|472	FERMT2|10979
C20orf199|441951	C14orf167|55449	C20orf3|57136	C16orf58|64755	ATMIN|23300	FIBP|9158
C20orf24|55969	C14orf1|11161	C20orf72|92667	C16orf63|123811	ATN1|1822	FILIP1L|11259
C20orf4|25980	C14orf2|9556	C21orf59|56683	C16orf70|80262	ATOX1|475	FKBP4|2288
C21orf59|56683	C14orf43|91748	C21orf91|54149	C16orf80|29105	ATP11A|23250	FLAD1|80308
C21orf91|54149	C14orf4|64207	C22orf13|83606	C16orf88|400506	ATP11B|23200	FLOT1|10211
C22orf32|91689	C15orf17|57184	C22orf25|128989	C17orf37|84299	ATP11C|286410	FN1|2335
C22orf39|128977	C15orf39|56905	C22orf28|51493	C17orf62|79415	ATP13A1|57130	FNDC3B|64778
C2orf18|54978	C15orf63|25764	C22orf32|91689	C17orf68|80169	ATP13A2|23400	FOSB|2354
C2orf29|55571	C16orf13|84326	C22orf39|128977	C17orf85|55421	ATP13A3|79572	FOXC1|2296
C2orf3|6936	C16orf42|115939	C2CD2|25966	C18orf10|25941	ATP1A1|476	FOXM1|2305
C2orf64|493753	C16orf45|89927	C2orf18|54978	C18orf1|753	ATP1A2|477	FOXN3|1112
C2orf69|205327	C16orf53|79447	C2orf28|51374	C18orf45|85019	ATP1B1|481	FOXO1|2308
C3orf10|55845	C16orf57|79650	C2orf29|55571	C19orf10|56005	ATP1B3|483	FRS2|10818
C3orf14|57415	C16orf58|64755	C2orf3|6936	C19orf22|91300	ATP2A2|488	FSCN1|6624
C3orf1|51300	C16orf72|29035	C2orf54|79919	C19orf42|79086	ATP2A3|489	FSTL1|11167
C3orf58|205428	C17orf103|256302	C2orf69|205327	C19orf43|79002	ATP2B1|490	FTO|79068
C3orf64|285203	C17orf28|283987	C2|717	C19orf48|84798	ATP2B4|493	FUCA1|2517
C4A|720	C17orf37|84299	C3orf10|55845	C19orf50|79036	ATP2C1|27032	FUS|2521
C4orf32|132720	C17orf49|124944	C3orf26|84319	C19orf53|28974	ATP2C2|9914	FUT8|2530
C4orf34|201895	C17orf58|284018	C3orf37|56941	C19orf61|56006	ATP5A1|498	FYCO1|79443
C4orf41|60684	C17orf62|79415	C3orf58|205428	C19orf62|29086	ATP5B|506	FYN|2534
C5orf13|9315	C17orf63|55731	C3orf63|23272	C19orf63|284361	ATP5C1|509	FZD4|8322
C5orf15|56951	C17orf68|80169	C3orf64|285203	C19orf70|125988	ATP5E|514	FZR1|51343
C5orf30|90355	C17orf71|55181	C3|718	C1QBP|708	ATP5G1|516	G6PC3|92579
C5orf32|84418	C17orf80|55028	C4A|720	C1QTNF6|114904	ATP5G2|517	G6PD|2539
C5orf43|643155	C17orf85|55421	C4orf32|132720	C1orf103|55791	ATP5G3|518	GAK|2580
C5orf4|10826	C18orf10|25941	C4orf3|401152	C1orf106|55765	ATP5H|10476	GANAB|23193
C5orf62|85027	C18orf1|753	C4orf41|60684	C1orf107|27042	ATP5I|521	GAPDH|2597
C6orf106|64771	C18orf25|147339	C4orf43|55319	C1orf115|79762	ATP5J|522	GARS|2617
C6orf115|58527	C18orf32|497661	C5orf15|56951	C1orf116|79098	ATP5J2|9551	GART|2618
C6orf125|84300	C18orf45|85019	C5orf24|134553	C1orf144|26099	ATP5L|10632	GATA3|2625
C6orf145|221749	C19orf10|56005	C5orf30|90355	C1orf27|54953	ATP5O|539	GATAD2A|54815
C6orf153|88745	C19orf12|83636	C5orf32|84418	C1orf43|25912	ATP5SL|55101	GBA|2629
C6orf211|79624	C19orf21|126353	C5orf44|80006	C1orf64|149563	ATP6AP1|537	GBE1|2632
C6orf47|57827	C19orf22|91300	C5orf45|51149	C1orf77|26097	ATP6V0A1|535	GCNT2|2651
C6orf48|50854	C19orf28|126321	C5orf4|10826	C1orf93|127281	ATP6V0B|533	GCOM1|145781
C6orf64|55776	C19orf2|8725	C6orf115|58527	C20orf112|140688	ATP6V0C|527	GDI1|2664
C7orf27|221927	C19orf43|79002	C6orf125|84300	C20orf24|55969	ATP6V0D1|9114	GDI2|2665
C7orf28A|51622	C19orf48|84798	C6orf145|221749	C20orf3|57136	ATP6V0E1|8992	GFRA1|2674
C7orf28B|221960	C19orf50|79036	C6orf64|55776	C20orf4|25980	ATP6V0E2|155066	GGH|8836
C7orf41|222166	C19orf53|28974	C6orf72|116254	C22orf13|83606	ATP6V1A|523	GHR|2690
C7orf49|78996	C19orf61|56006	C6orf89|221477	C22orf25|128989	ATP6V1B1|525	GIPC1|10755
C7orf50|84310	C19orf62|29086	C6orf97|80129	C22orf28|51493	ATP6V1C1|528	GLO1|2739
C7orf58|79974	C19orf63|284361	C7orf26|79034	C22orf30|253143	ATP6V1C2|245973	GLS|2744
C8orf30A|51236	C1QBP|708	C7orf28B|221960	C2CD2L|9854	ATP6V1D|51382	GLT25D1|79709
C8orf33|65265	C1QC|714	C7orf42|55069	C2orf24|27013	ATP6V1E1|529	GLUL|2752
C8orf38|137682	C1QTNF1|114897	C7orf50|84310	C2orf29|55571	ATP6V1F|9296	GLYR1|84656
C8orf55|51337	C1QTNF3|114899	C7orf58|79974	C2orf64|493753	ATP6V1G1|9550	GMDS|2762
C8orf76|84933	C1QTNF6|114904	C7orf68|29923	C3orf17|25871	ATP6V1H|51606	GMPR2|51292
C9orf114|51490	C1RL|51279	C7|730	C3orf63|23272	ATP7A|538	GMPS|8833
C9orf140|89958	C1R|715	C8orf30A|51236	C4orf34|201895	ATP7B|540	GNAI1|2770
C9orf150|286343	C1orf107|27042	C8orf38|137682	C4orf3|401152	ATP8B1|5205	GNAI2|2771
C9orf152|401546	C1orf116|79098	C8orf40|114926	C4orf41|60684	ATP8B2|57198	GNB2|2783
C9orf16|79095	C1orf122|127687	C8orf55|51337	C4orf42|92070	ATP9A|10079	GORASP2|26003
C9orf46|55848	C1orf123|54987	C8orf59|401466	C4orf43|55319	ATP9B|374868	GPAA1|8733
C9orf5|23731	C1orf128|57095	C9orf123|90871	C4orf7|260436	ATPAF1|64756	GPAM|57678
C9orf69|90120	C1orf198|84886	C9orf152|401546	C5orf13|9315	ATPIF1|93974	GPATCH8|23131
C9orf6|54942	C1orf212|113444	C9orf46|55848	C5orf15|56951	ATR|545	GPBP1|65056
C9orf7|11094	C1orf25|81627	C9orf5|23731	C5orf24|134553	ATRX|546	GPC3|2719
C9orf86|55684	C1orf27|54953	C9orf6|54942	C5orf33|133686	ATXN10|25814	GPI|2821
C9orf91|203197	C1orf43|25912	C9orf78|51759	C5orf41|153222	ATXN1L|342371	GPR160|26996
CA12|771	C1orf58|148362	C9orf7|11094	C5orf42|65250	ATXN2|6311	GPR172A|79581
CA3|761	C1orf77|26097	CA12|771	C5orf43|643155	ATXN2L|11273	GPRC5A|9052
CAB39L|81617	C1orf96|126731	CA2|760	C5orf44|80006	ATXN3|4287	GPRC5B|51704
CABC1|56997	C20orf108|116151	CAB39L|81617	C5orf45|51149	ATXN7|6314	GPX3|2878
CABLES1|91768	C20orf112|140688	CABC1|56997	C5orf4|10826	ATXN7L3|56970	GRAMD1A|57655
CACNB3|784	C20orf114|92747	CACHD1|57685	C6orf106|64771	ATXN7L3B|552889	GRB2|2885
CACYBP|27101	C20orf117|140710	CACNA1D|776	C6orf115|58527	AUP1|550	GREB1|9687
CALCOCO1|57658	C20orf11|54994	CACNA1H|8912	C6orf120|387263	AURKA|6790	GRINA|2907
CALCOCO2|10241	C20orf194|25943	CACNB3|784	C6orf125|84300	AURKAIP1|54998	GRIPAP1|56850
CALD1|800	C20orf199|441951	CACNG4|27092	C6orf130|221443	AUTS2|26053	GRK6|2870
CALHM2|51063	C20orf24|55969	CACYBP|27101	C6orf145|221749	AVL9|23080	GRN|2896
CALM3|808	C20orf27|54976	CADPS2|93664	C6orf153|88745	AXIN1|8312	GSK3A|2931
CALML5|51806	C20orf3|57136	CAD|790	C6orf211|79624	AXL|558	GSN|2934
CALR|811	C20orf72|92667	CALCOCO1|57658	C6orf47|57827	AZGP1|563	GSPT1|2935
CALU|813	C21orf59|56683	CALCOCO2|10241	C6orf72|116254	AZI2|64343	GSR|2936
CAMK2G|818	C22orf13|83606	CALCRL|10203	C6orf89|221477	AZIN1|51582	GTF2H1|2965
CAMLG|819	C22orf39|128977	CALD1|800	C7orf27|221927	B2M|567	GUK1|2987
CAMSAP1L1|23271	C2CD2|25966	CALHM2|51063	C7orf28A|51622	B3GALNT1|8706	GUSB|2990
CAMTA2|23125	C2CD3|26005	CALM2|805	C7orf28B|221960	B3GALNT2|148789	H1F0|3005
CANT1|124583	C2orf29|55571	CALM3|808	C7orf41|222166	B3GALT6|126792	H1FX|8971
CAPG|822	C2orf68|388969	CALML3|810	C7orf42|55069	B3GAT3|26229	H2AFJ|55766
CAPN1|823	C2|717	CALML5|51806	C7orf49|78996	B3GNT1|11041	H2AFY|9555
CAPN2|824	C3orf14|57415	CALR|811	C7orf50|84310	B3GNT2|10678	H2AFZ|3015
CAPRIN1|4076	C3orf37|56941	CALU|813	C7orf59|389541	B3GNT5|84002	H3F3A|3020
CAPS|828	C3orf57|165679	CAMK2G|818	C7orf68|29923	B4GALNT4|338707	H6PD|9563
CAPZA1|829	C3orf58|205428	CAMKK2|10645	C7orf70|84792	B4GALT1|2683	HADHA|3030
CARM1|10498	C3orf63|23272	CAMTA1|23261	C7|730	B4GALT2|8704	HADHB|3032
CARS|833	C3orf64|285203	CAMTA2|23125	C8orf30A|51236	B4GALT3|8703	HAX1|10456
CASC3|22794	C3|718	CANT1|124583	C8orf38|137682	B4GALT4|8702	HBP1|26959
CASD1|64921	C4A|720	CANX|821	C8orf55|51337	B4GALT5|9334	HDAC2|3066
CASKIN2|57513	C4orf14|84273	CAP1|10487	C8orf76|84933	BACE1|23621	HDGFRP2|84717
CASP3|836	C4orf32|132720	CAPN13|92291	C8orf83|286144	BACE2|25825	HDGF|3068
CASP6|839	C4orf34|201895	CAPN1|823	C8orf85|441376	BACH1|571	HEBP2|23593
CAST|831	C4orf3|401152	CAPN6|827	C9orf140|89958	BAD|572	HECA|51696
CASZ1|54897	C4orf41|60684	CAPN8|388743	C9orf152|401546	BAG1|573	HEG1|57493
CAT|847	C4orf7|260436	CAPNS1|826	C9orf5|23731	BAG3|9531	HERC1|8925
CAV1|857	C5orf13|9315	CAPZA1|829	C9orf64|84267	BAG5|9529	HEXIM1|10614
CAV2|858	C5orf22|55322	CAPZA2|830	C9orf69|90120	BAHD1|22893	HGS|9146
CBFA2T2|9139	C5orf24|134553	CAPZB|832	C9orf86|55684	BAI2|576	HIBADH|11112
CBFB|865	C5orf30|90355	CARD8|22900	C9orf91|203197	BAIAP2|10458	HIF1AN|55662
CBLB|868	C5orf43|643155	CARM1|10498	CAB39L|81617	BAIAP2L1|55971	HIPK2|28996
CBR4|84869	C5orf4|10826	CARS2|79587	CAB39|51719	BAK1|578	HIPK3|10114
CBX1|10951	C5orf51|285636	CASC4|113201	CABC1|56997	BAMBI|25805	HIST2H2AA3|8337
CBX2|84733	C5orf62|85027	CASK|8573	CABIN1|23523	BANF1|8815	HIVEP2|3097
CBX3|11335	C6orf106|64771	CASP2|835	CACHD1|57685	BARX2|8538	HK1|3098
CBX4|8535	C6orf115|58527	CASP3|836	CACNA1H|8912	BAT1|7919	HM13|81502
CBX7|23492	C6orf120|387263	CASP7|840	CACNB3|784	BAT2|7916	HMG20B|10362
CCAR1|55749	C6orf125|84300	CASP8|841	CACNG4|27092	BAT2L1|84726	HMGB2|3148
CCBL2|56267	C6orf145|221749	CAST|831	CACYBP|27101	BAT2L2|23215	HMGB3|3149
CCDC109A|90550	C6orf153|88745	CAT|847	CADPS2|93664	BAT3|7917	HMGCL|3155
CCDC117|150275	C6orf211|79624	CAV1|857	CALCOCO1|57658	BAT5|7920	HMGN1|3150
CCDC124|115098	C6orf47|57827	CAV2|858	CALCOCO2|10241	BAX|581	HMGN2|3151
CCDC125|202243	C6orf48|50854	CBARA1|10367	CALD1|800	BAZ1A|11177	HN1L|90861
CCDC142|84865	C6orf62|81688	CBFB|865	CALM3|808	BAZ1B|9031	HN1|51155
CCDC152|100129792	C6orf64|55776	CBR1|873	CALR|811	BAZ2A|11176	HNRNPA2B1|3181
CCDC3|83643	C6orf72|116254	CBX2|84733	CALU|813	BAZ2B|29994	HNRNPAB|3182
CCDC45|90799	C6orf89|221477	CBX3|11335	CAMLG|819	BBS1|582	HNRNPC|3183
CCDC50|152137	C7orf26|79034	CBX4|8535	CAMTA2|23125	BBS2|583	HNRNPF|3185
CCDC56|28958	C7orf28A|51622	CBX7|23492	CAND1|55832	BBX|56987	HNRNPH1|3187
CCDC69|26112	C7orf28B|221960	CCAR1|55749	CANT1|124583	BCAM|4059	HNRNPH2|3188
CCDC80|151887	C7orf41|222166	CCBL2|56267	CAPG|822	BCAP29|55973	HNRNPL|3191
CCDC86|79080	C7orf42|55069	CCDC123|84902	CAPN13|92291	BCAP31|10134	HNRNPM|4670
CCDC88A|55704	C7orf44|55744	CCDC124|115098	CAPN1|823	BCAR1|9564	HNRNPUL1|11100
CCDC88C|440193	C7orf49|78996	CCDC125|202243	CAPN6|827	BCAR3|8412	HNRNPU|3192
CCDC93|54520	C7orf50|84310	CCDC12|151903	CAPN7|23473	BCAS1|8537	HNRPDL|9987
CCHCR1|54535	C7orf58|79974	CCDC142|84865	CAPNS1|826	BCAS2|10286	HSD17B10|3028
CCNA2|890	C7orf59|389541	CCDC149|91050	CAPRIN1|4076	BCAS3|54828	HSDL2|84263
CCNB1IP1|57820	C7orf70|84792	CCDC14|64770	CAPZA1|829	BCAS4|55653	HSP90AB1|3326
CCNB1|891	C7|730	CCDC21|64793	CAPZA2|830	BCAT1|586	HSPA4|3308
CCNB2|9133	C8orf30A|51236	CCDC25|55246	CAPZB|832	BCAT2|587	HSPA5|3309
CCND1|595	C8orf33|65265	CCDC3|83643	CARD8|22900	BCCIP|56647	HSPA9|3313
CCND2|894	C8orf59|401466	CCDC43|124808	CARKD|55739	BCKDHA|593	HSPB1|3315
CCND3|896	C8orf76|84933	CCDC50|152137	CARM1|10498	BCKDK|10295	HSPB6|126393
CCNDBP1|23582	C8orf83|286144	CCDC56|28958	CARS2|79587	BCL10|8915	HSPB8|26353
CCNF|899	C8orf85|441376	CCDC57|284001	CARS|833	BCL2|596	HSPBP1|23640
CCNG1|900	C9orf114|51490	CCDC69|26112	CASC4|113201	BCL2L1|598	HSPD1|3329
CCNG2|901	C9orf140|89958	CCDC72|51372	CASKIN2|57513	BCL2L11|10018	HSPE1|3336
CCNH|902	C9orf16|79095	CCDC74A|90557	CASP2|835	BCL2L13|23786	HSPH1|10808
CCNK|8812	C9orf25|203259	CCDC80|151887	CASP3|836	BCL2L2|599	HYOU1|10525
CCNL1|57018	C9orf5|23731	CCDC85C|317762	CASP7|840	BCL3|602	ID4|3400
CCNY|219771	C9orf69|90120	CCDC86|79080	CASZ1|54897	BCL6|604	IDH2|3418
CCPG1|9236	C9orf78|51759	CCDC90B|60492	CAT|847	BCL7B|9275	IER3|8870
CCS|9973	C9orf7|11094	CCDC91|55297	CAV1|857	BCL7C|9274	IFNGR1|3459
CCT2|10576	C9orf86|55684	CCDC93|54520	CAV2|858	BCL9|607	IFT46|56912
CCT3|7203	C9orf91|203197	CCHCR1|54535	CBFB|865	BCL9L|283149	IGBP1|3476
CCT4|10575	CA12|771	CCL28|56477	CBL|867	BCLAF1|9774	IGF1|3479
CCT5|22948	CAB39L|81617	CCNA2|890	CBR1|873	BCOR|54880	IGFBP4|3487
CCT6A|908	CAB39|51719	CCNB1IP1|57820	CBX1|10951	BCR|613	IK|3550
CCT7|10574	CABC1|56997	CCNB1|891	CBX2|84733	BDH1|622	IL6ST|3572
CCT8|10694	CABIN1|23523	CCND1|595	CBX3|11335	BDH2|56898	ILF2|3608
CD248|57124	CABLES1|91768	CCNDBP1|23582	CBX4|8535	BDP1|55814	IMP4|92856
CD276|80381	CACNB3|784	CCNF|899	CBX7|23492	BECN1|8678	IMPDH1|3614
CD2BP2|10421	CACNG4|27092	CCNG1|900	CCAR1|55749	BET1|10282	INHBB|3625
CD302|9936	CACYBP|27101	CCNG2|901	CCBL2|56267	BET1L|51272	INPP4B|8821
CD34|947	CADM1|23705	CCNH|902	CCDC104|112942	BEX4|56271	INPP5K|51763
CD36|948	CADPS2|93664	CCNK|8812	CCDC115|84317	BFAR|51283	INSIG2|51141
CD44|960	CALB2|794	CCNL1|57018	CCDC120|90060	BGN|633	INTS8|55656
CD46|4179	CALCOCO2|10241	CCNT2|905	CCDC123|84902	BHLHE40|8553	IQCE|23288
CD59|966	CALCRL|10203	CCNY|219771	CCDC124|115098	BHLHE41|79365	IRF7|3665
CD81|975	CALM1|801	CCPG1|9236	CCDC125|202243	BID|637	IRS2|8660
CD82|3732	CALM2|805	CCT2|10576	CCDC142|84865	BIN1|274	ISCU|23479
CD93|22918	CALM3|808	CCT3|7203	CCDC25|55246	BIRC2|329	ISG20L2|81875
CD99L2|83692	CALML5|51806	CCT4|10575	CCDC3|83643	BIRC5|332	ITFG3|83986
CD99|4267	CALR|811	CCT5|22948	CCDC50|152137	BIRC6|57448	ITM2A|9452
CD9|928	CALU|813	CCT6A|908	CCDC55|84081	BLCAP|10904	ITM2B|9445
CDC123|8872	CAMK2D|817	CCT7|10574	CCDC56|28958	BLMH|642	ITPK1|3705
CDC16|8881	CAMK2N1|55450	CCT8|10694	CCDC6|8030	BLOC1S1|2647	ITPR1|3708
CDC20|991	CAMKK2|10645	CD151|977	CCDC71|64925	BLVRA|644	ITPRIP|85450
CDC25B|994	CAMLG|819	CD163|9332	CCDC88C|440193	BLVRB|645	IVD|3712
CDC27|996	CAMTA1|23261	CD248|57124	CCDC91|55297	BLZF1|8548	JAG1|182
CDC34|997	CAND1|55832	CD276|80381	CCDC92|80212	BMF|90427	JAK1|3716
CDC37|11140	CANT1|124583	CD2BP2|10421	CCDC9|26093	BMI1|648	JAM3|83700
CDC40|51362	CAP1|10487	CD302|9936	CCL14|6358	BMPR1A|657	JMJD1C|221037
CDC42EP1|11135	CAP2|10486	CD320|51293	CCL21|6366	BMPR1B|658	JMJD4|65094
CDC42EP3|10602	CAPG|822	CD34|947	CCL2|6347	BMPR2|659	JOSD1|9929
CDC42EP4|23580	CAPN13|92291	CD36|948	CCNA2|890	BMS1|9790	JTB|10899
CDC42SE1|56882	CAPN1|823	CD44|960	CCNB1|891	BNIP2|663	JUP|3728
CDC42SE2|56990	CAPN7|23473	CD46|4179	CCNC|892	BNIP3|664	KANK1|23189
CDC6|990	CAPRIN1|4076	CD47|961	CCND1|595	BNIP3L|665	KARS|3735
CDCA5|113130	CAPS|828	CD4|920	CCND2|894	BNIPL|149428	KCMF1|56888
CDCA8|55143	CAPZA1|829	CD59|966	CCND3|896	BOC|91653	KCNMA1|3778
CDH11|1009	CAPZA2|830	CD63|967	CCNF|899	BOD1|91272	KCTD3|51133
CDH13|1012	CAPZB|832	CD81|975	CCNG1|900	BOD1L|259282	KCTD5|54442
CDH5|1003	CARD8|22900	CD82|3732	CCNG2|901	BOK|666	KDELR1|10945
CDIPT|10423	CARHSP1|23589	CD99L2|83692	CCNH|902	BOLA2|552900	KDELR2|11014
CDK11A|728642	CASC3|22794	CD9|928	CCNI|10983	BOP1|23246	KDM1A|23028
CDK11B|984	CASC4|113201	CDC123|8872	CCNK|8812	BPGM|669	KDM5B|10765
CDK12|51755	CASD1|64921	CDC16|8881	CCNL1|57018	BPHL|670	KDSR|2531
CDK13|8621	CASKIN2|57513	CDC20|991	CCNL2|81669	BPIL1|80341	KHSRP|8570
CDK16|5127	CASK|8573	CDC25B|994	CCNT2|905	BPNT1|10380	KIAA0020|9933
CDK17|5128	CASP2|835	CDC27|996	CCNY|219771	BPTF|2186	KIAA0040|9674
CDK19|23097	CASP4|837	CDC34|997	CCPG1|9236	BRCC3|79184	KIAA0182|23199
CDK1|983	CASP8AP2|9994	CDC40|51362	CCT2|10576	BRD2|6046	KIAA0232|9778
CDK2AP1|8099	CAST|831	CDC42EP3|10602	CCT3|7203	BRD3|8019	KIAA0355|9710
CDK2AP2|10263	CAT|847	CDC42SE1|56882	CCT4|10575	BRD4|23476	KIAA0391|9692
CDK2|1017	CAV1|857	CDC42SE2|56990	CCT5|22948	BRD7|29117	KIAA0430|9665
CDK4|1019	CAV2|858	CDC42|998	CCT6A|908	BRD8|10902	KIAA0494|9813
CDK5RAP2|55755	CBARA1|10367	CDC6|990	CCT7|10574	BRE|9577	KIAA1279|26128
CDK6|1021	CBFA2T2|9139	CDCA5|113130	CCT8|10694	BRF1|2972	KIAA1430|57587
CDK7|1022	CBLB|868	CDCA7L|55536	CD151|977	BRF2|55290	KIAA1598|57698
CDKN2B|1030	CBL|867	CDCA8|55143	CD164|8763	BRI3|25798	KIAA1737|85457
CDKN2C|1031	CBR4|84869	CDH11|1009	CD276|80381	BRIX1|55299	KIAA2018|205717
CDON|50937	CBWD2|150472	CDH13|1012	CD2BP2|10421	BRMS1|25855	KIF11|3832
CDR2L|30850	CBWD3|445571	CDH3|1001	CD302|9936	BRP44|25874	KIF13B|23303
CDR2|1039	CBX1|10951	CDH5|1003	CD34|947	BRP44L|51660	KIF1B|23095
CDS2|8760	CBX3|11335	CDIPT|10423	CD36|948	BRPF1|7862	KIF20A|10112
CEACAM1|634	CBX4|8535	CDK12|51755	CD46|4179	BRPF3|27154	KIF22|3835
CEACAM5|1048	CBX7|23492	CDK13|8621	CD47|961	BRWD1|54014	KIF2A|3796
CEACAM6|4680	CC2D1B|200014	CDK16|5127	CD59|966	BSCL2|26580	KIF2C|11004
CEBPB|1051	CCAR1|55749	CDK17|5128	CD63|967	BSDC1|55108	KIF3B|9371
CEBPD|1052	CCBL2|56267	CDK19|23097	CD74|972	BSG|682	KIF4A|24137
CEBPG|1054	CCDC104|112942	CDK1|983	CD81|975	BSPRY|54836	KIFC1|3833
CELF2|10659	CCDC109A|90550	CDK2AP1|8099	CD82|3732	BST2|684	KIT|3815
CELSR1|9620	CCDC123|84902	CDK2AP2|10263	CD93|22918	BTAF1|9044	KLF11|8462
CELSR2|1952	CCDC125|202243	CDK2|1017	CD9|928	BTBD1|53339	KLF5|688
CENPF|1063	CCDC142|84865	CDK4|1019	CDC123|8872	BTBD10|84280	KLF6|1316
CEP110|11064	CCDC14|64770	CDK5RAP2|55755	CDC16|8881	BTBD3|22903	KLF9|687
CEP120|153241	CCDC152|100129792	CDK5RAP3|80279	CDC25B|994	BTBD9|114781	KLHDC3|116138
CEP164|22897	CCDC22|28952	CDK6|1021	CDC34|997	BTD|686	KLHL12|59349
CEP350|9857	CCDC25|55246	CDK9|1025	CDC42BPB|9578	BTF3|689	KLHL21|9903
CEP55|55165	CCDC3|83643	CDKAL1|54901	CDC42BPG|55561	BTF3L4|91408	KPNA2|3838
CEP68|23177	CCDC47|57003	CDON|50937	CDC42EP1|11135	BTG1|694	KPNA4|3840
CEP70|80321	CCDC50|152137	CDR2|1039	CDC42EP3|10602	BTG2|7832	KRT18|3875
CEPT1|10390	CCDC69|26112	CDS1|1040	CDC42SE1|56882	BTG3|10950	KRTCAP2|200185
CERCAM|51148	CCDC6|8030	CEACAM5|1048	CDC42SE2|56990	BTN2A1|11120	LAMB2|3913
CES1|1066	CCDC80|151887	CEBPA|1050	CDC5L|988	BTN3A1|11119	LAMC1|3915
CES2|8824	CCDC85C|317762	CEBPD|1052	CDC6|990	BTN3A2|11118	LASP1|3927
CETN2|1069	CCDC88C|440193	CEBPG|1054	CDCA5|113130	BTN3A3|10384	LASS2|29956
CFB|629	CCDC90B|60492	CELSR1|9620	CDCA7L|55536	BTNL9|153579	LASS5|91012
CFD|1675	CCDC93|54520	CENPB|1059	CDCA8|55143	BTRC|8945	LBR|3930
CFH|3075	CCDC97|90324	CENPE|1062	CDCP1|64866	BUB1|699	LCMT1|51451
CFL1|1072	CCHCR1|54535	CENPF|1063	CDH1|999	BUB1B|701	LDHB|3945
CFL2|1073	CCL5|6352	CEP110|11064	CDH3|1001	BUB3|9184	LEPROT|54741
CFLAR|8837	CCM2|83605	CEP120|153241	CDH5|1003	BUD31|8896	LFNG|3955
CHAF1B|8208	CCNA2|890	CEP170|9859	CDIPT|10423	BYSL|705	LIMA1|51474
CHCHD1|118487	CCNB1|891	CEP192|55125	CDK12|51755	BZW1|9689	LIMK1|3984
CHCHD2|51142	CCNB2|9133	CEP250|11190	CDK16|5127	BZW2|28969	LIPE|3991
CHCHD8|51287	CCND1|595	CEP57|9702	CDK1|983	C10orf10|11067	LLGL2|3993
CHD1L|9557	CCND2|894	CEP63|80254	CDK2AP1|8099	C10orf116|10974	LLPH|84298
CHD4|1108	CCND3|896	CEP68|23177	CDK2AP2|10263	C10orf118|55088	LMAN2|10960
CHD6|84181	CCNDBP1|23582	CEP70|80321	CDK2|1017	C10orf119|79892	LMBRD1|55788
CHD9|80205	CCNF|899	CES1|1066	CDK4|1019	C10orf18|54906	LMNB1|4001
CHDH|55349	CCNG1|900	CES2|8824	CDK5RAP2|55755	C10orf26|54838	LMOD1|25802
CHI3L1|1116	CCNG2|901	CETN2|1069	CDK5RAP3|80279	C10orf32|119032	LMX1B|4010
CHI3L2|1117	CCNH|902	CFB|629	CDK6|1021	C10orf46|143384	LOC200030|200030
CHID1|66005	CCNI|10983	CFDP1|10428	CDK7|1022	C10orf54|64115	LOC339290|339290
CHML|1122	CCNK|8812	CFD|1675	CDK9|1025	C10orf57|80195	LOC728264|728264
CHMP1A|5119	CCNL2|81669	CFH|3075	CDKAL1|54901	C10orf72|196740	LONP1|9361
CHMP2A|27243	CCNYL1|151195	CFI|3426	CDON|50937	C10orf84|63877	LOXL1|4016
CHMP4B|128866	CCNY|219771	CFL1|1072	CEACAM5|1048	C11orf10|746	LPAR6|10161
CHMP5|51510	CCPG1|9236	CFL2|1073	CEBPG|1054	C11orf2|738	LPCAT2|54947
CHORDC1|26973	CCT2|10576	CFLAR|8837	CEBPZ|10153	C11orf24|53838	LPIN1|23175
CHPF2|54480	CCT3|7203	CGGBP1|8545	CECR5|27440	C11orf30|56946	LPL|4023
CHPF|79586	CCT4|10575	CHCHD1|118487	CELF2|10659	C11orf31|280636	LRBA|987
CHPT1|56994	CCT5|22948	CHCHD2|51142	CELSR1|9620	C11orf46|120534	LRIG1|26018
CHRAC1|54108	CCT6A|908	CHCHD3|54927	CELSR2|1952	C11orf48|79081	LRP10|26020
CHRDL1|91851	CCT7|10574	CHCHD8|51287	CENPB|1059	C11orf49|79096	LRP1|4035
CHST15|51363	CCT8|10694	CHD1L|9557	CENPC1|1060	C11orf54|28970	LRRC15|131578
CHST3|9469	CD14|929	CHD1|1105	CENPE|1062	C11orf57|55216	LRRC59|55379
CHTF8|54921	CD163|9332	CHD2|1106	CENPF|1063	C11orf58|10944	LRRFIP1|9208
CHUK|1147	CD164|8763	CHD3|1107	CEP120|153241	C11orf59|55004	LRSAM1|90678
CHURC1|91612	CD248|57124	CHD4|1108	CEP170|9859	C11orf68|83638	LSM12|124801
CIAO1|9391	CD24|100133941	CHD6|84181	CEP250|11190	C11orf80|79703	LSM4|25804
CIAPIN1|57019	CD276|80381	CHD7|55636	CEP290|80184	C11orf84|144097	LTBP4|8425
CIB1|10519	CD34|947	CHDH|55349	CEP57|9702	C11orf95|65998	MAGED2|10916
CIDEB|27141	CD36|948	CHERP|10523	CEP63|80254	C12orf10|60314	MAGI1|9223
CIDEC|63924	CD3EAP|10849	CHI3L1|1116	CEP68|23177	C12orf11|55726	MALT1|10892
CIR1|9541	CD46|4179	CHI3L2|1117	CEPT1|10390	C12orf23|90488	MAML2|84441
CIRBP|1153	CD47|961	CHML|1122	CES1|1066	C12orf32|83695	MAN2A2|4122
CIRH1A|84916	CD4|920	CHMP1A|5119	CETN2|1069	C12orf35|55196	MAN2B2|23324
CISD2|493856	CD59|966	CHMP1B|57132	CFDP1|10428	C12orf41|54934	MAN2C1|4123
CISD3|284106	CD74|972	CHMP2B|25978	CFD|1675	C12orf44|60673	MAOA|4128
CISH|1154	CD81|975	CHMP4B|128866	CFL1|1072	C12orf49|79794	MAP1LC3B|81631
CKAP2|26586	CD82|3732	CHMP7|91782	CFL2|1073	C12orf51|283450	MAP4K4|9448
CKAP4|10970	CD93|22918	CHORDC1|26973	CFLAR|8837	C12orf57|113246	MAPK9|5601
CKAP5|9793	CD97|976	CHPF2|54480	CGGBP1|8545	C12orf62|84987	MAPRE1|22919
CKS1B|1163	CD99L2|83692	CHPT1|56994	CGN|57530	C13orf15|28984	MAPT|4137
CKS2|1164	CD9|928	CHRDL1|91851	CHCHD1|118487	C13orf23|80209	MARCKSL1|65108
CLASP2|23122	CDC123|8872	CHST15|51363	CHCHD2|51142	C13orf37|440145	MARK2|2011
CLCN3|1182	CDC20|991	CHST3|9469	CHCHD3|54927	C14orf1|11161	MARS|4141
CLCN7|1186	CDC25B|994	CHSY1|22856	CHCHD8|51287	C14orf106|55320	MAT2B|27430
CLDN12|9069	CDC34|997	CHURC1|91612	CHD1L|9557	C14orf119|55017	MAZ|4150
CLDN7|1366	CDC42BPB|9578	CIB1|10519	CHD1|1105	C14orf129|51527	MBD6|114785
CLEC3A|10143	CDC42EP1|11135	CIDEC|63924	CHD2|1106	C14orf132|56967	MBNL1|4154
CLIC1|1192	CDC42EP4|23580	CIR1|9541	CHD3|1107	C14orf135|64430	MBNL2|10150
CLIC4|25932	CDC42SE1|56882	CIRBP|1153	CHD4|1108	C14orf147|171546	MCAM|4162
CLIC6|54102	CDC42|998	CIRH1A|84916	CHD6|84181	C14orf156|81892	MCCC2|64087
CLIP1|6249	CDC6|990	CITED2|10370	CHD9|80205	C14orf159|80017	MCFD2|90411
CLK1|1195	CDCA5|113130	CKAP2|26586	CHDH|55349	C14orf166|51637	MCM2|4171
CLK2|1196	CDCA8|55143	CKAP4|10970	CHERP|10523	C14orf167|55449	MCM3|4172
CLK3|1198	CDCP1|64866	CKAP5|9793	CHGA|1113	C14orf2|9556	MCM5|4174
CLN3|1201	CDH1|999	CKB|1152	CHI3L2|1117	C14orf4|64207	MCM6|4175
CLN6|54982	CDH3|1001	CKS1B|1163	CHID1|66005	C14orf43|91748	MCRS1|10445
CLPP|8192	CDK10|8558	CLASP2|23122	CHL1|10752	C15orf17|57184	MDH1|4190
CLPTM1L|81037	CDK11A|728642	CLCN7|1186	CHMP1A|5119	C15orf39|56905	MDK|4192
CLPTM1|1209	CDK12|51755	CLDN12|9069	CHMP1B|57132	C15orf63|25764	MED25|81857
CLSTN2|64084	CDK16|5127	CLDN7|1366	CHMP2A|27243	C16orf13|84326	MED8|112950
CLTC|1213	CDK17|5128	CLDND1|56650	CHMP4A|29082	C16orf42|115939	MEF2A|4205
CLUAP1|23059	CDK1|983	CLEC16A|23274	CHMP4B|128866	C16orf45|89927	MEF2C|4208
CMBL|134147	CDK2AP1|8099	CLEC2D|29121	CHMP5|51510	C16orf53|79447	MEGF9|1955
CMIP|80790	CDK4|1019	CLIC1|1192	CHMP6|79643	C16orf57|79650	METTL13|51603
CMPK1|51727	CDK5RAP2|55755	CLIC4|25932	CHM|1121	C16orf58|64755	MET|4233
CMTM3|123920	CDK6|1021	CLIC6|54102	CHPF2|54480	C16orf62|57020	MEX3C|51320
CMTM7|112616	CDK7|1022	CLIP1|6249	CHPF|79586	C16orf63|123811	MFAP2|4237
CMYA5|202333	CDKN1B|1027	CLK1|1195	CHPT1|56994	C16orf70|80262	MFAP3|4238
CNBP|7555	CDKN2C|1031	CLK2|1196	CHP|11261	C16orf72|29035	MFAP4|4239
CNIH|10175	CDON|50937	CLMN|79789	CHRDL1|91851	C16orf80|29105	MFGE8|4240
CNN1|1264	CDR2L|30850	CLN3|1201	CHST15|51363	C16orf88|400506	MFSD5|84975
CNOT3|4849	CDR2|1039	CLN5|1203	CHST3|9469	C17orf103|256302	MGAT4B|11282
CNOT4|4850	CDS1|1040	CLNS1A|1207	CHSY1|22856	C17orf28|283987	MGST2|4258
CNOT6|57472	CEACAM5|1048	CLPP|8192	CHURC1|91612	C17orf37|84299	MIA3|375056
CNOT8|9337	CEACAM6|4680	CLPTM1L|81037	CIAPIN1|57019	C17orf49|124944	MICAL2|9645
CNPY2|10330	CEBPA|1050	CLPTM1|1209	CIB1|10519	C17orf58|284018	MICAL3|57553
CNPY3|10695	CEBPB|1051	CLPX|10845	CIRBP|1153	C17orf62|79415	MICALL1|85377
CNP|1267	CEBPG|1054	CLSTN2|64084	CIRH1A|84916	C17orf63|55731	MKI67|4288
CNST|163882	CECR5|27440	CLTA|1211	CISD2|493856	C17orf68|80169	MKL1|57591
CNTNAP2|26047	CELF1|10658	CLTC|1213	CISH|1154	C17orf70|80233	MKL2|57496
COASY|80347	CELF2|10659	CLUAP1|23059	CIT|11113	C17orf71|55181	MLF2|8079
COBL|23242	CELSR1|9620	CMIP|80790	CKAP4|10970	C17orf80|55028	MLLT10|8028
COBRA1|25920	CELSR2|1952	CMPK1|51727	CKAP5|9793	C17orf85|55421	MLPH|79083
COG2|22796	CENPE|1062	CMTM6|54918	CKS2|1164	C18orf1|753	MLST8|64223
COG4|25839	CENPF|1063	CMTM7|112616	CLASP1|23332	C18orf10|25941	MME|4311
COG5|10466	CEP110|11064	CNBP|7555	CLASP2|23122	C18orf25|147339	MMP11|4320
COG7|91949	CEP164|22897	CNDP2|55748	CLDN12|9069	C18orf32|497661	MMP14|4323
COL10A1|1300	CEP170|9859	CNOT10|25904	CLDN4|1364	C18orf45|85019	MMP1|4312
COL11A1|1301	CEP250|11190	CNOT2|4848	CLEC16A|23274	C19orf10|56005	MMP9|4318
COL12A1|1303	CEP290|80184	CNOT6|57472	CLEC3B|7123	C19orf12|83636	MMRN2|79812
COL14A1|7373	CEP350|9857	CNOT7|29883	CLIC1|1192	C19orf2|8725	MOGS|7841
COL16A1|1307	CEP55|55165	CNPY2|10330	CLIC4|25932	C19orf21|126353	MORC2|22880
COL1A1|1277	CEP57|9702	CNPY3|10695	CLIC6|54102	C19orf22|91300	MORF4L2|9643
COL1A2|1278	CEP63|80254	CNP|1267	CLIP4|79745	C19orf28|126321	MPDZ|8777
COL3A1|1281	CEP68|23177	CNST|163882	CLK1|1195	C19orf42|79086	MPPE1|65258
COL4A3BP|10087	CEP70|80321	CNTNAP2|26047	CLN3|1201	C19orf43|79002	MRAS|22808
COL5A1|1289	CERCAM|51148	COBLL1|22837	CLN6|54982	C19orf48|84798	MRFAP1L1|114932
COL5A2|1290	CES1|1066	COBRA1|25920	CLPTM1L|81037	C19orf50|79036	MRFAP1|93621
COL6A2|1292	CES2|8824	COG2|22796	CLPTM1|1209	C19orf53|28974	MRPL13|28998
COLEC12|81035	CETN2|1069	COG7|91949	CLTA|1211	C19orf61|56006	MRPL15|29088
COMMD10|51397	CFB|629	COL10A1|1300	CLTB|1212	C19orf62|29086	MRPL24|79590
COMMD2|51122	CFDP1|10428	COL11A1|1301	CLTC|1213	C19orf63|284361	MRPL35|51318
COMMD3|23412	CFD|1675	COL14A1|7373	CMBL|134147	C19orf70|125988	MRPL3|11222
COMMD4|54939	CFH|3075	COL17A1|1308	CMPK1|51727	C1orf103|55791	MRPL49|740
COMMD5|28991	CFL1|1072	COL1A1|1277	CMTM7|112616	C1orf106|55765	MRPL51|51258
COMMD7|149951	CFL2|1073	COL1A2|1278	CMYA5|202333	C1orf107|27042	MRPL52|122704
COMMD9|29099	CFLAR|8837	COL2A1|1280	CNBP|7555	C1orf115|79762	MRPL55|128308
COMP|1311	CGGBP1|8545	COL3A1|1281	CNIH4|29097	C1orf116|79098	MRPL9|65005
COPA|1314	CGNL1|84952	COL5A1|1289	CNN1|1264	C1orf122|127687	MRPS16|51021
COPB2|9276	CGN|57530	COL5A2|1290	CNNM3|26505	C1orf123|54987	MRPS18A|55168
COPE|11316	CHCHD2|51142	COL6A2|1292	CNOT1|23019	C1orf128|57095	MRPS23|51649
COPG|22820	CHD1|1105	COMMD3|23412	CNOT3|4849	C1orf144|26099	MRPS26|64949
COPS4|51138	CHD2|1106	COMMD4|54939	CNOT6L|246175	C1orf198|84886	MRPS27|23107
COPS6|10980	CHD3|1107	COMMD6|170622	CNOT8|9337	C1orf21|81563	MRPS30|10884
COPS7A|50813	CHD4|1108	COMMD7|149951	CNPY2|10330	C1orf212|113444	MRPS5|64969
COPZ1|22818	CHD6|84181	COMP|1311	CNPY3|10695	C1orf25|81627	MRTO4|51154
COQ4|51117	CHD8|57680	COPA|1314	CNP|1267	C1orf27|54953	MSH2|4436
COQ5|84274	CHI3L1|1116	COPB2|9276	CNST|163882	C1orf43|25912	MSH3|4437
COQ7|10229	CHI3L2|1117	COPE|11316	CNTNAP2|26047	C1orf55|163859	MSH6|2956
CORO1B|57175	CHID1|66005	COPG|22820	COASY|80347	C1orf57|84284	MSN|4478
CORO1C|23603	CHML|1122	COPS2|9318	COBRA1|25920	C1orf58|148362	MSRB3|253827
CORO2A|7464	CHMP1A|5119	COPS3|8533	COG1|9382	C1orf64|149563	MTA2|9219
CORO7|79585	CHMP1B|57132	COPS6|10980	COG2|22796	C1orf66|51093	MTA3|57504
COTL1|23406	CHMP2A|27243	COPS7B|64708	COG3|83548	C1orf77|26097	MTCH2|23788
COX16|51241	CHMP4A|29082	COPZ1|22818	COIL|8161	C1orf85|112770	MTDH|92140
COX17|10063	CHMP4B|128866	COQ7|10229	COL11A1|1301	C1orf9|51430	MTHFD2|10797
COX6A1|1337	CHMP4C|92421	CORO1B|57175	COL14A1|7373	C1orf93|127281	MTL5|9633
COX6C|1345	CHMP5|51510	CORO1C|23603	COL1A1|1277	C1orf96|126731	MTMR2|8898
COX7A2|1347	CHM|1121	CORO2A|7464	COL1A2|1278	C1QA|712	MTMR3|8897
COX8A|1351	CHORDC1|26973	CORO7|79585	COL3A1|1281	C1QBP|708	MTUS1|57509
CPEB2|132864	CHPF2|54480	COTL1|23406	COL4A2|1284	C1QC|714	MTX1|4580
CPEB4|80315	CHPF|79586	COX15|1355	COL4A3BP|10087	C1QTNF1|114897	MTX3|345778
CPE|1363	CHRAC1|54108	COX17|10063	COL4A5|1287	C1QTNF3|114899	MXI1|4601
CPM|1368	CHRDL1|91851	COX4I1|1327	COL5A1|1289	C1QTNF6|114904	MYBL2|4605
CPNE2|221184	CHST3|9469	COX5A|9377	COL5A2|1290	C1R|715	MYC|4609
CPSF3|51692	CHUK|1147	COX5B|1329	COL6A2|1292	C1RL|51279	MYD88|4615
CPT1A|1374	CHURC1|91612	COX6A1|1337	COLEC12|81035	C1S|716	MYLK|4638
CPXM2|119587	CIAO1|9391	COX6B1|1340	COMMD2|51122	C2|717	N4BP2L2|10443
CRAMP1L|57585	CIAPIN1|57019	COX6C|1345	COMMD3|23412	C20orf108|116151	NAA10|8260
CRAT|1384	CIB1|10519	COX7A2|1347	COMMD4|54939	C20orf11|54994	NAE1|8883
CRBN|51185	CIDEB|27141	COX7C|1350	COMMD5|28991	C20orf112|140688	NAGA|4668
CREB3L1|90993	CIDEC|63924	COX8A|1351	COMMD6|170622	C20orf114|92747	NAGK|55577
CREB3L2|64764	CILP|8483	CPB1|1360	COMMD7|149951	C20orf117|140710	NANS|54187
CREB3L4|148327	CIRBP|1153	CPEB4|80315	COMP|1311	C20orf194|25943	NAPA|8775
CREBL2|1389	CIRH1A|84916	CPE|1363	COPA|1314	C20orf199|441951	NARFL|64428
CREBZF|58487	CISD2|493856	CPNE1|8904	COPB1|1315	C20orf24|55969	NASP|4678
CREG1|8804	CISH|1154	CPNE3|8895	COPB2|9276	C20orf27|54976	NAT15|79903
CRELD2|79174	CITED4|163732	CPPED1|55313	COPE|11316	C20orf3|57136	NAT1|9
CRIM1|51232	CIT|11113	CPSF1|29894	COPG2|26958	C20orf4|25980	NBR1|4077
CRIP1|1396	CKAP4|10970	CPSF2|53981	COPG|22820	C20orf72|92667	NCAPG2|54892
CRIP2|1397	CKAP5|9793	CPSF3|51692	COPS2|9318	C21orf59|56683	NCAPH2|29781
CRISPLD1|83690	CKS1B|1163	CPSF7|79869	COPS3|8533	C21orf91|54149	NCK1|4690
CRISPLD2|83716	CKS2|1164	CPXM2|119587	COPS4|51138	C22orf13|83606	NCK2|8440
CRKL|1399	CLASP1|23332	CRAMP1L|57585	COPS5|10987	C22orf25|128989	NCL|4691
CRK|1398	CLCA2|9635	CRAT|1384	COPS6|10980	C22orf28|51493	NCRNA00188|125144
CRLS1|54675	CLCN7|1186	CRCP|27297	COPS7A|50813	C22orf30|253143	NDEL1|81565
CRNKL1|51340	CLDN12|9069	CREB3L2|64764	COPS7B|64708	C22orf32|91689	NDFIP1|80762
CROT|54677	CLDN3|1365	CREB3L4|148327	COPZ1|22818	C22orf39|128977	NDOR1|27158
CRTAP|10491	CLDN4|1364	CREB3|10488	COQ10B|80219	C2CD2|25966	NDRG2|57447
CRTC2|200186	CLDN7|1366	CREBBP|1387	COQ4|51117	C2CD2L|9854	NDUFA13|51079
CRY2|1408	CLDND1|56650	CREBZF|58487	COQ5|84274	C2CD3|26005	NDUFA7|4701
CRYAB|1410	CLEC2D|29121	CRELD2|79174	COQ7|10229	C2orf18|54978	NDUFB11|54539
CRYZ|1429	CLEC3A|10143	CRIM1|51232	CORO1B|57175	C2orf24|27013	NDUFB4|4710
CSAD|51380	CLEC3B|7123	CRIP1|1396	CORO1C|23603	C2orf28|51374	NDUFS2|4720
CSDA|8531	CLIC1|1192	CRISPLD1|83690	CORO2A|7464	C2orf29|55571	NDUFS4|4724
CSDE1|7812	CLIC4|25932	CRK|1398	COTL1|23406	C2orf3|6936	NDUFS6|4726
CSE1L|1434	CLIC6|54102	CRNKL1|51340	COX15|1355	C2orf54|79919	NECAB3|63941
CSK|1445	CLIP1|6249	CROT|54677	COX16|51241	C2orf64|493753	NEDD8|4738
CSNK1A1|1452	CLK1|1195	CRTAP|10491	COX17|10063	C2orf68|388969	NEK2|4751
CSNK1D|1453	CLMN|79789	CRTC2|200186	COX5A|9377	C2orf69|205327	NEU1|4758
CSNK1E|1454	CLN3|1201	CRTC3|64784	COX5B|1329	C3|718	NFAT5|10725
CSNK1G2|1455	CLN5|1203	CRY2|1408	COX6A1|1337	C3orf1|51300	NFIB|4781
CSNK1G3|1456	CLN6|54982	CRYZ|1429	COX6B1|1340	C3orf10|55845	NFIL3|4783
CSNK2A2|1459	CLNS1A|1207	CSDA|8531	COX6C|1345	C3orf14|57415	NHLRC3|387921
CSNK2B|1460	CLPP|8192	CSDE1|7812	COX7A2|1347	C3orf17|25871	NHP2|55651
CSPG4|1464	CLPTM1L|81037	CSE1L|1434	COX7B|1349	C3orf26|84319	NINJ1|4814
CSRNP1|64651	CLPTM1|1209	CSNK1A1|1452	COX7C|1350	C3orf37|56941	NIP7|51388
CSRNP2|81566	CLSTN2|64084	CSNK1D|1453	COX8A|1351	C3orf57|165679	NLK|51701
CSRP1|1465	CLTA|1211	CSNK1E|1454	CP110|9738	C3orf58|205428	NMT2|9397
CSRP3|8048	CLTB|1212	CSNK1G1|53944	CPB1|1360	C3orf63|23272	NOL10|79954
CST3|1471	CLTC|1213	CSNK1G3|1456	CPD|1362	C3orf64|285203	NOL7|51406
CST5|1473	CLU|1191	CSNK2A1|1457	CPEB2|132864	C4A|720	NOLC1|9221
CSTB|1476	CMIP|80790	CSNK2A2|1459	CPE|1363	C4orf14|84273	NOMO1|23420
CSTF1|1477	CMPK1|51727	CSNK2B|1460	CPNE2|221184	C4orf3|401152	NOMO2|283820
CSTF3|1479	CMPK2|129607	CSRNP1|64651	CPSF1|29894	C4orf32|132720	NOMO3|408050
CS|1431	CMTM4|146223	CSRP1|1465	CPSF3|51692	C4orf34|201895	NONO|4841
CTBP2|1488	CMTM6|54918	CST3|1471	CPSF6|11052	C4orf41|60684	NOP2|4839
CTCF|10664	CMTM7|112616	CSTB|1476	CPT1A|1374	C4orf42|92070	NOP56|10528
CTDSP2|10106	CNBP|7555	CSTF2T|23283	CPT2|1376	C4orf43|55319	NR3C1|2908
CTDSPL2|51496	CNIH4|29097	CSTF3|1479	CP|1356	C4orf7|260436	NRBF2|29982
CTDSPL|10217	CNIH|10175	CS|1431	CRABP2|1382	C5orf13|9315	NRBP1|29959
CTHRC1|115908	CNN1|1264	CTCF|10664	CRBN|51185	C5orf15|56951	NRIP1|8204
CTNNA1|1495	CNN2|1265	CTDSP1|58190	CREB1|1385	C5orf22|55322	NRSN2|80023
CTNND1|1500	CNN3|1266	CTDSP2|10106	CREB3L2|64764	C5orf24|134553	NT5C2|22978
CTPS|1503	CNNM4|26504	CTGF|1490	CREB3L4|148327	C5orf30|90355	NTRK2|4915
CTR9|9646	CNOT3|4849	CTHRC1|115908	CREBL2|1389	C5orf32|84418	NUCB2|4925
CTSA|5476	CNOT6L|246175	CTNNA1|1495	CREG1|8804	C5orf33|133686	NUDC|10726
CTSB|1508	CNOT6|57472	CTNNB1|1499	CRELD1|78987	C5orf4|10826	NUDT3|11165
CTSC|1075	CNOT8|9337	CTNNBIP1|56998	CRELD2|79174	C5orf41|153222	NUDT4|11163
CTSD|1509	CNPY2|10330	CTNNBL1|56259	CRIM1|51232	C5orf42|65250	NUDT5|11164
CTSF|8722	CNPY3|10695	CTNND1|1500	CRIP1|1396	C5orf43|643155	NUMA1|4926
CTSK|1513	CNST|163882	CTPS|1503	CRISPLD1|83690	C5orf44|80006	NUP160|23279
CTTN|2017	CNTNAP2|26047	CTR9|9646	CRKL|1399	C5orf45|51149	NUP93|9688
CUEDC2|79004	CNTROB|116840	CTSA|5476	CRK|1398	C5orf51|285636	NUSAP1|51203
CUL4A|8451	COG1|9382	CTSD|1509	CRNKL1|51340	C5orf62|85027	NUTF2|10204
CUL4B|8450	COG2|22796	CTSF|8722	CROT|54677	C6orf106|64771	OBFC2B|79035
CUL7|9820	COG4|25839	CTSL1|1514	CRTAP|10491	C6orf115|58527	OCIAD1|54940
CUTA|51596	COG5|10466	CTSO|1519	CRYL1|51084	C6orf120|387263	ODC1|4953
CUX1|1523	COG6|57511	CUL1|8454	CSAD|51380	C6orf125|84300	ODF2|4957
CWC22|57703	COG7|91949	CUL3|8452	CSDE1|7812	C6orf130|221443	OGN|4969
CWF19L1|55280	COL10A1|1300	CUL4A|8451	CSE1L|1434	C6orf145|221749	OPN3|23596
CX3CL1|6376	COL11A1|1301	CUL4B|8450	CSK|1445	C6orf153|88745	ORMDL2|29095
CXCL10|3627	COL12A1|1303	CUTA|51596	CSNK1A1|1452	C6orf211|79624	OSBPL1A|114876
CXCL12|6387	COL14A1|7373	CWC15|51503	CSNK1D|1453	C6orf47|57827	OSBPL9|114883
CXCL9|4283	COL17A1|1308	CWC22|57703	CSNK1G2|1455	C6orf48|50854	OST4|100128731
CXCR4|7852	COL1A1|1277	CX3CL1|6376	CSNK2A1|1457	C6orf62|81688	OSTC|58505
CXCR7|57007	COL1A2|1278	CXCL10|3627	CSNK2A2|1459	C6orf64|55776	P4HA1|5033
CXXC5|51523	COL4A2|1284	CXCL14|9547	CSNK2B|1460	C6orf72|116254	P4HB|5034
CXorf26|51260	COL4A3BP|10087	CXCL16|58191	CSRNP1|64651	C6orf89|221477	PADI2|11240
CXorf36|79742	COL5A1|1289	CXCR4|7852	CSRNP2|81566	C6orf97|80129	PAFAH1B1|5048
CXorf40A|91966	COL5A2|1290	CXCR7|57007	CSRP1|1465	C7|730	PAFAH1B3|5050
CXorf40B|541578	COL6A3|1293	CXXC5|51523	CSRP2BP|57325	C7orf26|79034	PAICS|10606
CYB561|1534	COL8A1|1295	CXorf26|51260	CST5|1473	C7orf27|221927	PAIP2|51247
CYB5A|1528	COL8A2|1296	CXorf36|79742	CSTB|1476	C7orf28A|51622	PAN2|9924
CYB5B|80777	COMMD2|51122	CXorf40A|91966	CSTF1|1477	C7orf28B|221960	PAPSS1|9061
CYB5D1|124637	COMMD4|54939	CYB561|1534	CSTF2T|23283	C7orf41|222166	PARD3|56288
CYB5R1|51706	COMMD6|170622	CYB5A|1528	CSTF3|1479	C7orf42|55069	PARN|5073
CYBA|1535	COPA|1314	CYB5B|80777	CS|1431	C7orf44|55744	PARP1|142
CYBRD1|79901	COPB1|1315	CYB5D1|124637	CTBP1|1487	C7orf49|78996	PCF11|51585
CYFIP1|23191	COPB2|9276	CYB5R1|51706	CTDSP1|58190	C7orf50|84310	PCGF5|84333
CYP20A1|57404	COPE|11316	CYB5R3|1727	CTDSP2|10106	C7orf58|79974	PCNA|5111
CYP2A6|1548	COPG|22820	CYBRD1|79901	CTDSPL|10217	C7orf59|389541	PCNXL3|399909
CYP2B7P1|1556	COPS2|9318	CYCS|54205	CTHRC1|115908	C7orf68|29923	PCNX|22990
CYP4B1|1580	COPS3|8533	CYHR1|50626	CTNNBIP1|56998	C7orf70|84792	PCSK6|5046
CYP4X1|260293	COPS6|10980	CYP20A1|57404	CTPS2|56474	C8orf30A|51236	PCYOX1|51449
CYP4Z2P|163720	COPS7A|50813	CYP2A6|1548	CTR9|9646	C8orf33|65265	PDAP1|11333
CYP51A1|1595	COPS8|10920	CYP2B7P1|1556	CTSA|5476	C8orf38|137682	PDCD10|11235
CYR61|3491	COPZ1|22818	CYP4V2|285440	CTSB|1508	C8orf40|114926	PDCD5|9141
CYTH2|9266	COQ10B|80219	CYP4X1|260293	CTSD|1509	C8orf55|51337	PDCD6|10016
CYTH3|9265	COQ4|51117	CYP4Z1|199974	CTSF|8722	C8orf59|401466	PDCL3|79031
CYYR1|116159	COQ5|84274	CYP4Z2P|163720	CTSO|1519	C8orf76|84933	PDGFD|80310
DAAM2|23500	CORO1A|11151	CYP51A1|1595	CTTNBP2NL|55917	C8orf83|286144	PDIA3|2923
DAB2IP|153090	CORO1C|23603	CYR61|3491	CTTN|2017	C8orf85|441376	PDIA4|9601
DAB2|1601	CORO7|79585	CYTSB|92521	CUEDC1|404093	C9orf114|51490	PDIA6|10130
DACH1|1602	COTL1|23406	CYYR1|116159	CUEDC2|79004	C9orf123|90871	PDXDC1|23042
DAD1|1603	COX11|1353	DAAM1|23002	CUL3|8452	C9orf140|89958	PDZD2|23037
DAK|26007	COX16|51241	DAB2|1601	CUL5|8065	C9orf150|286343	PECAM1|5175
DALRD3|55152	COX4I1|1327	DACH1|1602	CUL9|23113	C9orf152|401546	PELP1|27043
DAP3|7818	COX5A|9377	DAD1|1603	CUTA|51596	C9orf16|79095	PER2|8864
DAPK3|1613	COX5B|1329	DAK|26007	CWC22|57703	C9orf25|203259	PES1|23481
DARS2|55157	COX6A1|1337	DAP3|7818	CWF19L2|143884	C9orf46|55848	PEX11B|8799
DARS|1615	COX6B1|1340	DAPK1|1612	CX3CL1|6376	C9orf5|23731	PEX19|5824
DAXX|1616	COX6C|1345	DAP|1611	CXCL10|3627	C9orf6|54942	PFDN5|5204
DAZAP1|26528	COX7A2L|9167	DARC|2532	CXCL16|58191	C9orf64|84267	PFDN6|10471
DAZAP2|9802	COX7A2|1347	DARS|1615	CXCR4|7852	C9orf69|90120	PFKP|5214
DBN1|1627	COX7B|1349	DAXX|1616	CXCR7|57007	C9orf7|11094	PFN1|5216
DBNDD1|79007	COX8A|1351	DAZAP1|26528	CXXC5|51523	C9orf78|51759	PGAM1|5223
DBNDD2|55861	CP110|9738	DAZAP2|9802	CXorf36|79742	C9orf86|55684	PGK1|5230
DBNL|28988	CPB1|1360	DBI|1622	CXorf40A|91966	C9orf91|203197	PGM1|5236
DCAF10|79269	CPD|1362	DBNDD1|79007	CYB561|1534	CA12|771	PGR|5241
DCAF11|80344	CPEB2|132864	DBNDD2|55861	CYB5D1|124637	CA2|760	PHKG2|5261
DCAF13|25879	CPEB4|80315	DBNL|28988	CYB5D2|124936	CA3|761	PHLDB1|23187
DCAF5|8816	CPM|1368	DCAF10|79269	CYB5R1|51706	CAB39|51719	PHLDB2|90102
DCAF6|55827	CPNE1|8904	DCAF13|25879	CYB5R3|1727	CAB39L|81617	PHPT1|29085
DCAKD|79877	CPNE2|221184	DCAF5|8816	CYBRD1|79901	CABC1|56997	PICALM|8301
DCBLD2|131566	CPNE3|8895	DCAF6|55827	CYC1|1537	CABIN1|23523	PIGO|84720
DCI|1632	CPSF1|29894	DCAF7|10238	CYCS|54205	CABLES1|91768	PIGT|51604
DCLK1|9201	CPSF2|53981	DCAF8|50717	CYFIP2|26999	CACHD1|57685	PIGU|128869
DCN|1634	CPSF3|51692	DCAKD|79877	CYHR1|50626	CACNA1D|776	PIGX|54965
DCP1A|55802	CPSF6|11052	DCBLD2|131566	CYLD|1540	CACNA1H|8912	PIP4K2C|79837
DCTN1|1639	CPT1A|1374	DCI|1632	CYP1B1|1545	CACNB3|784	PJA2|9867
DCTN4|51164	CPVL|54504	DCLK1|9201	CYP20A1|57404	CACNG4|27092	PKD2|5311
DCTN5|84516	CPXM2|119587	DCN|1634	CYP4X1|260293	CACYBP|27101	PKM2|5315
DCTPP1|79077	CP|1356	DCP1A|55802	CYR61|3491	CAD|790	PKNOX1|5316
DCXR|51181	CRABP1|1381	DCTD|1635	CYTH2|9266	CADM1|23705	PKP1|5317
DDHD2|23259	CRABP2|1382	DCTN4|51164	CYTH3|9265	CADPS2|93664	PLAT|5327
DDIT4|54541	CRAT|1384	DCTN5|84516	DAAM2|23500	CALB2|794	PLAUR|5329
DDOST|1650	CRBN|51185	DCTN6|10671	DAB2|1601	CALCOCO1|57658	PLCB3|5331
DDR1|780	CRCP|27297	DCXR|51181	DACH1|1602	CALCOCO2|10241	PLCD3|113026
DDRGK1|65992	CREB3L1|90993	DDA1|79016	DAD1|1603	CALCRL|10203	PLCG1|5335
DDX20|11218	CREB3L2|64764	DDOST|1650	DAGLB|221955	CALD1|800	PLEKHA4|57664
DDX23|9416	CREB3L4|148327	DDR1|780	DAK|26007	CALHM2|51063	PLK1|5347
DDX27|55661	CREB3|10488	DDT|1652	DALRD3|55152	CALM1|801	PLOD1|5351
DDX39|10212	CREBBP|1387	DDX11|1663	DAP3|7818	CALM2|805	PLTP|5360
DDX41|51428	CREBL2|1389	DDX17|10521	DAPK1|1612	CALM3|808	PLXNB2|23654
DDX49|54555	CREG1|8804	DDX18|8886	DARC|2532	CALML3|810	PMM2|5373
DDX54|79039	CRELD2|79174	DDX19B|11269	DARS2|55157	CALML5|51806	PNPLA4|8228
DDX55|57696	CRIM1|51232	DDX1|1653	DARS|1615	CALR|811	PNRC1|10957
DDX56|54606	CRIP1|1396	DDX39|10212	DAXX|1616	CALU|813	PODXL|5420
DDX59|83479	CRIP2|1397	DDX3X|1654	DAZAP1|26528	CAMK2D|817	POLD2|5425
DDX60L|91351	CRISP3|10321	DDX51|317781	DAZAP2|9802	CAMK2G|818	POLD4|57804
DEAF1|10522	CRISPLD2|83716	DDX56|54606	DBI|1622	CAMK2N1|55450	POLE3|54107
DEDD2|162989	CRK|1398	DDX58|23586	DBN1|1627	CAMKK2|10645	POLR1E|64425
DEDD|9191	CRNKL1|51340	DDX5|1655	DBNDD1|79007	CAMLG|819	POLR2B|5431
DEGS2|123099	CROT|54677	DDX60L|91351	DBNDD2|55861	CAMSAP1L1|23271	POLR2G|5436
DEK|7913	CRTAP|10491	DDX60|55601	DBNL|28988	CAMTA1|23261	POLR3C|10623
DENND4B|9909	CRTC2|200186	DDX6|1656	DBT|1629	CAMTA2|23125	POLRMT|5442
DENND4C|55667	CRTC3|64784	DEGS1|8560	DCAF11|80344	CAND1|55832	POP4|10775
DENND5A|23258	CRY2|1408	DEGS2|123099	DCAF13|25879	CANT1|124583	POR|5447
DENR|8562	CRYAB|1410	DEK|7913	DCAF17|80067	CANX|821	POSTN|10631
DEPDC6|64798	CRYZ|1429	DENND2D|79961	DCAF5|8816	CAP1|10487	PPAP2B|8613
DERL2|51009	CSDE1|7812	DENND4A|10260	DCAF7|10238	CAP2|10486	PPDPF|79144
DGAT2|84649	CSE1L|1434	DENND4C|55667	DCAF8|50717	CAPG|822	PPFIBP1|8496
DGKZ|8525	CSF1R|1436	DENND5A|23258	DCAKD|79877	CAPN1|823	PPIA|5478
DGUOK|1716	CSF1|1435	DENR|8562	DCBLD2|131566	CAPN13|92291	PPIB|5479
DHCR24|1718	CSK|1445	DEPDC6|64798	DCI|1632	CAPN2|824	PPIF|10105
DHCR7|1717	CSNK1A1|1452	DERA|51071	DCLK1|9201	CAPN6|827	PPIL2|23759
DHPS|1725	CSNK1D|1453	DGAT1|8694	DCN|1634	CAPN7|23473	PPM1A|5494
DHRS1|115817	CSNK1G1|53944	DGAT2|84649	DCP1A|55802	CAPN8|388743	PPM1F|9647
DHRS2|10202	CSNK1G3|1456	DGCR6L|85359	DCTD|1635	CAPNS1|826	PPM1G|5496
DHRS4L2|317749	CSNK2A2|1459	DGKD|8527	DCTN4|51164	CAPRIN1|4076	PPP1CA|5499
DHRS4|10901	CSNK2B|1460	DGKZ|8525	DCTN5|84516	CAPS|828	PPP1CB|5500
DHRS7|51635	CSPG4|1464	DGUOK|1716	DCTPP1|79077	CAPZA1|829	PPP1R12B|4660
DHTKD1|55526	CSRNP1|64651	DHCR24|1718	DCUN1D1|54165	CAPZA2|830	PPP1R14B|26472
DHX29|54505	CSRNP2|81566	DHCR7|1717	DDAH1|23576	CAPZB|832	PPP2CA|5515
DHX37|57647	CSRP1|1465	DHRS2|10202	DDAH2|23564	CARD8|22900	PPP2R1A|5518
DHX38|9785	CSRP2BP|57325	DHTKD1|55526	DDHD1|80821	CARHSP1|23589	PPP2R4|5524
DHX40|79665	CSTB|1476	DHX29|54505	DDIT4|54541	CARKD|55739	PPP2R5D|5528
DHX57|90957	CSTF1|1477	DHX34|9704	DDOST|1650	CARM1|10498	PPP3CB|5532
DHX9|1660	CSTF3|1479	DHX57|90957	DDR1|780	CARS|833	PRCC|5546
DIABLO|56616	CS|1431	DHX8|1659	DDR2|4921	CARS2|79587	PRDX1|5052
DIP2C|22982	CTAGE5|4253	DICER1|23405	DDRGK1|65992	CASC3|22794	PRDX4|10549
DIS3L|115752	CTBP1|1487	DIP2C|22982	DDX10|1662	CASC4|113201	PRELID1|27166
DIXDC1|85458	CTBP2|1488	DIS3L|115752	DDX17|10521	CASD1|64921	PRKAG1|5571
DKC1|1736	CTDSP1|58190	DIS3|22894	DDX18|8886	CASK|8573	PRKX|5613
DKK3|27122	CTDSP2|10106	DIXDC1|85458	DDX19A|55308	CASKIN2|57513	PRMT1|3276
DLAT|1737	CTDSPL|10217	DKC1|1736	DDX1|1653	CASP2|835	PRMT2|3275
DLC1|10395	CTGF|1490	DKK3|27122	DDX23|9416	CASP3|836	PRNP|5621
DLG1|1739	CTHRC1|115908	DLAT|1737	DDX24|57062	CASP4|837	PRPF19|27339
DLG3|1741	CTNNA1|1495	DLC1|10395	DDX39|10212	CASP6|839	PRR13|54458
DLST|1743	CTNNAL1|8727	DLD|1738	DDX3X|1654	CASP7|840	PRR14|78994
DMD|1756	CTNNB1|1499	DLG3|1741	DDX41|51428	CASP8|841	PSEN1|5663
DMTF1|9988	CTNNBIP1|56998	DLG5|9231	DDX47|51202	CASP8AP2|9994	PSMA3|5684
DMXL1|1657	CTNND1|1500	DLGAP4|22839	DDX49|54555	CAST|831	PSMA4|5685
DMXL2|23312	CTPS2|56474	DLST|1743	DDX50|79009	CASZ1|54897	PSMA5|5686
DNAJA1|3301	CTPS|1503	DMD|1756	DDX54|79039	CAT|847	PSMA6|5687
DNAJA3|9093	CTR9|9646	DMTF1|9988	DDX56|54606	CAV1|857	PSMA7|5688
DNAJB11|51726	CTSC|1075	DMXL1|1657	DDX58|23586	CAV2|858	PSMB2|5690
DNAJC12|56521	CTSD|1509	DMXL2|23312	DDX5|1655	CBARA1|10367	PSMB3|5691
DNAJC14|85406	CTSF|8722	DNAJA1|3301	DDX6|1656	CBFA2T2|9139	PSMB4|5692
DNAJC15|29103	CTSH|1512	DNAJA2|10294	DEAF1|10522	CBFB|865	PSMB5|5693
DNAJC16|23341	CTSO|1519	DNAJA3|9093	DEDD|9191	CBL|867	PSMC2|5701
DNAJC1|64215	CTSS|1520	DNAJB11|51726	DEGS2|123099	CBLB|868	PSMC3|5702
DNAJC21|134218	CTSZ|1522	DNAJB12|54788	DEK|7913	CBR1|873	PSMC5|5705
DNAJC2|27000	CTTNBP2NL|55917	DNAJB6|10049	DENND1A|57706	CBR4|84869	PSMD11|5717
DNAJC3|5611	CTTN|2017	DNAJC10|54431	DENND4A|10260	CBWD2|150472	PSMD14|10213
DNAJC5|80331	CUEDC1|404093	DNAJC12|56521	DENND4C|55667	CBWD3|445571	PSMD1|5707
DNAJC8|22826	CUL2|8453	DNAJC14|85406	DENND5A|23258	CBX1|10951	PSMD2|5708
DNAJC9|23234	CUL3|8452	DNAJC15|29103	DERA|51071	CBX2|84733	PSMD3|5709
DNAL1|83544	CUL9|23113	DNAJC19|131118	DERL1|79139	CBX3|11335	PSMD4|5710
DNALI1|7802	CUTA|51596	DNAJC1|64215	DERL2|51009	CBX4|8535	PSMD5|5711
DNASE1L1|1774	CUX1|1523	DNAJC21|134218	DEXI|28955	CBX7|23492	PSMD8|5714
DNASE2|1777	CWC25|54883	DNAJC2|27000	DFFA|1676	CC2D1B|200014	PSME1|5720
DNM1L|10059	CWC27|10283	DNAJC7|7266	DGAT2|84649	CCAR1|55749	PSME2|5721
DNM2|1785	CX3CL1|6376	DNAJC9|23234	DGCR6L|85359	CCBL2|56267	PSME4|23198
DNMBP|23268	CXCL10|3627	DNAL1|83544	DGCR8|54487	CCDC104|112942	PSMG1|8624
DNMT1|1786	CXCL12|6387	DNAL4|10126	DHDDS|79947	CCDC109A|90550	PTBP1|5725
DNMT3A|1788	CXCL13|10563	DNALI1|7802	DHFR|1719	CCDC115|84317	PTMA|5757
DNPEP|23549	CXCL16|58191	DNASE2|1777	DHPS|1725	CCDC117|150275	PTN|5764
DNTTIP1|116092	CXCL17|284340	DNM1L|10059	DHRSX|207063	CCDC12|151903	PTOV1|53635
DOCK10|55619	CXCL9|4283	DNMT3A|1788	DHTKD1|55526	CCDC120|90060	PTP4A2|8073
DOCK11|139818	CXCR4|7852	DNPEP|23549	DHX30|22907	CCDC123|84902	PTPLAD1|51495
DOLK|22845	CXXC5|51523	DNTTIP1|116092	DHX32|55760	CCDC124|115098	PTPN1|5770
DONSON|29980	CXorf26|51260	DOCK10|55619	DHX34|9704	CCDC125|202243	PTPN2|5771
DOPEY2|9980	CXorf36|79742	DOCK11|139818	DHX40|79665	CCDC14|64770	PTPN6|5777
DPAGT1|1798	CXorf40A|91966	DOCK1|1793	DIABLO|56616	CCDC142|84865	PTPRB|5787
DPH2|1802	CYB561|1534	DOCK6|57572	DICER1|23405	CCDC149|91050	PTPRG|5793
DPM2|8818	CYB5A|1528	DOCK7|85440	DIP2A|23181	CCDC152|100129792	PTPRM|5797
DPP3|10072	CYB5D1|124637	DOCK8|81704	DIS3L2|129563	CCDC21|64793	PUF60|22827
DPP7|29952	CYB5R1|51706	DOPEY1|23033	DIS3L|115752	CCDC22|28952	PVRL2|5819
DPP9|91039	CYB5R3|1727	DOPEY2|9980	DIS3|22894	CCDC25|55246	PWP2|5822
DPT|1805	CYBASC3|220002	DPF2|5977	DKC1|1736	CCDC3|83643	PYCR1|5831
DPY30|84661	CYBA|1535	DPH2|1802	DKK3|27122	CCDC43|124808	PYCR2|29920
DPYD|1806	CYBRD1|79901	DPH5|51611	DLC1|10395	CCDC45|90799	PYGO2|90780
DPYSL2|1808	CYCS|54205	DPM2|8818	DLG3|1741	CCDC47|57003	R3HDM1|23518
DPYSL3|1809	CYFIP1|23191	DPP3|10072	DLG5|9231	CCDC50|152137	RAB11FIP1|80223
DRAM1|55332	CYFIP2|26999	DPP8|54878	DLST|1743	CCDC55|84081	RAB11FIP3|9727
DRAP1|10589	CYP27A1|1593	DPP9|91039	DMTF1|9988	CCDC56|28958	RAB12|201475
DSC3|1825	CYP2A6|1548	DPT|1805	DMXL1|1657	CCDC57|284001	RAB1B|81876
DSCR3|10311	CYP4B1|1580	DPY19L4|286148	DNAJA1|3301	CCDC6|8030	RAB40C|57799
DSG3|1830	CYP4V2|285440	DPY30|84661	DNAJA3|9093	CCDC69|26112	RAB5B|5869
DSN1|79980	CYP4X1|260293	DPYD|1806	DNAJA4|55466	CCDC71|64925	RAB5C|5878
DST|667	CYP4Z1|199974	DPYSL2|1808	DNAJB11|51726	CCDC72|51372	RAB8A|4218
DTL|51514	CYP51A1|1595	DRAM2|128338	DNAJB4|11080	CCDC74A|90557	RABAC1|10567
DTX2|113878	CYR61|3491	DRAP1|10589	DNAJB6|10049	CCDC80|151887	RABEP1|9135
DTX3L|151636	CYTH1|9267	DRG1|4733	DNAJC10|54431	CCDC85C|317762	RABL5|64792
DTX4|23220	CYTH2|9266	DSC3|1825	DNAJC11|55735	CCDC86|79080	RACGAP1|29127
DUS1L|64118	CYYR1|116159	DSCR3|10311	DNAJC14|85406	CCDC88A|55704	RAD17|5884
DUSP11|8446	DAAM1|23002	DSG2|1829	DNAJC16|23341	CCDC88C|440193	RAD21|5885
DUSP1|1843	DAAM2|23500	DSN1|79980	DNAJC19|131118	CCDC9|26093	RAD23A|5886
DUSP22|56940	DAB2IP|153090	DSTYK|25778	DNAJC1|64215	CCDC90B|60492	RAD50|10111
DUSP23|54935	DAB2|1601	DST|667	DNAJC2|27000	CCDC91|55297	RAE1|8480
DUSP3|1845	DACH1|1602	DTL|51514	DNAJC5|80331	CCDC92|80212	RAG1AP1|55974
DUSP6|1848	DAD1|1603	DTX2|113878	DNAJC7|7266	CCDC93|54520	RALBP1|10928
DVL3|1857	DAK|26007	DTX3L|151636	DNAJC9|23234	CCDC97|90324	RALGAPA1|253959
DYNC1LI1|51143	DALRD3|55152	DULLARD|23399	DNAL1|83544	CCHCR1|54535	RALY|22913
DYNLL1|8655	DAP3|7818	DUS1L|64118	DNALI1|7802	CCL14|6358	RANBP1|5902
DYNLRB1|83658	DAPK1|1612	DUSP10|11221	DNASE2|1777	CCL2|6347	RANGAP1|5905
DYNLT1|6993	DAPK3|1613	DUSP11|8446	DNM2|1785	CCL21|6366	RAN|5901
DYRK1A|1859	DAP|1611	DUSP16|80824	DNMBP|23268	CCL28|56477	RASEF|158158
DZIP3|9666	DAXX|1616	DUSP22|56940	DNMT1|1786	CCL5|6352	RBBP6|5930
E2F3|1871	DAZAP1|26528	DUSP23|54935	DNMT3A|1788	CCM2|83605	RBBP7|5931
EAF1|85403	DAZAP2|9802	DUSP3|1845	DNPEP|23549	CCNA2|890	RBM10|8241
EAPP|55837	DBI|1622	DUSP4|1846	DOCK1|1793	CCNB1|891	RBM16|22828
EARS2|124454	DBN1|1627	DUSP5|1847	DOCK2|1794	CCNB1IP1|57820	RBM17|84991
EBAG9|9166	DBNDD1|79007	DUSP6|1848	DOCK4|9732	CCNB2|9133	RBM25|58517
EBNA1BP2|10969	DBT|1629	DUT|1854	DOCK7|85440	CCNC|892	RBM4|5936
EBP|10682	DCAF10|79269	DVL3|1857	DOCK9|23348	CCND1|595	RBM8A|9939
ECHDC1|55862	DCAF13|25879	DYNC1I2|1781	DOLPP1|57171	CCND2|894	RBM9|23543
ECHDC2|55268	DCAF16|54876	DYNC1LI2|1783	DONSON|29980	CCND3|896	RBMS2|5939
ECHDC3|79746	DCAF6|55827	DYNLL1|8655	DOPEY1|23033	CCNDBP1|23582	RBP4|5950
ECM2|1842	DCAF7|10238	DYNLRB1|83658	DOPEY2|9980	CCNF|899	RCAN1|1827
ECT2|1894	DCAF8|50717	DYNLT1|6993	DOT1L|84444	CCNG1|900	RCC2|55920
EDEM2|55741	DCAKD|79877	DYRK1A|1859	DPAGT1|1798	CCNG2|901	RDX|5962
EDEM3|80267	DCBLD2|131566	DZIP3|9666	DPH5|51611	CCNH|902	REEP5|7905
EEF1A1P9|441032	DCHS1|8642	E2F3|1871	DPM1|8813	CCNI|10983	RERG|85004
EEF1A1|1915	DCK|1633	EAF1|85403	DPM2|8818	CCNK|8812	RETSAT|54884
EEF1B2|1933	DCLK1|9201	EARS2|124454	DPP3|10072	CCNL1|57018	RFC2|5982
EEF2K|29904	DCN|1634	EBNA1BP2|10969	DPP7|29952	CCNL2|81669	RFXANK|8625
EEF2|1938	DCP1A|55802	EBP|10682	DPP9|91039	CCNT2|905	RGL1|23179
EFEMP1|2202	DCP2|167227	ECE1|1889	DPT|1805	CCNY|219771	RGMB|285704
EFHA1|221154	DCTD|1635	ECHDC1|55862	DPY19L3|147991	CCNYL1|151195	RHBDD2|57414
EFHD2|79180	DCTN2|10540	ECHDC2|55268	DPY30|84661	CCPG1|9236	RHEB|6009
EFNA1|1942	DCTN4|51164	ECM2|1842	DPYD|1806	CCS|9973	RHOB|388
EFNA3|1944	DCTN6|10671	ECSIT|51295	DPYSL2|1808	CCT2|10576	RHOC|389
EFNA4|1945	DCTPP1|79077	ECT2|1894	DRAM1|55332	CCT3|7203	RHOQ|23433
EFNA5|1946	DCUN1D4|23142	EDC3|80153	DRAP1|10589	CCT4|10575	RIC8A|60626
EFNB1|1947	DDA1|79016	EDEM1|9695	DRG1|4733	CCT5|22948	RIOK1|83732
EFTUD1|79631	DDB1|1642	EDEM2|55741	DRG2|1819	CCT6A|908	RMND5B|64777
EFTUD2|9343	DDB2|1643	EDEM3|80267	DSC2|1824	CCT7|10574	RNF144A|9781
EGFR|1956	DDOST|1650	EDF1|8721	DSC3|1825	CCT8|10694	RNF14|9604
EGLN2|112398	DDR2|4921	EEA1|8411	DSG3|1830	CD14|929	RNF181|51255
EGLN3|112399	DDRGK1|65992	EEF1A1P9|441032	DST|667	CD151|977	RNF187|149603
EGR1|1958	DDT|1652	EEF1A1|1915	DTL|51514	CD163|9332	RNF40|9810
EGR2|1959	DDX11|1663	EEF1B2|1933	DTX3|196403	CD164|8763	RNH1|6050
EGR3|1960	DDX17|10521	EEF1G|1937	DTX4|23220	CD24|100133941	RNPEP|6051
EHBP1L1|254102	DDX19A|55308	EEF2K|29904	DTYMK|1841	CD248|57124	RNPS1|10921
EHBP1|23301	DDX1|1653	EFCAB4A|283229	DUS1L|64118	CD276|80381	ROBLD3|28956
EHD2|30846	DDX23|9416	EFEMP1|2202	DUSP11|8446	CD2BP2|10421	ROCK1|6093
EHD4|30844	DDX24|57062	EFEMP2|30008	DUSP16|80824	CD302|9936	ROCK2|9475
EHMT2|10919	DDX27|55661	EFNA1|1942	DUSP22|56940	CD320|51293	ROD1|9991
EI24|9538	DDX39|10212	EFNA4|1945	DUSP23|54935	CD34|947	RPL11|6135
EIF1B|10289	DDX3X|1654	EFNB1|1947	DUSP3|1845	CD36|948	RPL15|6138
EIF1|10209	DDX41|51428	EFR3A|23167	DUSP5|1847	CD3EAP|10849	RPL21|6144
EIF2AK1|27102	DDX42|11325	EFTUD2|9343	DUSP6|1848	CD4|920	RPL26|6154
EIF2AK2|5610	DDX46|9879	EGFR|1956	DVL2|1856	CD44|960	RPL34|6164
EIF2AK4|440275	DDX49|54555	EGLN1|54583	DYNC1H1|1778	CD46|4179	RPL4|6124
EIF2A|83939	DDX50|79009	EGLN2|112398	DYNC1I2|1781	CD47|961	RPL5|6125
EIF2B1|1967	DDX51|317781	EGR1|1958	DYNC1LI2|1783	CD59|966	RPL8|6132
EIF2B5|8893	DDX52|11056	EGR2|1959	DYNC2H1|79659	CD63|967	RPL9|6133
EIF2S2|8894	DDX55|57696	EHBP1|23301	DYNC2LI1|51626	CD74|972	RPN1|6184
EIF3A|8661	DDX56|54606	EHD2|30846	DYNLL1|8655	CD81|975	RPN2|6185
EIF3E|3646	DDX5|1655	EHD4|30844	DYNLL2|140735	CD82|3732	RPS19BP1|91582
EIF3F|8665	DEAF1|10522	EHMT2|10919	DYNLRB1|83658	CD9|928	RPS25|6230
EIF3J|8669	DEGS1|8560	EI24|9538	DYNLT1|6993	CD93|22918	RPS27A|6233
EIF3L|51386	DEGS2|123099	EID1|23741	DYNLT3|6990	CD97|976	RPS6KA3|6197
EIF3M|10480	DEK|7913	EIF1AX|1964	DYRK2|8445	CD99|4267	RPS7|6201
EIF4A2|1974	DENND4A|10260	EIF1|10209	E2F3|1871	CD99L2|83692	RPUSD3|285367
EIF4A3|9775	DENND4B|9909	EIF2AK1|27102	E2F4|1874	CDC123|8872	RRBP1|6238
EIF4B|1975	DENND5A|23258	EIF2A|83939	EAF1|85403	CDC16|8881	RRM2|6241
EIF4E3|317649	DFFA|1676	EIF2B1|1967	EAPP|55837	CDC20|991	RRN3|54700
EIF4EBP1|1978	DGAT2|84649	EIF2B5|8893	EARS2|124454	CDC25B|994	RRP12|23223
EIF4EBP2|1979	DGKZ|8525	EIF2S1|1965	EBF1|1879	CDC27|996	RRP1B|23076
EIF4ENIF1|56478	DHCR24|1718	EIF2S2|8894	EBNA1BP2|10969	CDC34|997	RSU1|6251
EIF4G1|1981	DHCR7|1717	EIF2S3|1968	EBP|10682	CDC37|11140	RTKN|6242
EIF4G2|1982	DHDDS|79947	EIF3B|8662	ECE1|1889	CDC40|51362	RTN4|57142
EIF5A|1984	DHFR|1719	EIF3D|8664	ECHDC2|55268	CDC42|998	RUSC1|23623
EIF6|3692	DHTKD1|55526	EIF3E|3646	ECM1|1893	CDC42BPB|9578	RUVBL2|10856
ELAVL1|1994	DHX15|1665	EIF3F|8665	ECM2|1842	CDC42BPG|55561	S100A11|6282
ELF4|2000	DHX16|8449	EIF3H|8667	ECT2|1894	CDC42EP1|11135	S100A4|6275
ELF5|2001	DHX29|54505	EIF3J|8669	EDARADD|128178	CDC42EP3|10602	S100P|6286
ELK1|2002	DHX34|9704	EIF3K|27335	EDC4|23644	CDC42EP4|23580	SAA1|6288
ELL2|22936	DHX37|57647	EIF3L|51386	EDEM1|9695	CDC42SE1|56882	SAA2|6289
ELMO2|63916	DHX40|79665	EIF3M|10480	EDEM2|55741	CDC42SE2|56990	SACS|26278
ELOVL2|54898	DHX9|1660	EIF4A2|1974	EDF1|8721	CDC5L|988	SAE1|10055
ELP2|55250	DIABLO|56616	EIF4A3|9775	EEA1|8411	CDC6|990	SAP30L|79685
ELTD1|64123	DIDO1|11083	EIF4B|1975	EEF1A1P9|441032	CDCA5|113130	SAR1A|56681
EMB|133418	DIP2A|23181	EIF4E3|317649	EEF1A1|1915	CDCA7L|55536	SASH1|23328
EMD|2010	DIP2B|57609	EIF4EBP1|1978	EEF1D|1936	CDCA8|55143	SAV1|60485
EMG1|10436	DIS3L|115752	EIF4EBP2|1979	EEF2K|29904	CDCP1|64866	SBDS|51119
EML2|24139	DKC1|1736	EIF4G1|1981	EFEMP1|2202	CDH1|999	SCAF1|58506
EML3|256364	DKK3|27122	EIF4G2|1982	EFHA1|221154	CDH11|1009	SCAMP1|9522
EMP1|2012	DLC1|10395	EIF4G3|8672	EFHD1|80303	CDH13|1012	SCAMP3|10067
EMP2|2013	DLG3|1741	EIF5A|1984	EFNA1|1942	CDH3|1001	SCAMP4|113178
EMP3|2014	DLGAP4|22839	EIF5B|9669	EFNA3|1944	CDH5|1003	SCUBE2|57758
ENAH|55740	DMD|1756	EIF6|3692	EFR3A|23167	CDIPT|10423	SDHC|6391
ENO1|2023	DMTF1|9988	ELAVL1|1994	EFTUD2|9343	CDK1|983	SDHD|6392
ENOPH1|58478	DMXL1|1657	ELF1|1997	EGFR|1956	CDK10|8558	SEC13|6396
ENPP1|5167	DNAJA1|3301	ELF2|1998	EGLN1|54583	CDK11A|728642	SEC16A|9919
ENPP2|5168	DNAJA3|9093	ELF5|2001	EGLN2|112398	CDK11B|984	SEC23B|10483
ENSA|2029	DNAJA4|55466	ELK1|2002	EGLN3|112399	CDK12|51755	SEC61A1|29927
ENTPD6|955	DNAJB11|51726	ELMO2|63916	EGR1|1958	CDK13|8621	SEC61B|10952
ENTPD7|57089	DNAJB12|54788	ELOVL1|64834	EGR2|1959	CDK16|5127	SEC61G|23480
ENY2|56943	DNAJB6|10049	ELOVL2|54898	EHBP1|23301	CDK17|5128	SEC62|7095
EP300|2033	DNAJB9|4189	ELOVL5|60481	EHD1|10938	CDK19|23097	SECISBP2|79048
EPAS1|2034	DNAJC13|23317	ELP2|55250	EHD2|30846	CDK2|1017	SEL1L|6400
EPB41L2|2037	DNAJC16|23341	ELP3|55140	EHMT1|79813	CDK2AP1|8099	SELT|51714
EPB41L4A|64097	DNAJC1|64215	ELTD1|64123	EHMT2|10919	CDK2AP2|10263	SEMA3C|10512
EPB41L4B|54566	DNAJC21|134218	EMB|133418	EID1|23741	CDK4|1019	SEMA3F|6405
EPB41L5|57669	DNAJC2|27000	EMD|2010	EIF1B|10289	CDK5RAP2|55755	SEMA3G|56920
EPB49|2039	DNAL1|83544	EML2|24139	EIF1|10209	CDK5RAP3|80279	SEPHS2|22928
EPHX1|2052	DNAL4|10126	EML4|27436	EIF2AK1|27102	CDK6|1021	SEPT2|4735
EPM2AIP1|9852	DNALI1|7802	EMP1|2012	EIF2AK3|9451	CDK7|1022	SEPT7|989
EPN1|29924	DNASE1L1|1774	EMP2|2013	EIF2A|83939	CDK9|1025	SEPT9|10801
EPRS|2058	DNASE2|1777	ENAH|55740	EIF2B5|8893	CDKAL1|54901	SERBP1|26135
EPS15L1|58513	DNM1L|10059	ENO1|2023	EIF2S1|1965	CDKN1B|1027	SERF2|10169
EPS15|2060	DNM2|1785	ENO2|2026	EIF2S2|8894	CDKN2B|1030	SERINC1|57515
EPS8L1|54869	DNMBP|23268	ENPP1|5167	EIF3B|8662	CDKN2C|1031	SERPINH1|871
EPS8|2059	DNMT1|1786	ENPP2|5168	EIF3CL|728689	CDON|50937	SETD7|80854
EPT1|85465	DNMT3A|1788	ENPP4|22875	EIF3C|8663	CDR2|1039	SET|6418
ERAL1|26284	DNPEP|23549	ENSA|2029	EIF3D|8664	CDR2L|30850	SF3A3|10946
ERBB2IP|55914	DNTTIP1|116092	ENTPD1|953	EIF3E|3646	CDS1|1040	SF3B14|51639
ERBB2|2064	DOCK11|139818	ENY2|56943	EIF3K|27335	CDS2|8760	SF3B3|23450
ERBB3|2065	DOCK6|57572	EPB41L1|2036	EIF3L|51386	CEACAM1|634	SFPQ|6421
ERBB4|2066	DOCK8|81704	EPB41L2|2037	EIF4A2|1974	CEACAM5|1048	SFRP1|6422
ERGIC1|57222	DOCK9|23348	EPB41L3|23136	EIF4A3|9775	CEACAM6|4680	SFRS18|25957
ERH|2079	DOLK|22845	EPB41L5|57669	EIF4B|1975	CEBPA|1050	SFRS1|6426
ERI2|112479	DONSON|29980	EPCAM|4072	EIF4EBP2|1979	CEBPB|1051	SFRS2B|10929
ERI3|79033	DOPEY1|23033	EPHB3|2049	EIF4G1|1981	CEBPD|1052	SFRS2|6427
ERLIN1|10613	DOPEY2|9980	EPHX2|2053	EIF4G3|8672	CEBPG|1054	SFRS5|6430
ERLIN2|11160	DPM1|8813	EPN2|22905	EIF5A|1984	CEBPZ|10153	SFRS9|8683
ERMP1|79956	DPM2|8818	EPN3|55040	EIF5B|9669	CECR5|27440	SGCB|6443
ERO1L|30001	DPP3|10072	EPRS|2058	EIF6|3692	CELF1|10658	SGK269|79834
ERRFI1|54206	DPP8|54878	EPS15L1|58513	ELAVL1|1994	CELF2|10659	SGPL1|8879
ESAM|90952	DPP9|91039	EPS15|2060	ELF1|1997	CELSR1|9620	SH3BGRL3|83442
ESCO1|114799	DPT|1805	EPS8L1|54869	ELF2|1998	CELSR2|1952	SH3BP5L|80851
ESD|2098	DPY19L1|23333	EPS8L2|64787	ELF3|1999	CENPB|1059	SH3D19|152503
ESF1|51575	DPY19L3|147991	EPS8|2059	ELF4|2000	CENPC1|1060	SH3GLB1|51100
ESR1|2099	DPY19L4|286148	EPT1|85465	ELK1|2002	CENPE|1062	SHARPIN|81858
ESRP2|80004	DPYD|1806	ERAP1|51752	ELK3|2004	CENPF|1063	SHISA5|51246
ESRRA|2101	DPYSL2|1808	ERBB2IP|55914	ELMO2|63916	CEP110|11064	SHKBP1|92799
ESYT1|23344	DPYSL3|1809	ERBB3|2065	ELMO3|79767	CEP120|153241	SIAH2|6478
ESYT2|57488	DRAM2|128338	ERBB4|2066	ELOF1|84337	CEP164|22897	SIDT1|54847
ETF1|2107	DRAP1|10589	ERCC5|2073	ELOVL1|64834	CEP170|9859	SIGMAR1|10280
ETFDH|2110	DRG1|4733	ERF|2077	ELOVL5|60481	CEP192|55125	SIPA1|6494
ETNK2|55224	DRG2|1819	ERGIC1|57222	ELP2|55250	CEP250|11190	SIRT3|23410
ETS1|2113	DSC3|1825	ERGIC2|51290	ELTD1|64123	CEP290|80184	SIX4|51804
ETS2|2114	DSE|29940	ERGIC3|51614	EML3|256364	CEP350|9857	SKI|6497
EVL|51466	DSN1|79980	ERH|2079	EML4|27436	CEP55|55165	SKP1|6500
EXD2|55218	DSTN|11034	ERI2|112479	EMP1|2012	CEP57|9702	SLBP|7884
EXOC2|55770	DSTYK|25778	ERI3|79033	ENDOD1|23052	CEP63|80254	SLC12A6|9990
EXOC5|10640	DST|667	ERLEC1|27248	ENO1|2023	CEP68|23177	SLC16A1|6566
EXOC6|54536	DTL|51514	ERLIN2|11160	ENO2|2026	CEP70|80321	SLC25A44|9673
EXOSC10|5394	DTX3L|151636	ERMP1|79956	ENOPH1|58478	CEPT1|10390	SLC25A5|292
EXT1|2131	DTX3|196403	ERP44|23071	ENPP1|5167	CERCAM|51148	SLC27A4|10999
EXT2|2132	DTYMK|1841	ERRFI1|54206	ENPP2|5168	CES1|1066	SLC2A4RG|56731
EZH1|2145	DULLARD|23399	ESD|2098	ENPP4|22875	CES2|8824	SLC35A2|7355
EZR|7430	DUS1L|64118	ESF1|51575	ENSA|2029	CETN2|1069	SLC35B2|347734
F11R|50848	DUSP10|11221	ESR1|2099	ENTPD6|955	CFB|629	SLC35C2|51006
F3|2152	DUSP22|56940	ESRP1|54845	ENTPD7|57089	CFD|1675	SLC37A1|54020
F8|2157	DUSP23|54935	ESRP2|80004	ENY2|56943	CFDP1|10428	SLC39A11|201266
FAAH|2166	DUSP3|1845	ESYT1|23344	EP400|57634	CFH|3075	SLC39A1|27173
FABP4|2167	DUSP5|1847	ESYT2|57488	EPAS1|2034	CFI|3426	SLC39A6|25800
FABP5|2171	DVL2|1856	ETFA|2108	EPB41L1|2036	CFL1|1072	SLC39A7|7922
FADD|8772	DVL3|1857	ETFB|2109	EPB41L2|2037	CFL2|1073	SLC39A9|55334
FADS2|9415	DYM|54808	ETNK1|55500	EPB41L4A|64097	CFLAR|8837	SLC3A2|6520
FAF1|11124	DYNC1H1|1778	ETNK2|55224	EPB41L5|57669	CGGBP1|8545	SLC40A1|30061
FAF2|23197	DYNC1I2|1781	ETS1|2113	EPC2|26122	CGN|57530	SLC41A3|54946
FAHD1|81889	DYNC1LI1|51143	ETV5|2119	EPN1|29924	CGNL1|84952	SLC44A4|80736
FAH|2184	DYNC1LI2|1783	ETV6|2120	EPN3|55040	CHAF1B|8208	SLC4A2|6522
FAM100B|283991	DYNLL1|8655	EVC|2121	EPRS|2058	CHCHD1|118487	SLC7A5|8140
FAM101B|359845	DYNLL2|140735	EVL|51466	EPS15L1|58513	CHCHD2|51142	SLC9A1|6548
FAM102A|399665	DYNLRB1|83658	EXOC1|55763	EPS15|2060	CHCHD3|54927	SLC9A3R1|9368
FAM105B|90268	DYNLT3|6990	EXOC2|55770	EPS8|2059	CHCHD8|51287	SLFN11|91607
FAM107B|83641	DYRK1A|1859	EXOC3|11336	EPT1|85465	CHD1|1105	SLMAP|7871
FAM110A|83541	DYSF|8291	EXOC4|60412	ERAL1|26284	CHD1L|9557	SLU7|10569
FAM111B|374393	DZIP3|9666	EXOC5|10640	ERAP1|51752	CHD2|1106	SMARCA4|6597
FAM117B|150864	E2F1|1869	EXOC6|54536	ERAP2|64167	CHD3|1107	SMARCC2|6601
FAM120AOS|158293	E2F3|1871	EXOSC2|23404	ERBB2IP|55914	CHD4|1108	SMC4|10051
FAM120A|23196	EAF1|85403	EXT1|2131	ERBB2|2064	CHD6|84181	SMC6|79677
FAM120B|84498	EARS2|124454	EXT2|2132	ERBB3|2065	CHD7|55636	SMG1|23049
FAM125A|93343	EBAG9|9166	EYA2|2139	ERBB4|2066	CHD8|57680	SMG5|23381
FAM126A|84668	EBF1|1879	EZH1|2145	ERCC5|2073	CHD9|80205	SMG7|9887
FAM128A|653784	ECE1|1889	EZH2|2146	ERGIC1|57222	CHDH|55349	SMOC2|64094
FAM128B|80097	ECHDC2|55268	EZR|7430	ERGIC2|51290	CHERP|10523	SMPD4|55627
FAM129A|116496	ECHDC3|79746	F11R|50848	ERGIC3|51614	CHGA|1113	SMS|6611
FAM129B|64855	ECM1|1893	F13A1|2162	ERG|2078	CHI3L1|1116	SNRK|54861
FAM134B|54463	ECM2|1842	F3|2152	ERH|2079	CHI3L2|1117	SNRPA1|6627
FAM136A|84908	ECT2|1894	FAAH|2166	ERI3|79033	CHID1|66005	SNRPA|6626
FAM13A|10144	EDEM2|55741	FABP4|2167	ERLIN2|11160	CHL1|10752	SNRPB|6628
FAM13B|51306	EDEM3|80267	FABP5|2171	ERMP1|79956	CHM|1121	SNRPC|6631
FAM162A|26355	EDF1|8721	FABP7|2173	ERO1LB|56605	CHML|1122	SNRPD1|6632
FAM168B|130074	EDNRA|1909	FADS2|9415	ERP29|10961	CHMP1A|5119	SNRPD3|6634
FAM171A1|221061	EEA1|8411	FAF1|11124	ERP44|23071	CHMP1B|57132	SNRPE|6635
FAM172A|83989	EEF1A1|1915	FAF2|23197	ERRFI1|54206	CHMP2A|27243	SNRPG|6637
FAM174B|400451	EEF1A2|1917	FAHD1|81889	ESD|2098	CHMP2B|25978	SNTB2|6645
FAM175B|23172	EEF1B2|1933	FAH|2184	ESF1|51575	CHMP4A|29082	SNX1|6642
FAM177A1|283635	EEF1G|1937	FAM100B|283991	ESR1|2099	CHMP4B|128866	SNX22|79856
FAM179B|23116	EEF2K|29904	FAM102A|399665	ESRP1|54845	CHMP4C|92421	SNX3|8724
FAM189B|10712	EEF2|1938	FAM102B|284611	ESYT1|23344	CHMP5|51510	SOCS5|9655
FAM198B|51313	EFEMP1|2202	FAM107B|83641	ESYT2|57488	CHMP6|79643	SOD2|6648
FAM20C|56975	EFHD1|80303	FAM111B|374393	ETFA|2108	CHMP7|91782	SOLH|6650
FAM21A|387680	EFHD2|79180	FAM116A|201627	ETFDH|2110	CHORDC1|26973	SOX10|6663
FAM35A|54537	EFNA1|1942	FAM117B|150864	ETS1|2113	CHP|11261	SOX13|9580
FAM38A|9780	EFNA5|1946	FAM119A|151194	ETS2|2114	CHPF|79586	SPAG5|10615
FAM3C|10447	EFNB1|1947	FAM120A|23196	ETV5|2119	CHPF2|54480	SPARCL1|8404
FAM40A|85369	EFNB2|1948	FAM120B|84498	ETV6|2120	CHPT1|56994	SPATS2|65244
FAM45A|404636	EFR3A|23167	FAM127B|26071	EVC|2121	CHRAC1|54108	SPG11|80208
FAM46C|54855	EFS|10278	FAM128A|653784	EVI2B|2124	CHRDL1|91851	SPIN1|10927
FAM48A|55578	EGLN1|54583	FAM129A|116496	EVL|51466	CHST15|51363	SPOPL|339745
FAM49B|51571	EGLN2|112398	FAM134A|79137	EWSR1|2130	CHST3|9469	SPRED2|200734
FAM50A|9130	EGLN3|112399	FAM134C|162427	EXD2|55218	CHSY1|22856	SPRY1|10252
FAM54B|56181	EGR1|1958	FAM13A|10144	EXOC1|55763	CHTF8|54921	SPRYD3|84926
FAM55C|91775	EGR2|1959	FAM13B|51306	EXOC6|54536	CHUK|1147	SPTBN1|6711
FAM63A|55793	EGR3|1960	FAM149B1|317662	EXOC7|23265	CHURC1|91612	SPTLC2|9517
FAM82A2|55177	EHBP1L1|254102	FAM156A|29057	EXOSC10|5394	CIAO1|9391	SQSTM1|8878
FAM83D|81610	EHBP1|23301	FAM160B1|57700	EXOSC4|54512	CIAPIN1|57019	SR140|23350
FAM89B|23625	EHMT1|79813	FAM162A|26355	EXT1|2131	CIB1|10519	SRD5A3|79644
FAM96A|84191	EHMT2|10919	FAM168B|130074	EZH1|2145	CIDEB|27141	SRM|6723
FAM98A|25940	EID1|23741	FAM171A1|221061	EZH2|2146	CIDEC|63924	SRP54|6729
FANCD2|2177	EIF1B|10289	FAM172A|83989	EZR|7430	CILP|8483	SRP9|6726
FANCF|2188	EIF1|10209	FAM179B|23116	F11R|50848	CIR1|9541	SRPK1|6732
FANCI|55215	EIF2AK1|27102	FAM188A|80013	F3|2152	CIRBP|1153	SRPRB|58477
FAP|2191	EIF2AK2|5610	FAM190B|54462	FADS1|3992	CIRH1A|84916	SRPX|8406
FARSA|2193	EIF2AK3|9451	FAM193A|8603	FAF1|11124	CISD2|493856	SSBP1|6742
FARSB|10056	EIF2A|83939	FAM195B|348262	FAF2|23197	CISD3|284106	SSR1|6745
FASTKD5|60493	EIF2B1|1967	FAM198B|51313	FAHD1|81889	CISH|1154	SSR2|6746
FAT1|2195	EIF2B2|8892	FAM21A|387680	FAH|2184	CIT|11113	SSR4|6748
FAU|2197	EIF2B4|8890	FAM21C|253725	FAM100B|283991	CITED2|10370	SSRP1|6749
FBLN1|2192	EIF2B5|8893	FAM32A|26017	FAM102A|399665	CITED4|163732	ST6GALNAC6|30815
FBLN5|10516	EIF2S1|1965	FAM3C|10447	FAM102B|284611	CKAP2|26586	STARD10|10809
FBP1|2203	EIF2S2|8894	FAM40A|85369	FAM107A|11170	CKAP4|10970	STARD3NL|83930
FBRS|64319	EIF2S3|1968	FAM45A|404636	FAM110B|90362	CKAP5|9793	STARD3|10948
FBXL17|64839	EIF3B|8662	FAM46A|55603	FAM111B|374393	CKB|1152	STAU1|6780
FBXL3|26224	EIF3CL|728689	FAM46C|54855	FAM115A|9747	CKS1B|1163	STIP1|10963
FBXL5|26234	EIF3C|8663	FAM49B|51571	FAM116A|201627	CKS2|1164	STK38|11329
FBXL7|23194	EIF3D|8664	FAM53B|9679	FAM117A|81558	CLASP1|23332	STOML2|30968
FBXO18|84893	EIF3E|3646	FAM53C|51307	FAM119A|151194	CLASP2|23122	STRBP|55342
FBXO21|23014	EIF3F|8665	FAM54B|56181	FAM120AOS|158293	CLCA2|9635	STS|412
FBXO22|26263	EIF3L|51386	FAM55C|91775	FAM120A|23196	CLCN3|1182	STX12|23673
FBXO31|79791	EIF4A2|1974	FAM60A|58516	FAM120B|84498	CLCN7|1186	STX18|53407
FBXO32|114907	EIF4B|1975	FAM65A|79567	FAM122A|116224	CLDN12|9069	STYXL1|51657
FBXO34|55030	EIF4EBP1|1978	FAM73A|374986	FAM126A|84668	CLDN3|1365	SUCLG2|8801
FBXO38|81545	EIF4EBP2|1979	FAM82A2|55177	FAM127B|26071	CLDN4|1364	SUMO2|6613
FBXO45|200933	EIF4ENIF1|56478	FAM82B|51115	FAM127C|441518	CLDN7|1366	SUMO3|6612
FBXO46|23403	EIF4E|1977	FAM83D|81610	FAM128B|80097	CLDND1|56650	SUN1|23353
FBXO7|25793	EIF4G1|1981	FAM83H|286077	FAM129B|64855	CLEC16A|23274	SUN2|25777
FBXW4|6468	EIF4G2|1982	FAM84B|157638	FAM133B|257415	CLEC2D|29121	SUOX|6821
FBXW7|55294	EIF5A|1984	FAM89B|23625	FAM134A|79137	CLEC3A|10143	SUPT5H|6829
FCF1|51077	EIF5B|9669	FAM8A1|51439	FAM134B|54463	CLEC3B|7123	SVEP1|79987
FCHSD2|9873	EIF5|1983	FAM96A|84191	FAM134C|162427	CLIC1|1192	SVIL|6840
FDPS|2224	EIF6|3692	FAM98A|25940	FAM136A|84908	CLIC4|25932	SYAP1|94056
FEM1A|55527	ELAVL1|1994	FANCD2|2177	FAM13A|10144	CLIC6|54102	SYBU|55638
FEM1C|56929	ELF2|1998	FANCF|2188	FAM156A|29057	CLIP1|6249	SYNE1|23345
FEN1|2237	ELF3|1999	FANCI|55215	FAM160A2|84067	CLIP4|79745	SYNE2|23224
FERMT2|10979	ELF5|2001	FAR1|84188	FAM160B1|57700	CLK1|1195	SYNGR2|9144
FEZ2|9637	ELL2|22936	FASN|2194	FAM162A|26355	CLK2|1196	SYNM|23336
FGD3|89846	ELMO2|63916	FAT1|2195	FAM168B|130074	CLK3|1198	SYNPO|11346
FGD6|55785	ELMO3|79767	FAU|2197	FAM171A1|221061	CLMN|79789	TACC1|6867
FGFR4|2264	ELN|2006	FBLN2|2199	FAM174B|400451	CLN3|1201	TACC3|10460
FGFRL1|53834	ELOVL2|54898	FBLN5|10516	FAM178A|55719	CLN5|1203	TADA2B|93624
FGL2|10875	ELP3|55140	FBL|2091	FAM179B|23116	CLN6|54982	TAF11|6882
FHL1|2273	ELTD1|64123	FBP1|2203	FAM188A|80013	CLNS1A|1207	TAGLN2|8407
FHL3|2275	EMB|133418	FBRSL1|57666	FAM189B|10712	CLPP|8192	TALDO1|6888
FIBP|9158	EMD|2010	FBXL16|146330	FAM190B|54462	CLPTM1|1209	TANK|10010
FILIP1L|11259	EMG1|10436	FBXL17|64839	FAM193A|8603	CLPTM1L|81037	TAPBP|6892
FKBP10|60681	EMILIN1|11117	FBXL3|26224	FAM195B|348262	CLPX|10845	TARS|6897
FKBP2|2286	EMILIN2|84034	FBXL5|26234	FAM198B|51313	CLSTN2|64084	TAT|6898
FKBP3|2287	EML3|256364	FBXL7|23194	FAM199X|139231	CLTA|1211	TBC1D17|79735
FKBP4|2288	EML4|27436	FBXO11|80204	FAM20B|9917	CLTB|1212	TBCB|1155
FLAD1|80308	EMP2|2013	FBXO25|26260	FAM21A|387680	CLTC|1213	TBL2|26608
FLII|2314	EMP3|2014	FBXO31|79791	FAM21B|55747	CLU|1191	TBRG1|84897
FLJ10357|55701	ENAH|55740	FBXO38|81545	FAM21C|253725	CLUAP1|23059	TBX3|6926
FLJ23867|200058	ENC1|8507	FBXO3|26273	FAM36A|116228	CMBL|134147	TCEAL4|79921
FLJ33630|644873	ENG|2022	FBXO42|54455	FAM3C|10447	CMIP|80790	TCF19|6941
FLNC|2318	ENO1|2023	FBXO45|200933	FAM48A|55578	CMPK1|51727	TCTN1|79600
FLOT1|10211	ENOPH1|58478	FBXO46|23403	FAM49B|51571	CMPK2|129607	TDRKH|11022
FLOT2|2319	ENPP1|5167	FBXO7|25793	FAM50A|9130	CMTM3|123920	TEF|7008
FLT1|2321	ENPP5|59084	FBXW11|23291	FAM53C|51307	CMTM4|146223	TENC1|23371
FLYWCH2|114984	ENSA|2029	FBXW2|26190	FAM54B|56181	CMTM6|54918	TEX264|51368
FMNL2|114793	ENY2|56943	FBXW4|6468	FAM73A|374986	CMTM7|112616	TFB2M|64216
FMO2|2327	EP400|57634	FBXW7|55294	FAM82A2|55177	CMYA5|202333	TFF3|7033
FMO5|2330	EPAS1|2034	FCGRT|2217	FAM83D|81610	CNBP|7555	TFG|10342
FN1|2335	EPB41L1|2036	FCHO2|115548	FAM83H|286077	CNDP2|55748	TFPI|7035
FNBP1|23048	EPB41L2|2037	FCHSD2|9873	FAM84B|157638	CNIH|10175	TF|7018
FNDC3B|64778	EPB41L3|23136	FDPS|2224	FAM89B|23625	CNIH4|29097	TGFB1I1|7041
FNIP1|96459	EPB41L4A|64097	FEM1B|10116	FAM8A1|51439	CNN1|1264	TGFBR2|7048
FNTA|2339	EPB41L5|57669	FEN1|2237	FAM96A|84191	CNN2|1265	THOC3|84321
FNTB|2342	EPB41|2035	FERMT2|10979	FAM98A|25940	CNN3|1266	THRA|7067
FOSB|2354	EPCAM|4072	FEZ2|9637	FANCD2|2177	CNNM3|26505	THSD4|79875
FOS|2353	EPHB3|2049	FGD3|89846	FANCF|2188	CNNM4|26504	THY1|7070
FOXC1|2296	EPHB4|2050	FGFR1OP2|26127	FANCI|55215	CNOT1|23019	TIMELESS|8914
FOXK1|221937	EPHX1|2052	FGFR1|2260	FARSA|2193	CNOT10|25904	TIMM17A|10440
FOXK2|3607	EPN1|29924	FGL2|10875	FASN|2194	CNOT2|4848	TIMM17B|10245
FOXM1|2305	EPN3|55040	FHOD1|29109	FASTKD2|22868	CNOT3|4849	TIMM50|92609
FOXN3|1112	EPRS|2058	FH|2271	FAT1|2195	CNOT4|4850	TIMP3|7078
FOXO1|2308	EPS15L1|58513	FIBP|9158	FAT2|2196	CNOT6|57472	TINAGL1|64129
FOXO4|4303	EPS15|2060	FILIP1L|11259	FBLIM1|54751	CNOT6L|246175	TK1|7083
FOXP1|27086	EPS8L2|64787	FKBP1A|2280	FBLN1|2192	CNOT7|29883	TLN1|7094
FOXP4|116113	EPS8|2059	FKBP3|2287	FBL|2091	CNOT8|9337	TM9SF1|10548
FOXRED2|80020	ERAL1|26284	FKBP4|2288	FBRS|64319	CNP|1267	TM9SF4|9777
FPR3|2359	ERAP1|51752	FKBP9|11328	FBXL17|64839	CNPY2|10330	TMBIM1|64114
FRMD4A|55691	ERAP2|64167	FLAD1|80308	FBXL19|54620	CNPY3|10695	TMBIM4|51643
FRMD6|122786	ERBB2IP|55914	FLNA|2316	FBXL3|26224	CNST|163882	TMBIM6|7009
FRMD8|83786	ERBB2|2064	FLNB|2317	FBXL5|26234	CNTNAP2|26047	TMCO1|54499
FRS2|10818	ERBB3|2065	FLOT1|10211	FBXO11|80204	CNTROB|116840	TMED2|10959
FRY|10129	ERBB4|2066	FMO3|2328	FBXO21|23014	COASY|80347	TMED7|51014
FSCN1|6624	ERCC1|2067	FMOD|2331	FBXO30|84085	COBL|23242	TMED9|54732
FSTL1|11167	ERCC3|2071	FMR1|2332	FBXO31|79791	COBLL1|22837	TMEM104|54868
FTO|79068	ERCC5|2073	FN1|2335	FBXO32|114907	COBRA1|25920	TMEM115|11070
FTSJ1|24140	ERF|2077	FN3KRP|79672	FBXO38|81545	COG1|9382	TMEM123|114908
FTSJ3|117246	ERGIC1|57222	FNBP1|23048	FBXO3|26273	COG2|22796	TMEM141|85014
FTSJD2|23070	ERGIC2|51290	FNDC1|84624	FBXO45|200933	COG3|83548	TMEM147|10430
FUCA1|2517	ERGIC3|51614	FNDC3A|22862	FBXW11|23291	COG4|25839	TMEM183A|92703
FUS|2521	ERH|2079	FNDC3B|64778	FBXW2|26190	COG5|10466	TMEM219|124446
FUT8|2530	ERI2|112479	FNTA|2339	FBXW4|6468	COG6|57511	TMEM30A|55754
FXC1|26515	ERI3|79033	FOSB|2354	FBXW5|54461	COG7|91949	TMEM43|79188
FYCO1|79443	ERLIN2|11160	FOS|2353	FBXW7|55294	COIL|8161	TMEM47|83604
FYN|2534	ERMP1|79956	FOXA1|3169	FCHO2|115548	COL10A1|1300	TMEM49|81671
FZD1|8321	ERP29|10961	FOXC1|2296	FDPS|2224	COL11A1|1301	TMEM57|55219
FZD4|8322	ERP44|23071	FOXJ3|22887	FEM1B|10116	COL12A1|1303	TMEM63C|57156
FZD7|8324	ERRFI1|54206	FOXK2|3607	FEM1C|56929	COL14A1|7373	TMEM66|51669
FZR1|51343	ESAM|90952	FOXM1|2305	FEN1|2237	COL16A1|1307	TMEM86A|144110
G0S2|50486	ESR1|2099	FOXN3|1112	FERMT2|10979	COL17A1|1308	TMEM9B|56674
G3BP1|10146	ESRP1|54845	FOXO1|2308	FEZ2|9637	COL1A1|1277	TMEM9|252839
G6PC3|92579	ESRP2|80004	FOXO4|4303	FGD5|152273	COL1A2|1278	TMPO|7112
G6PD|2539	ESRRA|2101	FOXP1|27086	FGF2|2247	COL2A1|1280	TMSB10|9168
GAA|2548	ESYT1|23344	FOXP4|116113	FGFR1OP2|26127	COL3A1|1281	TMUB2|79089
GAB2|9846	ESYT2|57488	FOXRED2|80020	FGFR2|2263	COL4A2|1284	TNFRSF21|27242
GABARAPL1|23710	ETFA|2108	FPGS|2356	FGFR4|2264	COL4A3BP|10087	TNRC18|84629
GABPB1|2553	ETFB|2109	FRMD4A|55691	FH|2271	COL4A5|1287	TNRC6B|23112
GABRP|2568	ETFDH|2110	FRMD4B|23150	FIBP|9158	COL5A1|1289	TNRC6C|57690
GADD45B|4616	ETHE1|23474	FRMD6|122786	FILIP1L|11259	COL5A2|1290	TNS1|7145
GADD45GIP1|90480	ETNK2|55224	FRMD8|83786	FKBP10|60681	COL6A2|1292	TNXB|7148
GAK|2580	ETS1|2113	FRS2|10818	FKBP1A|2280	COL6A3|1293	TOB1|10140
GALE|2582	ETS2|2114	FSCN1|6624	FKBP3|2287	COL8A1|1295	TOM1L2|146691
GALNT10|55568	ETV6|2120	FSTL1|11167	FKBP4|2288	COL8A2|1296	TOMM6|100188893
GALNT2|2590	EVC|2121	FTH1|2495	FKTN|2218	COLEC12|81035	TOP1|7150
GALNT4|8693	EVL|51466	FTL|2512	FLAD1|80308	COMMD10|51397	TOP2A|7153
GALNT6|11226	EVPL|2125	FTO|79068	FLCN|201163	COMMD2|51122	TOR1A|1861
GALNT7|51809	EWSR1|2130	FTSJ1|24140	FLI1|2313	COMMD3|23412	TOR1B|27348
GAMT|2593	EXD2|55218	FTSJD1|55783	FLJ10357|55701	COMMD4|54939	TOR3A|64222
GANAB|23193	EXOC1|55763	FUCA1|2517	FLJ33630|644873	COMMD5|28991	TOX4|9878
GAPDH|2597	EXOC5|10640	FUCA2|2519	FLNA|2316	COMMD6|170622	TP53I11|9537
GARS|2617	EXOC6|54536	FUS|2521	FLNB|2317	COMMD7|149951	TP63|8626
GART|2618	EXOC7|23265	FUT8|2530	FLOT1|10211	COMMD9|29099	TPD52|7163
GAS1|2619	EXOSC2|23404	FXYD6|53826	FLRT2|23768	COMP|1311	TPI1|7167
GAS5|60674	EXOSC4|54512	FYCO1|79443	FMNL2|114793	COPA|1314	TPM3|7170
GAS6|2621	EXT1|2131	FYN|2534	FMO2|2327	COPB1|1315	TPRN|286262
GAS7|8522	EXTL3|2137	FZD4|8322	FN1|2335	COPB2|9276	TPT1|7178
GATA3|2625	EYA2|2139	FZD7|8324	FNBP4|23360	COPE|11316	TPX2|22974
GATAD2A|54815	EZH1|2145	FZR1|51343	FNDC3A|22862	COPG|22820	TRAF5|7188
GBA|2629	EZH2|2146	G0S2|50486	FNDC3B|64778	COPG2|26958	TRAF7|84231
GBE1|2632	EZR|7430	G6PC3|92579	FNIP2|57600	COPS2|9318	TRAPPC9|83696
GBP1|2633	F11R|50848	G6PD|2539	FNTB|2342	COPS3|8533	TRERF1|55809
GBP3|2635	F13A1|2162	GAB1|2549	FOSB|2354	COPS4|51138	TRIB3|57761
GBP5|115362	F2R|2149	GABARAPL1|23710	FOXA1|3169	COPS5|10987	TRIM11|81559
GCLM|2730	F3|2152	GABARAPL2|11345	FOXC1|2296	COPS6|10980	TRIM16|10626
GCN1L1|10985	F8|2157	GABPA|2551	FOXJ3|22887	COPS7A|50813	TRIM26|7726
GCNT2|2651	FAAH|2166	GAK|2580	FOXK2|3607	COPS7B|64708	TRIM28|10155
GCOM1|145781	FABP4|2167	GALC|2581	FOXM1|2305	COPS8|10920	TRIM29|23650
GCSH|2653	FABP5|2171	GALE|2582	FOXN3|1112	COPZ1|22818	TRIM8|81603
GDE1|51573	FABP7|2173	GALNT10|55568	FOXO1|2308	COQ10B|80219	TRMT112|51504
GDI1|2664	FADD|8772	GALNT3|2591	FOXO3|2309	COQ4|51117	TRUB2|26995
GDI2|2665	FADS1|3992	GANAB|23193	FOXP1|27086	COQ5|84274	TSC1|7248
GFM2|84340	FAF2|23197	GAPDH|2597	FOXP4|116113	COQ7|10229	TSC22D1|8848
GFPT1|2673	FAHD1|81889	GAPVD1|26130	FPR3|2359	CORO1A|11151	TSC22D3|1831
GFRA1|2674	FAH|2184	GARS|2617	FRMD4B|23150	CORO1B|57175	TSEN34|79042
GGA2|23062	FAM102A|399665	GART|2618	FRS2|10818	CORO1C|23603	TSG101|7251
GGA3|23163	FAM102B|284611	GAS2L1|10634	FRYL|285527	CORO2A|7464	TSPAN13|27075
GGCT|79017	FAM103A1|83640	GAS5|60674	FSCN1|6624	CORO7|79585	TSPAN15|23555
GGH|8836	FAM104A|84923	GAS6|2621	FSTL1|11167	COTL1|23406	TSPAN1|10103
GGNBP2|79893	FAM105B|90268	GAS7|8522	FTO|79068	COX11|1353	TSPAN31|6302
GGPS1|9453	FAM108C1|58489	GATA3|2625	FTSJ1|24140	COX15|1355	TSPYL1|7259
GGT1|2678	FAM111A|63901	GATAD1|57798	FTSJ2|29960	COX16|51241	TSTA3|7264
GGT5|2687	FAM115A|9747	GATAD2A|54815	FTSJ3|117246	COX17|10063	TTC8|123016
GHDC|84514	FAM116A|201627	GATM|2628	FUBP3|8939	COX4I1|1327	TTLL4|9654
GHR|2690	FAM119A|151194	GBA|2629	FUCA1|2517	COX5A|9377	TTYH3|80727
GIGYF1|64599	FAM120AOS|158293	GBE1|2632	FUS|2521	COX5B|1329	TUBA1B|10376
GIMAP4|55303	FAM120A|23196	GBP3|2635	FUT8|2530	COX6A1|1337	TUBA1C|84790
GIMAP6|474344	FAM120B|84498	GCFC1|94104	FXC1|26515	COX6B1|1340	TUBB2C|10383
GINS1|9837	FAM122A|116224	GCLC|2729	FYCO1|79443	COX6C|1345	TUBB6|84617
GIPC1|10755	FAM125A|93343	GCLM|2730	FYN|2534	COX7A2|1347	TUBB|203068
GIT1|28964	FAM126A|84668	GCNT2|2651	FYTTD1|84248	COX7A2L|9167	TUFM|7284
GJA1|2697	FAM127B|26071	GCOM1|145781	FZD4|8322	COX7B|1349	TXNIP|10628
GJB2|2706	FAM127C|441518	GCSH|2653	FZD6|8323	COX7C|1350	TXNL4A|10907
GK5|256356	FAM128A|653784	GDE1|51573	FZR1|51343	COX8A|1351	TXN|7295
GLB1|2720	FAM129A|116496	GDI1|2664	G3BP2|9908	CP|1356	TYMP|1890
GLE1|2733	FAM129B|64855	GDI2|2665	G6PC3|92579	CP110|9738	U2AF1|7307
GLI3|2737	FAM134A|79137	GEMIN5|25929	G6PD|2539	CPB1|1360	U2AF2|11338
GLIPR2|152007	FAM134B|54463	GEMIN8|54960	GABARAPL1|23710	CPD|1362	UACA|55075
GLIS2|84662	FAM134C|162427	GEM|2669	GABPA|2551	CPE|1363	UBA1|7317
GLO1|2739	FAM136A|84908	GFRA1|2674	GABRP|2568	CPEB2|132864	UBAP2L|9898
GLRX3|10539	FAM13A|10144	GGA2|23062	GADD45GIP1|90480	CPEB4|80315	UBE2F|140739
GLS|2744	FAM13B|51306	GGCT|79017	GAK|2580	CPM|1368	UBE2I|7329
GLT25D1|79709	FAM149B1|317662	GGCX|2677	GALNT11|63917	CPNE1|8904	UBE2N|7334
GLTP|51228	FAM160B1|57700	GGH|8836	GALNT7|51809	CPNE2|221184	UBE2Q1|55585
GLUL|2752	FAM160B2|64760	GGT1|2678	GANAB|23193	CPNE3|8895	UBE3B|89910
GLYR1|84656	FAM162A|26355	GHR|2690	GAPDH|2597	CPPED1|55313	UBFD1|56061
GMDS|2762	FAM168B|130074	GIGYF2|26058	GAPVD1|26130	CPSF1|29894	UBL5|59286
GMEB2|26205	FAM172A|83989	GIMAP4|55303	GARS|2617	CPSF2|53981	UBQLN4|56893
GMPPA|29926	FAM174B|400451	GIMAP6|474344	GART|2618	CPSF3|51692	UBTF|7343
GMPR2|51292	FAM177A1|283635	GIPC1|10755	GAS1|2619	CPSF6|11052	UCHL5|51377
GMPS|8833	FAM179B|23116	GIT2|9815	GAS2L1|10634	CPSF7|79869	UCK2|7371
GNA12|2768	FAM189B|10712	GJA1|2697	GATA3|2625	CPT1A|1374	UFC1|51506
GNA13|10672	FAM18B|51030	GK5|256356	GATAD1|57798	CPT2|1376	UGDH|7358
GNAI1|2770	FAM190B|54462	GLB1L2|89944	GATAD2A|54815	CPVL|54504	UGP2|7360
GNAI2|2771	FAM192A|80011	GLCCI1|113263	GATM|2628	CPXM2|119587	ULK2|9706
GNAI3|2773	FAM193A|8603	GLG1|2734	GBA|2629	CRABP1|1381	UNC5B|219699
GNAQ|2776	FAM193B|54540	GLI3|2737	GBE1|2632	CRABP2|1382	UQCRH|7388
GNB2|2783	FAM198B|51313	GLIPR1|11010	GBF1|8729	CRAMP1L|57585	USP14|9097
GNG11|2791	FAM199X|139231	GLIS2|84662	GBP2|2634	CRAT|1384	USP18|11274
GNG5|2787	FAM20B|9917	GLO1|2739	GCC2|9648	CRBN|51185	USP1|7398
GNL1|2794	FAM21A|387680	GLOD4|51031	GCFC1|94104	CRCP|27297	USP38|84640
GNPNAT1|64841	FAM21B|55747	GLRX3|10539	GCNT2|2651	CREB1|1385	USP39|10713
GNPTG|84572	FAM21C|253725	GLRX5|51218	GCOM1|145781	CREB3|10488	USP47|55031
GOLGA1|2800	FAM35A|54537	GLRX|2745	GDAP1|54332	CREB3L1|90993	USP53|54532
GOLGA7|51125	FAM36A|116228	GLS|2744	GDAP2|54834	CREB3L2|64764	USP7|7874
GOLM1|51280	FAM3A|60343	GLT25D1|79709	GDE1|51573	CREB3L4|148327	UTRN|7402
GOLPH3L|55204	FAM45A|404636	GLT8D1|55830	GDI1|2664	CREBBP|1387	VAMP3|9341
GOLPH3|64083	FAM49B|51571	GLTSCR2|29997	GDI2|2665	CREBL2|1389	VARS2|57176
GOLT1B|51026	FAM54B|56181	GLUD1|2746	GEMIN4|50628	CREBZF|58487	VARS|7407
GORASP2|26003	FAM55C|91775	GLUL|2752	GFM1|85476	CREG1|8804	VAV2|7410
GOSR2|9570	FAM60A|58516	GLYR1|84656	GFPT1|2673	CRELD1|78987	VCL|7414
GP2|2813	FAM63A|55793	GMDS|2762	GFRA1|2674	CRELD2|79174	VCP|7415
GPAA1|8733	FAM73A|374986	GMPR2|51292	GGA1|26088	CRIM1|51232	VDAC1|7416
GPAM|57678	FAM82B|51115	GMPS|8833	GGCT|79017	CRIP1|1396	VEZF1|7716
GPATCH2|55105	FAM83D|81610	GNAI1|2770	GGH|8836	CRIP2|1397	VEZT|55591
GPATCH4|54865	FAM83H|286077	GNAI2|2771	GGNBP2|79893	CRISP3|10321	VIM|7431
GPATCH8|23131	FAM89B|23625	GNAI3|2773	GGPS1|9453	CRISPLD1|83690	VKORC1|79001
GPBP1|65056	FAM8A1|51439	GNAQ|2776	GHDC|84514	CRISPLD2|83716	VPS11|55823
GPC1|2817	FAM96A|84191	GNAS|2778	GHITM|27069	CRK|1398	VPS13D|55187
GPC3|2719	FAM96B|51647	GNB2L1|10399	GHR|2690	CRKL|1399	VPS72|6944
GPD1L|23171	FAM98A|25940	GNB2|2783	GIGYF1|64599	CRLS1|54675	VWF|7450
GPD1|2819	FANCD2|2177	GNE|10020	GIGYF2|26058	CRNKL1|51340	WASF2|10163
GPI|2821	FANCF|2188	GNG10|2790	GINS1|9837	CROT|54677	WBSCR22|114049
GPKOW|27238	FANCI|55215	GNG2|54331	GIPC1|10755	CRTAP|10491	WDR11|55717
GPN1|11321	FAR1|84188	GNG5|2787	GIT1|28964	CRTC2|200186	WDR19|57728
GPR116|221395	FARSB|10056	GNL2|29889	GIT2|9815	CRTC3|64784	WDR34|89891
GPR124|25960	FASN|2194	GNPDA1|10007	GJB2|2706	CRY2|1408	WDR77|79084
GPR125|166647	FASTKD5|60493	GNPNAT1|64841	GLB1|2720	CRYAB|1410	WDTC1|23038
GPR126|57211	FASTK|10922	GNPTAB|79158	GLE1|2733	CRYL1|51084	WFS1|7466
GPR137B|7107	FAT1|2195	GNPTG|84572	GLG1|2734	CRYZ|1429	WSB1|26118
GPR137|56834	FBLIM1|54751	GNS|2799	GLO1|2739	CS|1431	WWP1|11059
GPR160|26996	FBLN1|2192	GOLGA2|2801	GLOD4|51031	CSAD|51380	XBP1|7494
GPR172A|79581	FBLN2|2199	GOLGA5|9950	GLRX3|10539	CSDA|8531	XPNPEP1|7511
GPR81|27198	FBLN5|10516	GOLGA7|51125	GLRX|2745	CSDE1|7812	XPO5|57510
GPR89A|653519	FBL|2091	GOLGA8A|23015	GLS|2744	CSE1L|1434	XPO6|23214
GPRC5A|9052	FBN1|2200	GOLGA8B|440270	GLT25D1|79709	CSF1|1435	XPOT|11260
GPRC5B|51704	FBP1|2203	GOLGB1|2804	GLT8D1|55830	CSF1R|1436	YBX1|4904
GPRC5C|55890	FBRSL1|57666	GOLT1B|51026	GLUD1|2746	CSK|1445	YEATS2|55689
GPS1|2873	FBRS|64319	GOPC|57120	GLUL|2752	CSNK1A1|1452	YES1|7525
GPSM2|29899	FBXL14|144699	GORASP2|26003	GLYR1|84656	CSNK1D|1453	YIF1A|10897
GPT2|84706	FBXL3|26224	GOSR1|9527	GMDS|2762	CSNK1E|1454	YIPF1|54432
GPX3|2878	FBXL5|26234	GOSR2|9570	GMFB|2764	CSNK1G1|53944	YIPF3|25844
GRAMD1A|57655	FBXL6|26233	GOT1|2805	GMPPA|29926	CSNK1G2|1455	YKT6|10652
GRB10|2887	FBXL7|23194	GOT2|2806	GMPR2|51292	CSNK1G3|1456	YTHDC2|64848
GRB2|2885	FBXO18|84893	GP2|2813	GMPS|8833	CSNK2A1|1457	YWHAB|7529
GREB1|9687	FBXO21|23014	GPAA1|8733	GNA12|2768	CSNK2A2|1459	YWHAQ|10971
GRINA|2907	FBXO31|79791	GPAM|57678	GNAI1|2770	CSNK2B|1460	YWHAZ|7534
GRIPAP1|56850	FBXO32|114907	GPATCH2|55105	GNAI2|2771	CSPG4|1464	YY1AP1|55249
GRK6|2870	FBXO38|81545	GPATCH8|23131	GNAI3|2773	CSRNP1|64651	ZAK|51776
GRN|2896	FBXO46|23403	GPBP1|65056	GNAS|2778	CSRNP2|81566	ZBED4|9889
GRPEL1|80273	FBXO9|26268	GPC3|2719	GNB1|2782	CSRP1|1465	ZBTB44|29068
GRSF1|2926	FBXW11|23291	GPCPD1|56261	GNB2|2783	CSRP2BP|57325	ZBTB4|57659
GRWD1|83743	FBXW4|6468	GPD1L|23171	GNE|10020	CSRP3|8048	ZBTB7A|51341
GSDMD|79792	FBXW7|55294	GPD1|2819	GNG11|2791	CST3|1471	ZC3H14|79882
GSK3A|2931	FBXW8|26259	GPI|2821	GNG12|55970	CST5|1473	ZC3H15|55854
GSN|2934	FCGBP|8857	GPM6B|2824	GNG2|54331	CSTB|1476	ZDHHC16|84287
GSPT1|2935	FCHO2|115548	GPN1|11321	GNG5|2787	CSTF1|1477	ZDHHC18|84243
GSR|2936	FDPS|2224	GPR107|57720	GNL2|29889	CSTF2T|23283	ZDHHC9|51114
GSS|2937	FEM1B|10116	GPR116|221395	GNL3L|54552	CSTF3|1479	ZEB1|6935
GSTM1|2944	FEM1C|56929	GPR124|25960	GNPDA1|10007	CTAGE5|4253	ZER1|10444
GSTM2|2946	FEN1|2237	GPR125|166647	GNPNAT1|64841	CTBP1|1487	ZFAND5|7763
GSTP1|2950	FERMT2|10979	GPR126|57211	GNRHR2|114814	CTBP2|1488	ZFP106|64397
GTF2F1|2962	FGD3|89846	GPR160|26996	GNS|2799	CTCF|10664	ZFP36L2|678
GTF2H1|2965	FGD6|55785	GPR172A|79581	GOLGA1|2800	CTDSP1|58190	ZFYVE1|53349
GTF2IRD1|9569	FGFR1OP2|26127	GPR89B|51463	GOLGA2|2801	CTDSP2|10106	ZNF213|7760
GTF2IRD2B|389524	FGFR2|2263	GPR98|84059	GOLGA4|2803	CTDSPL|10217	ZNF280D|54816
GTF3A|2971	FGFR4|2264	GPRC5A|9052	GOLGA5|9950	CTDSPL2|51496	ZNF33B|7582
GTF3C1|2975	FGFRL1|53834	GPRC5B|51704	GOLGB1|2804	CTGF|1490	ZNF385A|25946
GTF3C2|2976	FHL1|2273	GPS1|2873	GOLM1|51280	CTHRC1|115908	ZNF451|26036
GTF3C3|9330	FH|2271	GPSM2|29899	GOPC|57120	CTNNA1|1495	ZNF506|440515
GTF3C6|112495	FIBP|9158	GPT2|84706	GORASP1|64689	CTNNAL1|8727	ZNF587|84914
GTPBP1|9567	FILIP1L|11259	GPX3|2878	GORASP2|26003	CTNNB1|1499	ZNF652|22834
GTPBP2|54676	FIP1L1|81608	GRAMD1A|57655	GOSR1|9527	CTNNBIP1|56998	ZNF768|79724
GTPBP4|23560	FKBP10|60681	GRAMD3|65983	GOT1|2805	CTNNBL1|56259	ZRANB1|54764
GTPBP5|26164	FKBP11|51303	GRB10|2887	GOT2|2806	CTNND1|1500	ZWINT|11130
GUCY1A3|2982	FKBP1A|2280	GRB2|2885	GPAA1|8733	CTPS|1503	ZZEF1|23140
GUK1|2987	FKBP2|2286	GREB1|9687	GPAM|57678	CTPS2|56474
GUSB|2990	FKBP4|2288	GRINA|2907	GPATCH4|54865	CTR9|9646
GXYLT1|283464	FKTN|2218	GRIPAP1|56850	GPATCH8|23131	CTSA|5476
GYG1|2992	FLAD1|80308	GRK6|2870	GPBP1|65056	CTSB|1508
GYPC|2995	FLJ10357|55701	GRN|2896	GPC3|2719	CTSC|1075
GYS1|2997	FLJ90757|440465	GRWD1|83743	GPC6|10082	CTSD|1509
H19|283120	FLNA|2316	GSK3A|2931	GPCPD1|56261	CTSF|8722
H1F0|3005	FLNB|2317	GSN|2934	GPI|2821	CTSH|1512
H1FX|8971	FLOT1|10211	GSPT1|2935	GPKOW|27238	CTSK|1513
H2AFJ|55766	FLOT2|2319	GSR|2936	GPM6B|2824	CTSL1|1514
H2AFV|94239	FLT1|2321	GSTA4|2941	GPN1|11321	CTSO|1519
H2AFX|3014	FMNL2|114793	GSTK1|373156	GPNMB|10457	CTSS|1520
H2AFY|9555	FMO2|2327	GSTM2|2946	GPR107|57720	CTSZ|1522
H2AFZ|3015	FMOD|2331	GSTM3|2947	GPR126|57211	CTTN|2017
H3F3A|3020	FN1|2335	GSTP1|2950	GPR137B|7107	CTTNBP2NL|55917
H6PD|9563	FNBP1L|54874	GTF2E2|2961	GPR137|56834	CUEDC1|404093
HADHA|3030	FNDC1|84624	GTF2F2|2963	GPR160|26996	CUEDC2|79004
HADHB|3032	FNDC3B|64778	GTF2H1|2965	GPR172A|79581	CUL1|8454
HADH|3033	FNIP1|96459	GTF2IP1|2970	GPR56|9289	CUL2|8453
HAGH|3029	FNIP2|57600	GTF2IRD2B|389524	GPR81|27198	CUL3|8452
HAPLN3|145864	FNTA|2339	GTF2I|2969	GPR89B|51463	CUL4A|8451
HARS2|23438	FNTB|2342	GTF3A|2971	GPRC5A|9052	CUL4B|8450
HAUS2|55142	FOSB|2354	GTF3C6|112495	GPRC5B|51704	CUL5|8065
HAX1|10456	FOS|2353	GTPBP4|23560	GPS1|2873	CUL7|9820
HBB|3043	FOXA1|3169	GUCY1A3|2982	GPX3|2878	CUL9|23113
HBP1|26959	FOXC1|2296	GUK1|2987	GPX8|493869	CUTA|51596
HCG11|493812	FOXJ2|55810	GUSB|2990	GRAMD1A|57655	CUX1|1523
HCP5|10866	FOXM1|2305	GXYLT1|283464	GRAMD3|65983	CWC15|51503
HDAC11|79885	FOXN3|1112	GYG2|8908	GRB2|2885	CWC22|57703
HDAC2|3066	FOXO1|2308	H1F0|3005	GREB1|9687	CWC25|54883
HDAC3|8841	FOXO4|4303	H1FX|8971	GRINA|2907	CWC27|10283
HDAC5|10014	FOXRED2|80020	H2AFJ|55766	GRIPAP1|56850	CWF19L1|55280
HDAC6|10013	FPR3|2359	H2AFY|9555	GRK6|2870	CWF19L2|143884
HDGFRP2|84717	FRG1|2483	H2AFZ|3015	GRLF1|2909	CX3CL1|6376
HDGFRP3|50810	FRMD4A|55691	H3F3A|3020	GRN|2896	CXCL10|3627
HDGF|3068	FRMD6|122786	H3F3B|3021	GRPEL1|80273	CXCL12|6387
HEATR2|54919	FRMD8|83786	H6PD|9563	GRPR|2925	CXCL13|10563
HEATR6|63897	FRS2|10818	HADHA|3030	GRSF1|2926	CXCL14|9547
HEBP2|23593	FRY|10129	HADHB|3032	GRWD1|83743	CXCL16|58191
HECA|51696	FSCN1|6624	HAUS1|115106	GSDMD|79792	CXCL17|284340
HEG1|57493	FSTL1|11167	HAUS3|79441	GSK3A|2931	CXCL9|4283
HERC1|8925	FTO|79068	HAX1|10456	GSN|2934	CXCR4|7852
HERC2P2|400322	FTSJD2|23070	HBP1|26959	GSPT1|2935	CXCR7|57007
HERC4|26091	FUCA1|2517	HBXIP|10542	GSR|2936	CXorf26|51260
HERC6|55008	FUS|2521	HCG11|493812	GSS|2937	CXorf36|79742
HEXA|3073	FUT8|2530	HCP5|10866	GSTK1|373156	CXorf40A|91966
HEXIM1|10614	FXC1|26515	HDAC11|79885	GSTT1|2952	CXorf40B|541578
HGS|9146	FXYD3|5349	HDAC2|3066	GTF2F1|2962	CXXC5|51523
HIAT1|64645	FXYD6|53826	HDAC7|51564	GTF2H1|2965	CYB561|1534
HIBADH|11112	FYB|2533	HDDC2|51020	GTF2IP1|2970	CYB5A|1528
HIF1AN|55662	FYCO1|79443	HDGFRP2|84717	GTF2IRD1|9569	CYB5B|80777
HIGD1A|25994	FYN|2534	HDGF|3068	GTF2I|2969	CYB5D1|124637
HINT1|3094	FZD1|8321	HDHD2|84064	GTF3A|2971	CYB5D2|124936
HINT3|135114	FZD4|8322	HEATR6|63897	GTF3C1|2975	CYB5R1|51706
HIP1|3092	FZD6|8323	HEBP2|23593	GTF3C2|2976	CYB5R3|1727
HIPK2|28996	FZD7|8324	HECA|51696	GTF3C6|112495	CYBA|1535
HIPK3|10114	FZR1|51343	HEG1|57493	GTPBP1|9567	CYBASC3|220002
HIRA|7290	G3BP1|10146	HERC1|8925	GTPBP2|54676	CYBRD1|79901
HIRIP3|8479	G3BP2|9908	HERC2P2|400322	GTPBP4|23560	CYC1|1537
HIST1H1C|3006	G6PC3|92579	HERC2|8924	GTPBP5|26164	CYCS|54205
HIST1H2AC|8334	G6PD|2539	HERC3|8916	GUF1|60558	CYFIP1|23191
HIST1H2BD|3017	GABARAPL2|11345	HERC4|26091	GUK1|2987	CYFIP2|26999
HIST1H2BK|85236	GABARAP|11337	HERPUD2|64224	GUSB|2990	CYHR1|50626
HIST2H2AA3|8337	GABBR1|2550	HEXIM1|10614	GYG2|8908	CYLD|1540
HIST2H2BE|8349	GABPA|2551	HGSNAT|138050	H1F0|3005	CYP1B1|1545
HIST2H4A|8370	GABPB1|2553	HGS|9146	H1FX|8971	CYP20A1|57404
HIVEP1|3096	GABRP|2568	HIAT1|64645	H2AFJ|55766	CYP27A1|1593
HIVEP2|3097	GADD45GIP1|90480	HIBADH|11112	H2AFX|3014	CYP2A6|1548
HK1|3098	GAK|2580	HIF1AN|55662	H2AFY|9555	CYP2B7P1|1556
HM13|81502	GALE|2582	HIF1A|3091	H2AFZ|3015	CYP4B1|1580
HMCN1|83872	GALNS|2588	HINT3|135114	H3F3A|3020	CYP4V2|285440
HMG20B|10362	GALNT10|55568	HIPK1|204851	H6PD|9563	CYP4X1|260293
HMGA1|3159	GALNT11|63917	HIPK2|28996	HADHA|3030	CYP4Z1|199974
HMGB2|3148	GALNT2|2590	HIPK3|10114	HADHB|3032	CYP4Z2P|163720
HMGB3|3149	GALNT3|2591	HIST1H1C|3006	HADH|3033	CYP51A1|1595
HMGCL|3155	GALNT7|51809	HIST1H2AC|8334	HAGH|3029	CYR61|3491
HMGCR|3156	GALNTL2|117248	HIST1H2BK|85236	HARS2|23438	CYTH1|9267
HMGCS2|3158	GANAB|23193	HIST2H2AA3|8337	HARS|3035	CYTH2|9266
HMGN1|3150	GAPDH|2597	HIST2H4A|8370	HAX1|10456	CYTH3|9265
HMGN2|3151	GAPVD1|26130	HIVEP2|3097	HBA2|3040	CYTSB|92521
HMGN4|10473	GARS|2617	HK1|3098	HBB|3043	CYYR1|116159
HMGXB4|10042	GART|2618	HKR1|284459	HBP1|26959	DAAM1|23002
HMOX2|3163	GAS1|2619	HLA-A|3105	HBS1L|10767	DAAM2|23500
HN1L|90861	GAS5|60674	HLA-C|3107	HCCS|3052	DAB2|1601
HN1|51155	GAS7|8522	HLA-DMA|3108	HCP5|10866	DAB2IP|153090
HNRNPA0|10949	GAS8|2622	HLA-DQA1|3117	HDAC2|3066	DACH1|1602
HNRNPA1L2|144983	GATA3|2625	HLA-DRB6|3128	HDAC5|10014	DAD1|1603
HNRNPA1|3178	GATAD2A|54815	HLA-E|3133	HDAC7|51564	DAGLB|221955
HNRNPA2B1|3181	GATM|2628	HLTF|6596	HDDC2|51020	DAK|26007
HNRNPAB|3182	GBA2|57704	HM13|81502	HDGFRP2|84717	DALRD3|55152
HNRNPC|3183	GBA|2629	HMG20A|10363	HDGFRP3|50810	DAP|1611
HNRNPF|3185	GBE1|2632	HMG20B|10362	HDGF|3068	DAP3|7818
HNRNPH1|3187	GBF1|8729	HMGB1|3146	HDHD3|81932	DAPK1|1612
HNRNPH2|3188	GBP1|2633	HMGB2|3148	HEATR2|54919	DAPK3|1613
HNRNPK|3190	GBP2|2634	HMGB3|3149	HEATR5B|54497	DARC|2532
HNRNPL|3191	GBP5|115362	HMGCL|3155	HEBP1|50865	DARS|1615
HNRNPM|4670	GCFC1|94104	HMGCR|3156	HEBP2|23593	DARS2|55157
HNRNPUL1|11100	GCLC|2729	HMGCS1|3157	HECA|51696	DAXX|1616
HNRNPU|3192	GCLM|2730	HMGN1|3150	HEG1|57493	DAZAP1|26528
HNRPDL|9987	GCN1L1|10985	HMGN2|3151	HELZ|9931	DAZAP2|9802
HNRPLL|92906	GCNT2|2651	HMGN4|10473	HERC1|8925	DBI|1622
HOMER3|9454	GCOM1|145781	HMGXB3|22993	HERC2|8924	DBN1|1627
HOMEZ|57594	GCSH|2653	HMGXB4|10042	HERC3|8916	DBNDD1|79007
HPCAL1|3241	GDAP1|54332	HMHA1|23526	HERC4|26091	DBNDD2|55861
HPN|3249	GDI1|2664	HMOX1|3162	HERPUD2|64224	DBNL|28988
HPRT1|3251	GDI2|2665	HMOX2|3163	HEXA|3073	DBT|1629
HPS1|3257	GDPD5|81544	HN1L|90861	HEXB|3074	DCAF10|79269
HPS4|89781	GEMIN5|25929	HN1|51155	HEXIM1|10614	DCAF11|80344
HRAS|3265	GET4|51608	HNMT|3176	HGS|9146	DCAF13|25879
HSD17B10|3028	GFM2|84340	HNRNPA1|3178	HIBADH|11112	DCAF16|54876
HSD17B4|3295	GFPT1|2673	HNRNPA2B1|3181	HIF1AN|55662	DCAF17|80067
HSDL2|84263	GFRA1|2674	HNRNPAB|3182	HIGD2A|192286	DCAF5|8816
HSP90AA1|3320	GGA3|23163	HNRNPC|3183	HINT3|135114	DCAF6|55827
HSP90AB1|3326	GGH|8836	HNRNPF|3185	HIP1|3092	DCAF7|10238
HSPA14|51182	GGNBP2|79893	HNRNPH1|3187	HIPK1|204851	DCAF8|50717
HSPA4|3308	GGT1|2678	HNRNPH2|3188	HIPK2|28996	DCAKD|79877
HSPA5|3309	GHITM|27069	HNRNPK|3190	HIPK3|10114	DCBLD2|131566
HSPA9|3313	GHR|2690	HNRNPL|3191	HIRIP3|8479	DCHS1|8642
HSPB1|3315	GIGYF1|64599	HNRNPM|4670	HIST1H2BD|3017	DCI|1632
HSPB6|126393	GIGYF2|26058	HNRNPUL1|11100	HIST1H2BK|85236	DCK|1633
HSPB7|27129	GIMAP6|474344	HNRNPU|3192	HIST2H2AA3|8337	DCLK1|9201
HSPB8|26353	GINS1|9837	HNRPDL|9987	HIST2H2BE|8349	DCN|1634
HSPBP1|23640	GIPC1|10755	HNRPLL|92906	HIVEP2|3097	DCP1A|55802
HSPD1|3329	GIT1|28964	HOMER3|9454	HK1|3098	DCP2|167227
HSPE1|3336	GIT2|9815	HOOK1|51361	HKR1|284459	DCTD|1635
HSPH1|10808	GJA1|2697	HOOK2|29911	HLA-DPB1|3115	DCTN1|1639
HTATIP2|10553	GLA|2717	HOOK3|84376	HLA-E|3133	DCTN2|10540
HTATSF1|27336	GLB1|2720	HOXB2|3212	HLA-F|3134	DCTN4|51164
HYOU1|10525	GLCE|26035	HP1BP3|50809	HLF|3131	DCTN5|84516
ICK|22858	GLE1|2733	HPN|3249	HM13|81502	DCTN6|10671
ICMT|23463	GLG1|2734	HPRT1|3251	HMG20A|10363	DCTPP1|79077
ICT1|3396	GLIPR1|11010	HPS1|3257	HMG20B|10362	DCUN1D1|54165
ID2|3398	GLIPR2|152007	HPS5|11234	HMGA1|3159	DCUN1D4|23142
ID4|3400	GLIS2|84662	HS2ST1|9653	HMGB1|3146	DCXR|51181
IDH2|3418	GLO1|2739	HS6ST1|9394	HMGB2|3148	DDA1|79016
IDI1|3422	GLRX5|51218	HSBP1|3281	HMGB3|3149	DDAH1|23576
IER2|9592	GLS|2744	HSD17B10|3028	HMGCL|3155	DDAH2|23564
IER3IP1|51124	GLT25D1|79709	HSD17B11|51170	HMGCS2|3158	DDB1|1642
IER3|8870	GLT8D1|55830	HSD17B4|3295	HMGN1|3150	DDB2|1643
IFFO2|126917	GLTPD1|80772	HSD3B7|80270	HMGN2|3151	DDHD1|80821
IFI30|10437	GLTSCR2|29997	HSDL2|84263	HMGN3|9324	DDHD2|23259
IFI35|3430	GLUD1|2746	HSF1|3297	HMGXB3|22993	DDIT4|54541
IFI6|2537	GLUL|2752	HSP90AA1|3320	HMOX1|3162	DDOST|1650
IFITM1|8519	GLYR1|84656	HSP90AB1|3326	HMOX2|3163	DDR1|780
IFITM2|10581	GM2A|2760	HSP90AB2P|391634	HN1L|90861	DDR2|4921
IFNGR1|3459	GMDS|2762	HSP90B1|7184	HN1|51155	DDRGK1|65992
IFNGR2|3460	GMEB2|26205	HSPA13|6782	HNRNPA1L2|144983	DDT|1652
IFRD1|3475	GMFB|2764	HSPA1A|3303	HNRNPA1|3178	DDX1|1653
IFT140|9742	GMPPA|29926	HSPA1B|3304	HNRNPA2B1|3181	DDX10|1662
IFT46|56912	GMPR2|51292	HSPA2|3306	HNRNPAB|3182	DDX11|1663
IFT57|55081	GMPS|8833	HSPA4|3308	HNRNPC|3183	DDX17|10521
IFT80|57560	GNA11|2767	HSPA5|3309	HNRNPF|3185	DDX18|8886
IGBP1|3476	GNAI1|2770	HSPA8|3312	HNRNPH1|3187	DDX19A|55308
IGF1R|3480	GNAI2|2771	HSPA9|3313	HNRNPH2|3188	DDX19B|11269
IGF1|3479	GNAQ|2776	HSPB1|3315	HNRNPH3|3189	DDX20|11218
IGF2R|3482	GNAS|2778	HSPB6|126393	HNRNPL|3191	DDX23|9416
IGF2|3481	GNB2L1|10399	HSPB8|26353	HNRNPM|4670	DDX24|57062
IGFBP2|3485	GNB2|2783	HSPBP1|23640	HNRNPUL1|11100	DDX27|55661
IGFBP3|3486	GNG11|2791	HSPC159|29094	HNRNPU|3192	DDX39|10212
IGFBP4|3487	GNG12|55970	HSPD1|3329	HNRPDL|9987	DDX3X|1654
IGJ|3512	GNG2|54331	HSPE1|3336	HOMER2|9455	DDX41|51428
IGSF3|3321	GNL1|2794	HSPH1|10808	HOMEZ|57594	DDX42|11325
IGSF8|93185	GNL3L|54552	HTRA1|5654	HOOK2|29911	DDX46|9879
IGSF9|57549	GNL3|26354	HTRA2|27429	HOOK3|84376	DDX47|51202
IKBKB|3551	GNPAT|8443	HTRA3|94031	HOXC10|3226	DDX49|54555
IK|3550	GNRHR2|114814	HYOU1|10525	HP1BP3|50809	DDX5|1655
IL13RA1|3597	GNS|2799	IARS2|55699	HPRT1|3251	DDX50|79009
IL17RD|54756	GOLGA1|2800	IBTK|25998	HPS4|89781	DDX51|317781
IL27RA|9466	GOLGA2|2801	ICA1|3382	HPS5|11234	DDX52|11056
IL32|9235	GOLGA3|2802	ICMT|23463	HS2ST1|9653	DDX54|79039
IL4R|3566	GOLGA4|2803	ID4|3400	HSD17B10|3028	DDX55|57696
IL6ST|3572	GOLGA5|9950	IDH2|3418	HSD3B7|80270	DDX56|54606
ILF2|3608	GOLGA8B|440270	IDH3A|3419	HSDL2|84263	DDX58|23586
IMP4|92856	GOLGB1|2804	IDI1|3422	HSF1|3297	DDX59|83479
IMPA2|3613	GOLIM4|27333	IDS|3423	HSP90AB1|3326	DDX6|1656
IMPAD1|54928	GOLM1|51280	IER2|9592	HSP90AB2P|391634	DDX60|55601
IMPDH1|3614	GOLPH3|64083	IER3IP1|51124	HSPA14|51182	DDX60L|91351
INCENP|3619	GOPC|57120	IER3|8870	HSPA1A|3303	DEAF1|10522
ING4|51147	GORASP2|26003	IFI16|3428	HSPA1B|3304	DEDD|9191
INHBB|3625	GOSR1|9527	IFI27|3429	HSPA4|3308	DEDD2|162989
INO80B|83444	GOT1|2805	IFI35|3430	HSPA5|3309	DEGS1|8560
INO80E|283899	GOT2|2806	IFI44L|10964	HSPA8|3312	DEGS2|123099
INPP4B|8821	GP2|2813	IFI44|10561	HSPA9|3313	DEK|7913
INPP5B|3633	GPAA1|8733	IFI6|2537	HSPB1|3315	DENND1A|57706
INPP5F|22876	GPAM|57678	IFIH1|64135	HSPB6|126393	DENND2D|79961
INPP5K|51763	GPATCH2|55105	IFIT2|3433	HSPB8|26353	DENND4A|10260
INSIG1|3638	GPATCH4|54865	IFIT3|3437	HSPBP1|23640	DENND4B|9909
INSIG2|51141	GPATCH8|23131	IFIT5|24138	HSPD1|3329	DENND4C|55667
INTS4|92105	GPBP1L1|60313	IFNAR1|3454	HSPE1|3336	DENND5A|23258
INTS5|80789	GPBP1|65056	IFNGR1|3459	HSPH1|10808	DENR|8562
INTS6|26512	GPC3|2719	IFT122|55764	HTATIP2|10553	DEPDC6|64798
INTS7|25896	GPCPD1|56261	IFT172|26160	HTATSF1|27336	DERA|51071
INTS8|55656	GPD1|2819	IFT46|56912	HTRA2|27429	DERL1|79139
IP6K2|51447	GPI|2821	IFT57|55081	HTT|3064	DERL2|51009
IPO4|79711	GPKOW|27238	IFT80|57560	HUWE1|10075	DEXI|28955
IPO7|10527	GPNMB|10457	IGBP1|3476	HYOU1|10525	DFFA|1676
IPO8|10526	GPR108|56927	IGF1R|3480	IAH1|285148	DGAT1|8694
IPO9|55705	GPR116|221395	IGF1|3479	IBTK|25998	DGAT2|84649
IQCE|23288	GPR124|25960	IGF2|3481	ICMT|23463	DGCR6L|85359
IQCK|124152	GPR125|166647	IGFBP3|3486	ID4|3400	DGCR8|54487
IQGAP1|8826	GPR137B|7107	IGFBP4|3487	IDH2|3418	DGKD|8527
IQGAP2|10788	GPR160|26996	IGFBP5|3488	IDH3B|3420	DGKZ|8525
IQGAP3|128239	GPR172A|79581	IGFBP7|3490	IDI1|3422	DGUOK|1716
IRAK1|3654	GPR56|9289	IGJ|3512	IDS|3423	DHCR24|1718
IRF2BP1|26145	GPRC5A|9052	IGSF8|93185	IER3|8870	DHCR7|1717
IRF7|3665	GPRC5B|51704	IGSF9|57549	IFFO2|126917	DHDDS|79947
IRF9|10379	GPRC5C|55890	IKBKB|3551	IFI16|3428	DHFR|1719
IRGQ|126298	GPSM2|29899	IKZF5|64376	IFI30|10437	DHPS|1725
IRS1|3667	GPT2|84706	IK|3550	IFI35|3430	DHRS1|115817
IRS2|8660	GPX3|2878	IL13RA1|3597	IFIT2|3433	DHRS2|10202
IRX2|153572	GPX8|493869	IL17RD|54756	IFIT3|3437	DHRS4|10901
IRX5|10265	GRAMD1A|57655	IL1R1|3554	IFIT5|24138	DHRS4L2|317749
ISCA1|81689	GRAMD4|23151	IL33|90865	IFITM2|10581	DHRS7|51635
ISCU|23479	GRB10|2887	IL6ST|3572	IFNAR1|3454	DHRSX|207063
ISG15|9636	GRB2|2885	ILF2|3608	IFNGR1|3459	DHTKD1|55526
ISG20L2|81875	GREB1|9687	ILF3|3609	IFRD1|3475	DHX15|1665
ISLR|3671	GREM1|26585	ILK|3611	IFT140|9742	DHX16|8449
ISOC1|51015	GRHL2|79977	IMMT|10989	IFT172|26160	DHX29|54505
ISOC2|79763	GRINA|2907	IMP4|92856	IFT46|56912	DHX30|22907
ISYNA1|51477	GRIPAP1|56850	IMPA2|3613	IGBP1|3476	DHX32|55760
ITCH|83737	GRK6|2870	IMPACT|55364	IGF1|3479	DHX34|9704
ITFG3|83986	GRN|2896	IMPDH1|3614	IGFBP4|3487	DHX37|57647
ITGA1|3672	GSK3A|2931	IMPDH2|3615	IGSF8|93185	DHX38|9785
ITGA2|3673	GSK3B|2932	INADL|10207	IKBKAP|8518	DHX40|79665
ITGA6|3655	GSN|2934	INF2|64423	IKZF5|64376	DHX57|90957
ITGA7|3679	GSPT1|2935	INHBB|3625	IK|3550	DHX8|1659
ITGAV|3685	GSR|2936	INO80B|83444	IL10RB|3588	DHX9|1660
ITGB1BP1|9270	GSTK1|373156	INO80D|54891	IL33|90865	DIABLO|56616
ITGB4|3691	GSTM3|2947	INO80E|283899	IL6ST|3572	DICER1|23405
ITGB5|3693	GSTO1|9446	INO80|54617	ILF2|3608	DIDO1|11083
ITGB6|3694	GSTP1|2950	INPP4B|8821	ILF3|3609	DIP2A|23181
ITIH5|80760	GTF2H1|2965	INPP5A|3632	ILK|3611	DIP2B|57609
ITM2A|9452	GTF2IP1|2970	INPP5D|3635	ILVBL|10994	DIP2C|22982
ITM2B|9445	GTF2IRD1|9569	INPP5J|27124	IMMT|10989	DIS3|22894
ITM2C|81618	GTF2IRD2B|389524	INPP5K|51763	IMP4|92856	DIS3L|115752
ITPA|3704	GTF3C1|2975	INSIG2|51141	IMPDH1|3614	DIS3L2|129563
ITPK1|3705	GTF3C2|2976	INSR|3643	IMPDH2|3615	DIXDC1|85458
ITPKB|3707	GTF3C5|9328	INTS10|55174	INADL|10207	DKC1|1736
ITPR1|3708	GTPBP1|9567	INTS12|57117	INCENP|3619	DKK3|27122
ITPR2|3709	GTPBP5|26164	INTS3|65123	INF2|64423	DLAT|1737
ITPRIP|85450	GUK1|2987	INTS8|55656	INHBB|3625	DLC1|10395
ITSN1|6453	GUSB|2990	IP6K1|9807	INO80B|83444	DLD|1738
IVD|3712	GYG2|8908	IPO11|51194	INO80|54617	DLG1|1739
JAG1|182	GYPC|2995	IPO13|9670	INPP4A|3631	DLG3|1741
JAK1|3716	H1F0|3005	IPO4|79711	INPP4B|8821	DLG5|9231
JAM3|83700	H1FX|8971	IPO5|3843	INPP5B|3633	DLGAP4|22839
JARID2|3720	H2AFJ|55766	IPO7|10527	INPP5J|27124	DLST|1743
JKAMP|51528	H2AFV|94239	IPO9|55705	INPP5K|51763	DMD|1756
JMJD1C|221037	H2AFX|3014	IQCE|23288	INSIG1|3638	DMTF1|9988
JMJD4|65094	H2AFY|9555	IQCK|124152	INSIG2|51141	DMXL1|1657
JMJD8|339123	H2AFZ|3015	IQGAP3|128239	INSR|3643	DMXL2|23312
JOSD1|9929	H3F3A|3020	IQSEC2|23096	INTS10|55174	DNAJA1|3301
JTB|10899	H6PD|9563	IREB2|3658	INTS12|57117	DNAJA2|10294
JUNB|3726	HADHA|3030	IRF7|3665	INTS6|26512	DNAJA3|9093
JUP|3728	HADHB|3032	IRF9|10379	INTS7|25896	DNAJA4|55466
KANK1|23189	HADH|3033	IRS1|3667	INTS8|55656	DNAJB11|51726
KANK2|25959	HAGH|3029	IRS2|8660	IP6K1|9807	DNAJB12|54788
KARS|3735	HAPLN3|145864	ISCU|23479	IP6K2|51447	DNAJB4|11080
KAZ|23254	HARS2|23438	ISG15|9636	IPO11|51194	DNAJB6|10049
KBTBD4|55709	HAUS2|55142	ISG20L2|81875	IPO13|9670	DNAJB9|4189
KCMF1|56888	HAUS6|54801	ISY1|57461	IPO4|79711	DNAJC1|64215
KCNE4|23704	HAX1|10456	ITFG1|81533	IPO5|3843	DNAJC10|54431
KCNIP2|30819	HBP1|26959	ITFG3|83986	IPO8|10526	DNAJC11|55735
KCNMA1|3778	HCFC1R1|54985	ITGA2|3673	IQCE|23288	DNAJC12|56521
KCNS3|3790	HCFC1|3054	ITGA7|3679	IQGAP3|128239	DNAJC13|23317
KCTD12|115207	HCG11|493812	ITGB1|3688	IRAK1|3654	DNAJC14|85406
KCTD1|284252	HCG18|414777	ITGB5|3693	IRF2BP1|26145	DNAJC15|29103
KCTD2|23510	HCLS1|3059	ITGB8|3696	IRF2BP2|359948	DNAJC16|23341
KCTD3|51133	HDAC11|79885	ITIH5|80760	IRF7|3665	DNAJC19|131118
KCTD5|54442	HDAC2|3066	ITM2A|9452	IRS2|8660	DNAJC2|27000
KCTD9|54793	HDAC7|51564	ITM2B|9445	IRX3|79191	DNAJC21|134218
KDELR1|10945	HDGFRP2|84717	ITM2C|81618	IRX5|10265	DNAJC3|5611
KDELR2|11014	HDGFRP3|50810	ITPA|3704	ISCU|23479	DNAJC5|80331
KDELR3|11015	HDGF|3068	ITPK1|3705	ISG15|9636	DNAJC7|7266
KDM1A|23028	HDHD2|84064	ITPR1|3708	ISG20L2|81875	DNAJC8|22826
KDM2B|84678	HDHD3|81932	ITPRIPL2|162073	ISOC2|79763	DNAJC9|23234
KDM3A|55818	HDLBP|3069	ITPRIP|85450	ITCH|83737	DNAL1|83544
KDM4B|23030	HEATR1|55127	ITSN2|50618	ITFG3|83986	DNAL4|10126
KDM4C|23081	HEATR5A|25938	IVD|3712	ITGA3|3675	DNALI1|7802
KDM5B|10765	HEATR6|63897	IVNS1ABP|10625	ITGA5|3678	DNASE1L1|1774
KDSR|2531	HEATR7A|727957	JAG1|182	ITGB1BP1|9270	DNASE2|1777
KHSRP|8570	HEBP1|50865	JAGN1|84522	ITGB1|3688	DNM1L|10059
KIAA0020|9933	HEBP2|23593	JAK1|3716	ITGB5|3693	DNM2|1785
KIAA0040|9674	HECA|51696	JAM3|83700	ITGB6|3694	DNMBP|23268
KIAA0141|9812	HECTD1|25831	JMJD1C|221037	ITM2A|9452	DNMT1|1786
KIAA0174|9798	HECTD3|79654	JMJD4|65094	ITM2B|9445	DNMT3A|1788
KIAA0182|23199	HEG1|57493	JMJD6|23210	ITPA|3704	DNPEP|23549
KIAA0232|9778	HELZ|9931	JMJD8|339123	ITPK1|3705	DNTTIP1|116092
KIAA0319L|79932	HERC1|8925	JMY|133746	ITPKC|80271	DOCK1|1793
KIAA0355|9710	HERC2P2|400322	JOSD1|9929	ITPR1|3708	DOCK10|55619
KIAA0391|9692	HERC2|8924	JTB|10899	ITPR2|3709	DOCK11|139818
KIAA0406|9675	HERC6|55008	JUB|84962	ITPRIP|85450	DOCK2|1794
KIAA0427|9811	HERPUD1|9709	JUNB|3726	ITSN1|6453	DOCK4|9732
KIAA0430|9665	HEXIM1|10614	JUN|3725	ITSN2|50618	DOCK6|57572
KIAA0494|9813	HGSNAT|138050	JUP|3728	IVD|3712	DOCK7|85440
KIAA0556|23247	HGS|9146	KANK1|23189	IVNS1ABP|10625	DOCK8|81704
KIAA0562|9731	HIAT1|64645	KANK2|25959	JAG1|182	DOCK9|23348
KIAA0564|23078	HIATL1|84641	KARS|3735	JAK1|3716	DOLK|22845
KIAA0776|23376	HIBADH|11112	KAT2A|2648	JAM3|83700	DOLPP1|57171
KIAA0831|22863	HIF1AN|55662	KBTBD2|25948	JARID2|3720	DONSON|29980
KIAA0913|23053	HIP1|3092	KBTBD6|89890	JHDM1D|80853	DOPEY1|23033
KIAA0922|23240	HIPK2|28996	KCMF1|56888	JKAMP|51528	DOPEY2|9980
KIAA1033|23325	HIPK3|10114	KCNE4|23704	JMJD1C|221037	DOT1L|84444
KIAA1109|84162	HIRA|7290	KCNJ3|3760	JMJD4|65094	DPAGT1|1798
KIAA1143|57456	HIRIP3|8479	KCNK1|3775	JMJD8|339123	DPF2|5977
KIAA1191|57179	HIST1H1C|3006	KCNMA1|3778	JOSD1|9929	DPH2|1802
KIAA1217|56243	HIST1H2AC|8334	KCNS3|3790	JRK|8629	DPH5|51611
KIAA1244|57221	HIST2H2AA3|8337	KCTD10|83892	JTB|10899	DPM1|8813
KIAA1279|26128	HIST2H4A|8370	KCTD15|79047	JUNB|3726	DPM2|8818
KIAA1370|56204	HIVEP2|3097	KCTD1|284252	JUND|3727	DPP3|10072
KIAA1430|57587	HK1|3098	KCTD3|51133	JUN|3725	DPP7|29952
KIAA1462|57608	HK2|3099	KCTD5|54442	JUP|3728	DPP8|54878
KIAA1467|57613	HLA-A|3105	KCTD9|54793	KAL1|3730	DPP9|91039
KIAA1468|57614	HLA-B|3106	KDELC2|143888	KANK1|23189	DPT|1805
KIAA1598|57698	HLA-C|3107	KDELR1|10945	KANK2|25959	DPY19L1|23333
KIAA1609|57707	HLA-DMA|3108	KDELR2|11014	KARS|3735	DPY19L3|147991
KIAA1671|85379	HLA-DPA1|3113	KDM1A|23028	KAT2A|2648	DPY19L4|286148
KIAA1715|80856	HLA-DPB1|3115	KDM1B|221656	KAT2B|8850	DPY30|84661
KIAA1737|85457	HLA-DRA|3122	KDM2A|22992	KATNAL1|84056	DPYD|1806
KIAA1949|170954	HLA-DRB1|3123	KDM3B|51780	KAZ|23254	DPYSL2|1808
KIAA1967|57805	HLA-DRB5|3127	KDM5B|10765	KBTBD2|25948	DPYSL3|1809
KIAA2013|90231	HLA-DRB6|3128	KDR|3791	KBTBD4|55709	DRAM1|55332
KIAA2018|205717	HLA-E|3133	KDSR|2531	KBTBD6|89890	DRAM2|128338
KIF11|3832	HLA-F|3134	KEAP1|9817	KCMF1|56888	DRAP1|10589
KIF13A|63971	HLA-G|3135	KHDRBS1|10657	KCNE4|23704	DRG1|4733
KIF13B|23303	HM13|81502	KHNYN|23351	KCNMA1|3778	DRG2|1819
KIF16B|55614	HMCN1|83872	KHSRP|8570	KCNS3|3790	DSC2|1824
KIF1B|23095	HMG20B|10362	KIAA0020|9933	KCTD10|83892	DSC3|1825
KIF20A|10112	HMGA1|3159	KIAA0040|9674	KCTD12|115207	DSCR3|10311
KIF22|3835	HMGB1|3146	KIAA0100|9703	KCTD20|222658	DSE|29940
KIF23|9493	HMGB2|3148	KIAA0114|57291	KCTD2|23510	DSG2|1829
KIF2A|3796	HMGB3|3149	KIAA0141|9812	KCTD3|51133	DSG3|1830
KIF2C|11004	HMGCL|3155	KIAA0174|9798	KCTD5|54442	DSN1|79980
KIF3A|11127	HMGCR|3156	KIAA0182|23199	KCTD9|54793	DST|667
KIF3B|9371	HMGCS1|3157	KIAA0232|9778	KDELC2|143888	DSTN|11034
KIF4A|24137	HMGCS2|3158	KIAA0240|23506	KDELR1|10945	DSTYK|25778
KIF5B|3799	HMGN1|3150	KIAA0247|9766	KDELR2|11014	DTL|51514
KIFC1|3833	HMGN2|3151	KIAA0317|9870	KDELR3|11015	DTX2|113878
KITLG|4254	HN1L|90861	KIAA0319L|79932	KDM1A|23028	DTX3|196403
KIT|3815	HN1|51155	KIAA0355|9710	KDM1B|221656	DTX3L|151636
KLC2|64837	HNMT|3176	KIAA0391|9692	KDM2A|22992	DTX4|23220
KLF10|7071	HNRNPA2B1|3181	KIAA0430|9665	KDM3B|51780	DTYMK|1841
KLF11|8462	HNRNPA3|220988	KIAA0494|9813	KDM4A|9682	DULLARD|23399
KLF13|51621	HNRNPAB|3182	KIAA0495|57212	KDM4B|23030	DUS1L|64118
KLF2|10365	HNRNPC|3183	KIAA0528|9847	KDM4C|23081	DUSP1|1843
KLF4|9314	HNRNPD|3184	KIAA0556|23247	KDM5B|10765	DUSP10|11221
KLF5|688	HNRNPF|3185	KIAA0564|23078	KDM6A|7403	DUSP11|8446
KLF6|1316	HNRNPH1|3187	KIAA0913|23053	KDM6B|23135	DUSP16|80824
KLF9|687	HNRNPH2|3188	KIAA0922|23240	KDSR|2531	DUSP22|56940
KLHDC2|23588	HNRNPH3|3189	KIAA1012|22878	KEAP1|9817	DUSP23|54935
KLHDC3|116138	HNRNPK|3190	KIAA1109|84162	KHNYN|23351	DUSP3|1845
KLHDC5|57542	HNRNPL|3191	KIAA1147|57189	KHSRP|8570	DUSP4|1846
KLHL12|59349	HNRNPM|4670	KIAA1191|57179	KIAA0020|9933	DUSP5|1847
KLHL21|9903	HNRNPR|10236	KIAA1217|56243	KIAA0040|9674	DUSP6|1848
KLHL24|54800	HNRNPUL1|11100	KIAA1267|284058	KIAA0090|23065	DUT|1854
KLHL5|51088	HNRNPUL2|221092	KIAA1279|26128	KIAA0114|57291	DVL2|1856
KLHL7|55975	HNRNPU|3192	KIAA1310|55683	KIAA0141|9812	DVL3|1857
KLHL9|55958	HNRPDL|9987	KIAA1328|57536	KIAA0182|23199	DYM|54808
KLRAQ1|129285	HNRPLL|92906	KIAA1370|56204	KIAA0226|9711	DYNC1H1|1778
KNTC1|9735	HOMER3|9454	KIAA1429|25962	KIAA0232|9778	DYNC1I2|1781
KPNA2|3838	HOMEZ|57594	KIAA1430|57587	KIAA0240|23506	DYNC1LI1|51143
KPNA4|3840	HOOK3|84376	KIAA1462|57608	KIAA0247|9766	DYNC1LI2|1783
KPNA6|23633	HOXB2|3212	KIAA1522|57648	KIAA0319L|79932	DYNC2H1|79659
KRAS|3845	HOXC10|3226	KIAA1543|57662	KIAA0355|9710	DYNC2LI1|51626
KREMEN1|83999	HP1BP3|50809	KIAA1598|57698	KIAA0391|9692	DYNLL1|8655
KRR1|11103	HPCAL1|3241	KIAA1609|57707	KIAA0415|9907	DYNLL2|140735
KRT14|3861	HPN|3249	KIAA1632|57724	KIAA0427|9811	DYNLRB1|83658
KRT16|3868	HPS1|3257	KIAA1671|85379	KIAA0430|9665	DYNLT1|6993
KRT18|3875	HPS4|89781	KIAA1715|80856	KIAA0494|9813	DYNLT3|6990
KRT6A|3853	HRAS|3265	KIAA1737|85457	KIAA0495|57212	DYRK1A|1859
KRT6B|3854	HS6ST1|9394	KIAA1967|57805	KIAA0528|9847	DYRK2|8445
KRT81|3887	HSBP1|3281	KIAA2013|90231	KIAA0562|9731	DYSF|8291
KRT8|3856	HSD17B10|3028	KIAA2018|205717	KIAA0564|23078	DZIP3|9666
KRTCAP2|200185	HSD17B11|51170	KIDINS220|57498	KIAA0776|23376	E2F1|1869
LAGE3|8270	HSD17B4|3295	KIF11|3832	KIAA0913|23053	E2F3|1871
LAMA2|3908	HSDL2|84263	KIF12|113220	KIAA0947|23379	E2F4|1874
LAMA3|3909	HSP90AA1|3320	KIF13A|63971	KIAA1012|22878	EAF1|85403
LAMA4|3910	HSP90AB1|3326	KIF13B|23303	KIAA1033|23325	EAPP|55837
LAMB2|3913	HSP90AB2P|391634	KIF1A|547	KIAA1109|84162	EARS2|124454
LAMC1|3915	HSP90B1|7184	KIF1B|23095	KIAA1143|57456	EBAG9|9166
LAMC2|3918	HSPA14|51182	KIF20A|10112	KIAA1147|57189	EBF1|1879
LANCL2|55915	HSPA1B|3304	KIF20B|9585	KIAA1191|57179	EBNA1BP2|10969
[truncated: 5,750 more rows]

## Sheet: Realiz DEGs
Block 1	Block 2	Block 3	Block 4	Altogether	Full Overlap
A2M|2	A2M|2	A2M|2	A2M|2	A2M|2	A2M|2
AAAS|8086	A2ML1|144568	AAGAB|79719	AAAS|8086	A2ML1|144568	ABCA2|20
AAGAB|79719	AAAS|8086	AAK1|22848	AAMP|14	AAAS|8086	ABCC9|10060
AARS2|57505	AAGAB|79719	ABAT|18	ABAT|18	AAGAB|79719	ABCG1|9619
AATF|26574	AAK1|22848	ABCA2|20	ABCA1|19	AAK1|22848	ABHD12|26090
ABAT|18	AARS2|57505	ABCB8|11194	ABCA2|20	AAMP|14	ABLIM3|22885
ABCA1|19	ABCA12|26154	ABCC11|85320	ABCA8|10351	AARS2|57505	ACADSB|36
ABCA2|20	ABCA2|20	ABCC3|8714	ABCA9|10350	AATF|26574	ACADVL|37
ABCA3|21	ABCA8|10351	ABCC5|10057	ABCB8|11194	ABAT|18	ACOT7|11332
ABCA8|10351	ABCC9|10060	ABCC9|10060	ABCC9|10060	ABCA1|19	ACTG2|72
ABCB8|11194	ABCD1|215	ABCD3|5825	ABCF1|23	ABCA12|26154	ACTR3|10096
ABCC1|4363	ABCG1|9619	ABCG1|9619	ABCF2|10061	ABCA2|20	ADAMTS5|11096
ABCC11|85320	ABHD12|26090	ABHD11|83451	ABCF3|55324	ABCA3|21	ADCY6|112
ABCC3|8714	ABHD14B|84836	ABHD12|26090	ABCG1|9619	ABCA8|10351	ADD1|118
ABCC5|10057	ABHD5|51099	ABHD2|11057	ABHD12|26090	ABCA9|10350	ADH5|128
ABCC9|10060	ABI1|10006	ABHD3|171586	ABHD14B|84836	ABCB8|11194	ADIPOQ|9370
ABCD3|5825	ABI2|10152	ABHD5|51099	ABHD2|11057	ABCC1|4363	AHNAK|79026
ABCE1|6059	ABI3BP|25890	ABI3BP|25890	ABHD5|51099	ABCC11|85320	AKAP13|11214
ABCF1|23	ABL2|27	ABL2|27	ABI2|10152	ABCC3|8714	AKR1C2|1646
ABCF2|10061	ABLIM3|22885	ABLIM1|3983	ABL1|25	ABCC5|10057	ALAD|210
ABCF3|55324	ABR|29	ABLIM3|22885	ABLIM1|3983	ABCC9|10060	ALDH1A1|216
ABCG1|9619	ACAA2|10449	ABT1|29777	ABLIM3|22885	ABCD1|215	ALG3|10195
ABHD11|83451	ACACB|32	ACACB|32	ABR|29	ABCD3|5825	AMOTL1|154810
ABHD12|26090	ACADM|34	ACADSB|36	ACACA|31	ABCE1|6059	AMOTL2|51421
ABHD2|11057	ACADSB|36	ACADVL|37	ACAD8|27034	ABCF1|23	ANAPC16|119504
ABHD3|171586	ACADVL|37	ACAT2|39	ACADM|34	ABCF2|10061	ANAPC7|51434
ABHD4|63874	ACAT1|38	ACBD3|64746	ACADSB|36	ABCF3|55324	ANKFY1|51479
ABI3BP|25890	ACLY|47	ACBD6|84320	ACADVL|37	ABCG1|9619	ANKRD40|91369
ABLIM1|3983	ACOT2|10965	ACE|1636	ACAP2|23527	ABHD11|83451	ANLN|54443
ABLIM3|22885	ACOT7|11332	ACO1|48	ACAT1|38	ABHD12|26090	ANO6|196527
ABT1|29777	ACOX1|51	ACOT7|11332	ACAT2|39	ABHD14B|84836	ANP32E|81611
ACAA2|10449	ACSF2|80221	ACOT9|23597	ACER3|55331	ABHD2|11057	ANXA1|301
ACACB|32	ACSL1|2180	ACP2|53	ACO1|48	ABHD3|171586	ANXA3|306
ACADM|34	ACSL3|2181	ACSF2|80221	ACOT2|10965	ABHD4|63874	AOC3|8639
ACADSB|36	ACSL5|51703	ACTA2|59	ACOT7|11332	ABHD5|51099	AP1G2|8906
ACADVL|37	ACTG2|72	ACTG2|72	ACOT9|23597	ABI1|10006	APCDD1|147495
ACAT1|38	ACTL6A|86	ACTN1|87	ACSL1|2180	ABI2|10152	APEH|327
ACAT2|39	ACTR10|55860	ACTR3|10096	ACSS2|55902	ABI3BP|25890	APEX2|27301
ACBD3|64746	ACTR3|10096	ACVR1|90	ACTA2|59	ABL1|25	AQP1|358
ACBD6|84320	ACVR1|90	ACY1|95	ACTB|60	ABL2|27	ARF1|375
ACLY|47	ACVR1B|91	ADAM17|6868	ACTG1|71	ABLIM1|3983	ARF3|377
ACO1|48	ACVRL1|94	ADAMTS4|9507	ACTG2|72	ABLIM3|22885	ARFGAP1|55738
ACOT2|10965	ADAM12|8038	ADAMTS5|11096	ACTN1|87	ABR|29	ARHGAP11A|9824
ACOT7|11332	ADAM6|8755	ADAR|103	ACTN4|81	ABT1|29777	ARHGAP21|57584
ACOT9|23597	ADAMTS1|9510	ADCK4|79934	ACTR10|55860	ACAA2|10449	ARHGAP32|9743
ACOX1|51	ADAMTS5|11096	ADCY1|107	ACTR2|10097	ACACA|31	ARHGEF10|9639
ACOX2|8309	ADCY1|107	ADCY3|109	ACTR3|10096	ACACB|32	ARID4A|5926
ACP1|52	ADCY6|112	ADCY6|112	ACVR1|90	ACAD8|27034	ARMC6|93436
ACP2|53	ADD1|118	ADCY9|115	ACY1|95	ACADM|34	ARRDC1|92714
ACP5|54	ADD3|120	ADD1|118	ADAM15|8751	ACADSB|36	ARRDC3|57561
ACSF2|80221	ADH1B|125	ADD3|120	ADAM17|6868	ACADVL|37	ASB13|79754
ACSL1|2180	ADH5|128	ADH1B|125	ADAM19|8728	ACAP2|23527	ASF1B|55723
ACSL4|2182	ADI1|55256	ADH5|128	ADAM6|8755	ACAT1|38	ATAD2|29028
ACSS2|55902	ADIPOQ|9370	ADIPOQ|9370	ADAMTS1|9510	ACAT2|39	ATF3|467
ACTA2|59	ADPGK|83440	ADIPOR1|51094	ADAMTS5|11096	ACBD3|64746	ATG12|9140
ACTB|60	ADPRHL2|54936	ADIPOR2|79602	ADARB1|104	ACBD6|84320	ATG16L1|55054
ACTG1|71	ADRA2A|150	ADPGK|83440	ADCK2|90956	ACE|1636	ATP1B3|483
ACTG2|72	ADRBK2|157	ADPRHL2|54936	ADCY3|109	ACER3|55331	ATP2B1|490
ACTL6A|86	ADSS|159	ADRBK2|157	ADCY6|112	ACLY|47	ATP5C1|509
ACTN1|87	AEBP2|121536	ADRM1|11047	ADCY9|115	ACO1|48	ATP6V0C|527
ACTR2|10097	AEN|64782	ADSL|158	ADD1|118	ACOT2|10965	ATP8B1|5205
ACTR3|10096	AFAP1L2|84632	AFF1|4299	ADH1B|125	ACOT7|11332	AURKA|6790
ACVR1B|91	AFF3|3899	AFF3|3899	ADH5|128	ACOT9|23597	B3GAT3|26229
ACVR1C|130399	AFG3L2|10939	AFTPH|54812	ADIPOQ|9370	ACOX1|51	B4GALT2|8704
ACVRL1|94	AGTRAP|57085	AGBL5|60509	ADIPOR1|51094	ACOX2|8309	BAIAP2L1|55971
ADAM12|8038	AHCTF1|25909	AGPS|8540	ADNP|23394	ACP1|52	BAK1|578
ADAM15|8751	AHDC1|27245	AGR2|10551	ADRBK2|157	ACP2|53	BCL2L1|598
ADAM17|6868	AHNAK|79026	AGTR1|185	ADRM1|11047	ACP5|54	BCL2L2|599
ADAM6|8755	AHR|196	AHCYL1|10768	ADSL|158	ACSF2|80221	BCL9|607
ADAMTS1|9510	AIG1|51390	AHDC1|27245	AEBP2|121536	ACSL1|2180	BGN|633
ADAMTS4|9507	AKAP13|11214	AHNAK|79026	AEN|64782	ACSL3|2181	BHLHE40|8553
ADAMTS5|11096	AKR1A1|10327	AHSA1|10598	AFAP1L2|84632	ACSL4|2182	BIRC5|332
ADAR|103	AKR1C2|1646	AIF1L|83543	AFF1|4299	ACSL5|51703	BLCAP|10904
ADARB1|104	AKR1C3|8644	AIFM1|9131	AFF4|27125	ACSS2|55902	BNIP2|663
ADCK2|90956	AKR7A3|22977	AIM1|202	AFG3L2|10939	ACTA2|59	BOC|91653
ADCK4|79934	AKT1|207	AIP|9049	AGAP1|116987	ACTB|60	BRCC3|79184
ADCY1|107	AKT3|10000	AK1|203	AGGF1|55109	ACTG1|71	BSCL2|26580
ADCY3|109	ALAD|210	AK3|50808	AGR2|10551	ACTG2|72	BTD|686
ADCY6|112	ALCAM|214	AKAP11|11215	AGR3|155465	ACTL6A|86	BTF3|689
ADCY9|115	ALDH18A1|5832	AKAP12|9590	AGTR1|185	ACTN1|87	BUB1|699
ADD1|118	ALDH1A1|216	AKAP13|11214	AGTRAP|57085	ACTN4|81	BYSL|705
ADD3|120	ALDH1A3|220	AKIRIN2|55122	AHCYL1|10768	ACTR10|55860	C10orf54|64115
ADH5|128	ALDH1B1|219	AKR1A1|10327	AHNAK|79026	ACTR2|10097	C11orf48|79081
ADIPOQ|9370	ALDH3A2|224	AKR1B1|231	AIG1|51390	ACTR3|10096	C11orf49|79096
ADIPOR1|51094	ALDOC|230	AKR1C2|1646	AIM1|202	ACVR1|90	C12orf10|60314
ADIPOR2|79602	ALG12|79087	AKR1C3|8644	AIMP2|7965	ACVR1B|91	C12orf32|83695
ADPRHL2|54936	ALG3|10195	AKT1|207	AK3|50808	ACVR1C|130399	C15orf17|57184
ADRBK1|156	ALG9|79796	AKT1S1|84335	AK5|26289	ACVRL1|94	C15orf63|25764
ADRM1|11047	ALPL|249	ALAD|210	AKAP11|11215	ACY1|95	C16orf13|84326
ADSS|159	AMBRA1|55626	ALCAM|214	AKAP12|9590	ADAM12|8038	C16orf53|79447
AFAP1L2|84632	AMFR|267	ALDH1A1|216	AKAP13|11214	ADAM15|8751	C16orf57|79650
AFF1|4299	AMIGO2|347902	ALDH5A1|7915	AKAP9|10142	ADAM17|6868	C16orf58|64755
AFF3|3899	AMOTL1|154810	ALDOA|226	AKIRIN1|79647	ADAM19|8728	C17orf37|84299
AFF4|27125	AMOTL2|51421	ALG13|79868	AKIRIN2|55122	ADAM6|8755	C17orf62|79415
AGFG1|3267	AMZ2|51321	ALG3|10195	AKR1B1|231	ADAMTS1|9510	C17orf68|80169
AGGF1|55109	ANAPC16|119504	ALG9|79796	AKR1C1|1645	ADAMTS4|9507	C18orf1|753
AGPAT2|10555	ANAPC7|51434	ALPK1|80216	AKR1C2|1646	ADAMTS5|11096	C18orf10|25941
AGPAT3|56894	ANGPTL2|23452	ALS2CR4|65062	AKR7A2|8574	ADAR|103	C19orf10|56005
AGR2|10551	ANGPTL4|51129	AMD1|262	AKT1S1|84335	ADARB1|104	C19orf48|84798
AGTR1|185	ANKFY1|51479	AMOTL1|154810	AKT3|10000	ADCK2|90956	C1orf27|54953
AGTRAP|57085	ANKH|56172	AMOTL2|51421	ALAD|210	ADCK4|79934	C1QTNF6|114904
AHCY|191	ANKLE2|23141	AMZ2|51321	ALAS1|211	ADCY1|107	C20orf24|55969
AHNAK|79026	ANKRD11|29123	ANAPC13|25847	ALCAM|214	ADCY3|109	C5orf4|10826
AHR|196	ANKRD13D|338692	ANAPC16|119504	ALDH18A1|5832	ADCY6|112	C6orf115|58527
AHSA1|10598	ANKRD27|84079	ANAPC4|29945	ALDH1A1|216	ADCY9|115	C6orf125|84300
AIF1L|83543	ANKRD40|91369	ANAPC7|51434	ALDH1B1|219	ADD1|118	C6orf145|221749
AIFM1|9131	ANKRD50|57182	ANGEL1|23357	ALDH3A2|224	ADD3|120	C7orf28B|221960
AIFM2|84883	ANKRD52|283373	ANGPTL2|23452	ALDH5A1|7915	ADH1B|125	C7orf50|84310
AK3|50808	ANKS1A|23294	ANKFY1|51479	ALDH6A1|4329	ADH5|128	C8orf30A|51236
AKAP12|9590	ANLN|54443	ANKHD1|54882	ALDOA|226	ADI1|55256	C9orf5|23731
AKAP13|11214	ANO1|55107	ANKHD1-EIF4EBP3|404734	ALG1|56052	ADIPOQ|9370	CAB39L|81617
AKAP2|11217	ANO6|196527	ANKRD10|55608	ALG12|79087	ADIPOR1|51094	CABC1|56997
AKR1A1|10327	ANP32E|81611	ANKRD12|23253	ALG13|79868	ADIPOR2|79602	CACNB3|784
AKR1B1|231	ANPEP|290	ANKRD27|84079	ALG3|10195	ADNP|23394	CALR|811
AKR1C1|1645	ANTXR2|118429	ANKRD40|91369	ALG8|79053	ADPGK|83440	CALU|813
AKR1C2|1646	ANXA1|301	ANKRD50|57182	ALOX15B|247	ADPRHL2|54936	CAT|847
AKR1C3|8644	ANXA3|306	ANLN|54443	ALS2CR4|65062	ADRA2A|150	CAV1|857
AKT1|207	AOC3|8639	ANO1|55107	AMFR|267	ADRBK1|156	CAV2|858
AKT3|10000	AP1AR|55435	ANO6|196527	AMIGO2|347902	ADRBK2|157	CBX4|8535
ALAD|210	AP1G2|8906	ANP32B|10541	AMMECR1|9949	ADRM1|11047	CBX7|23492
ALB|213	AP1M1|8907	ANP32E|81611	AMMECR1L|83607	ADSL|158	CCDC125|202243
ALDH16A1|126133	AP3M1|26985	ANPEP|290	AMOTL1|154810	ADSS|159	CCDC3|83643
ALDH18A1|5832	APCDD1|147495	ANTXR2|118429	AMOTL2|51421	AEBP2|121536	CCDC50|152137
ALDH1A1|216	APEH|327	ANXA1|301	AMZ2|51321	AEN|64782	CCNA2|890
ALDH1A3|220	APEX2|27301	ANXA3|306	ANAPC11|51529	AFAP1L2|84632	CCNB1|891
ALDH2|217	APH1B|83464	ANXA5|308	ANAPC16|119504	AFF1|4299	CCND1|595
ALDH3A2|224	APOA1BP|128240	ANXA7|310	ANAPC2|29882	AFF3|3899	CCNF|899
ALDH4A1|8659	APOL4|80832	ANXA9|8416	ANAPC7|51434	AFF4|27125	CCNG1|900
ALDH6A1|4329	APOLD1|81575	AOC3|8639	ANGPTL4|51129	AFG3L2|10939	CCNH|902
ALDOA|226	APPBP2|10513	AP1AR|55435	ANK2|287	AFTPH|54812	CCPG1|9236
ALG1|56052	APPL1|26060	AP1B1|162	ANKFY1|51479	AGAP1|116987	CD34|947
ALG12|79087	APPL2|55198	AP1G2|8906	ANKHD1|54882	AGBL5|60509	CD36|948
ALG3|10195	APTX|54840	AP1M1|8907	ANKHD1-EIF4EBP3|404734	AGFG1|3267	CD59|966
ALG8|79053	AQP1|358	AP1M2|10053	ANKMY2|57037	AGGF1|55109	CDC123|8872
ALOX15B|247	AR|367	AP1S1|1174	ANKRD11|29123	AGPAT2|10555	CDC25B|994
ALPK1|80216	ARF1|375	AP2A1|160	ANKRD12|23253	AGPAT3|56894	CDC6|990
ALPK3|57538	ARF3|377	AP2S1|1175	ANKRD13A|88455	AGPS|8540	CDCA5|113130
ALPL|249	ARF4|378	AP3B1|8546	ANKRD17|26057	AGR2|10551	CDCA8|55143
ALS2CR4|65062	ARFGAP1|55738	AP3M1|26985	ANKRD28|23243	AGR3|155465	CDK1|983
AMBRA1|55626	ARFGEF1|10565	AP3M2|10947	ANKRD40|91369	AGTR1|185	CDK6|1021
AMFR|267	ARFIP2|23647	APAF1|317	ANKS1A|23294	AGTRAP|57085	CDON|50937
AMOTL1|154810	ARHGAP1|392	APBB2|323	ANLN|54443	AHCTF1|25909	CEACAM5|1048
AMOTL2|51421	ARHGAP11A|9824	APCDD1|147495	ANO1|55107	AHCY|191	CEBPG|1054
AMPD2|271	ARHGAP19|84986	APEH|327	ANO6|196527	AHCYL1|10768	CELSR1|9620
ANAPC11|51529	ARHGAP21|57584	APEX2|27301	ANP32B|10541	AHDC1|27245	CENPF|1063
ANAPC16|119504	ARHGAP23|57636	APH1A|51107	ANP32E|81611	AHNAK|79026	CEP68|23177
ANAPC2|29882	ARHGAP26|23092	APH1B|83464	ANPEP|290	AHR|196	CES1|1066
ANAPC7|51434	ARHGAP27|201176	APLNR|187	ANXA1|301	AHSA1|10598	CFD|1675
ANGPTL2|23452	ARHGAP31|57514	APLP2|334	ANXA3|306	AIF1L|83543	CFL1|1072
ANKFY1|51479	ARHGAP32|9743	APOL1|8542	ANXA6|309	AIFM1|9131	CFL2|1073
ANKH|56172	ARHGEF1|9138	APOL3|80833	ANXA7|310	AIFM2|84883	CFLAR|8837
ANKHD1-EIF4EBP3|404734	ARHGEF10|9639	APOL6|80830	AOC3|8639	AIG1|51390	CHI3L2|1117
ANKRD11|29123	ARHGEF10L|55160	APOLD1|81575	AP1B1|162	AIM1|202	CHPF2|54480
ANKRD13D|338692	ARHGEF2|9181	APP|351	AP1G2|8906	AIMP2|7965	CHRDL1|91851
ANKRD40|91369	ARHGEF37|389337	APPL1|26060	AP1M2|10053	AIP|9049	CHST3|9469
ANLN|54443	ARHGEF7|8874	AQP1|358	AP1S1|1174	AK1|203	CHURC1|91612
ANO6|196527	ARHGEF9|23229	AQP3|360	AP2B1|163	AK3|50808	CIB1|10519
ANP32B|10541	ARID2|196528	ARF1|375	AP2S1|1175	AK5|26289	CIRH1A|84916
ANP32E|81611	ARID4A|5926	ARF3|377	AP3D1|8943	AKAP11|11215	CKAP4|10970
ANTXR2|118429	ARID5A|10865	ARF5|381	AP3M1|26985	AKAP12|9590	CKAP5|9793
ANXA1|301	ARIH2|10425	ARFGAP1|55738	AP3S2|10239	AKAP13|11214	CLK1|1195
ANXA3|306	ARL1|400	ARFGEF1|10565	APBB2|323	AKAP2|11217	CMTM7|112616
ANXA6|309	ARL4A|10124	ARFIP1|27236	APC|324	AKAP9|10142	CNST|163882
ANXA9|8416	ARL4C|10123	ARHGAP1|392	APCDD1|147495	AKIRIN1|79647	CNTNAP2|26047
AOC3|8639	ARMC10|83787	ARHGAP11A|9824	APEH|327	AKIRIN2|55122	COG2|22796
AP1B1|162	ARMC6|93436	ARHGAP12|94134	APEX2|27301	AKR1A1|10327	COL11A1|1301
AP1G2|8906	ARMCX1|51309	ARHGAP21|57584	APH1B|83464	AKR1B1|231	COL14A1|7373
AP1S1|1174	ARMCX2|9823	ARHGAP32|9743	APOC1|341	AKR1C1|1645	COMMD4|54939
AP2A1|160	ARMCX3|51566	ARHGAP5|394	APOE|348	AKR1C2|1646	COPE|11316
AP2B1|163	ARPC1B|10095	ARHGDIB|397	APOL3|80833	AKR1C3|8644	COTL1|23406
AP2M1|1173	ARPC5|10092	ARHGEF10|9639	APP|351	AKR7A2|8574	COX8A|1351
AP2S1|1175	ARPC5L|81873	ARHGEF11|9826	APPL1|26060	AKR7A3|22977	CREB3L4|148327
APBB2|323	ARRB2|409	ARHGEF12|23365	APPL2|55198	AKT1|207	CRELD2|79174
APC|324	ARRDC1|92714	ARHGEF18|23370	APRT|353	AKT1S1|84335	CRIM1|51232
APCDD1|147495	ARRDC2|27106	ARHGEF2|9181	AQP1|358	AKT3|10000	CRIP1|1396
APEH|327	ARRDC3|57561	ARHGEF37|389337	AR|367	ALAD|210	CRK|1398
APEX2|27301	ARRDC4|91947	ARHGEF6|9459	AREG|374	ALAS1|211	CROT|54677
APH1A|51107	ARSD|414	ARHGEF7|8874	ARF1|375	ALB|213	CRTAP|10491
APOA1BP|128240	ASAP2|8853	ARHGEF9|23229	ARF3|377	ALCAM|214	CSNK2A2|1459
APOC1|341	ASB13|79754	ARID4A|5926	ARFGAP1|55738	ALDH16A1|126133	CSRP1|1465
APOLD1|81575	ASB8|140461	ARID5A|10865	ARFGAP2|84364	ALDH18A1|5832	CSTB|1476
APPL2|55198	ASCC2|84164	ARL4A|10124	ARFIP2|23647	ALDH1A1|216	CTDSP2|10106
APRT|353	ASF1B|55723	ARL4C|10123	ARGLU1|55082	ALDH1A3|220	CTHRC1|115908
AQP1|358	ASL|435	ARL6IP5|10550	ARHGAP11A|9824	ALDH1B1|219	CTR9|9646
AR|367	ASPM|259266	ARL8A|127829	ARHGAP12|94134	ALDH2|217	CTSF|8722
ARF1|375	ASXL1|171023	ARMC6|93436	ARHGAP17|55114	ALDH3A2|224	CUTA|51596
ARF3|377	ATAD2|29028	ARMC8|25852	ARHGAP18|93663	ALDH4A1|8659	CX3CL1|6376
ARF4|378	ATF3|467	ARNT|405	ARHGAP21|57584	ALDH5A1|7915	CXCL10|3627
ARF5|381	ATF4|468	ARNT2|9915	ARHGAP23|57636	ALDH6A1|4329	CXCR4|7852
ARF6|382	ATF5|22809	ARPC1B|10095	ARHGAP26|23092	ALDOA|226	CXorf36|79742
ARFGAP1|55738	ATF6B|1388	ARRB1|408	ARHGAP31|57514	ALDOC|230	CXorf40A|91966
ARFIP2|23647	ATF7|11016	ARRB2|409	ARHGAP32|9743	ALG1|56052	CXXC5|51523
ARHGAP11A|9824	ATG12|9140	ARRDC1|92714	ARHGAP5|394	ALG12|79087	CYB561|1534
ARHGAP21|57584	ATG16L1|55054	ARRDC3|57561	ARHGDIA|396	ALG13|79868	CYB5D1|124637
ARHGAP23|57636	ATG2B|55102	ARRDC4|91947	ARHGEF10|9639	ALG3|10195	CYBRD1|79901
ARHGAP26|23092	ATG3|64422	ARSA|410	ARHGEF12|23365	ALG8|79053	CYP4X1|260293
ARHGAP31|57514	ATL2|64225	ASAH1|427	ARHGEF17|9828	ALG9|79796	CYR61|3491
ARHGAP32|9743	ATM|472	ASAP1|50807	ARHGEF2|9181	ALOX15B|247	DAB2|1601
ARHGDIA|396	ATOX1|475	ASB13|79754	ARHGEF3|50650	ALPK1|80216	DACH1|1602
ARHGEF10|9639	ATP11A|23250	ASB6|140459	ARHGEF7|8874	ALPK3|57538	DAK|26007
ARHGEF12|23365	ATP11C|286410	ASB8|140461	ARID1A|8289	ALPL|249	DAZAP1|26528
ARHGEF6|9459	ATP13A2|23400	ASCC2|84164	ARID4A|5926	ALS2CR4|65062	DBNDD1|79007
ARHGEF9|23229	ATP1B3|483	ASF1A|25842	ARID5A|10865	AMBRA1|55626	DCBLD2|131566
ARID2|196528	ATP2A3|489	ASF1B|55723	ARID5B|84159	AMD1|262	DCN|1634
ARID4A|5926	ATP2B1|490	ASNA1|439	ARIH2|10425	AMFR|267	DCP1A|55802
ARID5B|84159	ATP5C1|509	ASNS|440	ARL1|400	AMIGO2|347902	DCTN4|51164
ARIH2|10425	ATP5J2|9551	ASNSD1|54529	ARL15|54622	AMMECR1|9949	DDX39|10212
ARL1|400	ATP6V0A1|535	ASPH|444	ARL4A|10124	AMMECR1L|83607	DEGS2|123099
ARL3|403	ATP6V0C|527	ASPM|259266	ARL6IP1|23204	AMOTL1|154810	DENND5A|23258
ARL6IP1|23204	ATP6V1D|51382	ASS1|445	ARL6IP4|51329	AMOTL2|51421	DGAT2|84649
ARL8A|127829	ATP6V1G1|9550	ASXL1|171023	ARMC6|93436	AMPD2|271	DHTKD1|55526
ARMC6|93436	ATP8B1|5205	ATAD2|29028	ARMCX3|51566	AMZ2|51321	DKC1|1736
ARPC1B|10095	ATP8B2|57198	ATF3|467	ARPC2|10109	ANAPC11|51529	DKK3|27122
ARPC2|10109	ATP9B|374868	ATF6B|1388	ARPC3|10094	ANAPC13|25847	DLC1|10395
ARPC3|10094	ATPAF1|64756	ATF7|11016	ARPC4|10093	ANAPC16|119504	DLG3|1741
ARPC4|10093	ATRX|546	ATG12|9140	ARPC5|10092	ANAPC2|29882	DMXL1|1657
ARPC5|10092	ATXN1L|342371	ATG16L1|55054	ARPC5L|81873	ANAPC4|29945	DNAJA3|9093
ARPC5L|81873	ATXN2L|11273	ATMIN|23300	ARRB1|408	ANAPC7|51434	DNAJC2|27000
ARRDC1|92714	AURKA|6790	ATP11A|23250	ARRB2|409	ANGEL1|23357	DNAL1|83544
ARRDC3|57561	AURKAIP1|54998	ATP11B|23200	ARRDC1|92714	ANGPTL2|23452	DNALI1|7802
ARRDC4|91947	AVL9|23080	ATP13A1|57130	ARRDC3|57561	ANGPTL4|51129	DNASE2|1777
ARV1|64801	AXIN1|8312	ATP13A2|23400	ASB13|79754	ANK2|287	DNMT3A|1788
ASAH1|427	B3GAT3|26229	ATP1B3|483	ASB7|140460	ANKFY1|51479	DNPEP|23549
ASB13|79754	B4GALT2|8704	ATP2B1|490	ASF1B|55723	ANKH|56172	DOPEY2|9980
ASB8|140461	B4GALT3|8703	ATP2C1|27032	ASMTL|8623	ANKHD1|54882	DPM2|8818
ASF1A|25842	B4GALT4|8702	ATP5C1|509	ASNA1|439	ANKHD1-EIF4EBP3|404734	DPP3|10072
ASF1B|55723	BAIAP2|10458	ATP5I|521	ASNS|440	ANKLE2|23141	DPP9|91039
ASL|435	BAIAP2L1|55971	ATP6AP1|537	ASNSD1|54529	ANKMY2|57037	DPT|1805
ASNA1|439	BAK1|578	ATP6V0A1|535	ASPH|444	ANKRD10|55608	DPYD|1806
ASNS|440	BAT2|7916	ATP6V0B|533	ASPN|54829	ANKRD11|29123	DPYSL2|1808
ASPH|444	BAT5|7920	ATP6V0C|527	ASPSCR1|79058	ANKRD12|23253	DRAP1|10589
ASPM|259266	BAX|581	ATP6V0D1|9114	ASS1|445	ANKRD13A|88455	DSC3|1825
ASS1|445	BAZ1A|11177	ATP6V0E2|155066	ASXL1|171023	ANKRD13D|338692	DST|667
ATAD2|29028	BAZ1B|9031	ATP6V1C1|528	ATAD1|84896	ANKRD17|26057	DTL|51514
ATAD3A|55210	BBS1|582	ATP6V1C2|245973	ATAD2|29028	ANKRD27|84079	DUSP22|56940
ATF3|467	BCAM|4059	ATP8B1|5205	ATF3|467	ANKRD28|23243	DUSP23|54935
ATF4|468	BCAR3|8412	ATP9B|374868	ATF5|22809	ANKRD40|91369	DUSP3|1845
ATF5|22809	BCAS1|8537	ATPIF1|93974	ATF7|11016	ANKRD50|57182	E2F3|1871
ATF6B|1388	BCAS3|54828	ATXN1L|342371	ATG12|9140	ANKRD52|283373	EAF1|85403
ATG12|9140	BCAS4|55653	ATXN2|6311	ATG16L1|55054	ANKS1A|23294	ECHDC2|55268
ATG16L1|55054	BCL2|596	ATXN2L|11273	ATG2B|55102	ANLN|54443	ECM2|1842
ATG2B|55102	BCL2L1|598	ATXN3|4287	ATHL1|80162	ANO1|55107	ECT2|1894
ATG9A|79065	BCL2L2|599	ATXN7L3|56970	ATIC|471	ANO6|196527	EEF1A1|1915
ATIC|471	BCL9|607	AURKA|6790	ATL2|64225	ANP32B|10541	EEF2K|29904
ATL2|64225	BCR|613	AURKAIP1|54998	ATM|472	ANP32E|81611	EFEMP1|2202
ATOX1|475	BDH2|56898	AXL|558	ATMIN|23300	ANPEP|290	EGR1|1958
ATP11A|23250	BDP1|55814	AZGP1|563	ATOX1|475	ANTXR2|118429	EGR2|1959
ATP11B|23200	BECN1|8678	AZI2|64343	ATP11B|23200	ANXA1|301	EHBP1|23301
ATP13A1|57130	BET1|10282	B3GALT6|126792	ATP13A1|57130	ANXA3|306	EIF2AK1|27102
ATP13A2|23400	BGN|633	B3GAT3|26229	ATP1B3|483	ANXA5|308	EIF4A2|1974
ATP1A2|477	BHLHE40|8553	B3GNT5|84002	ATP2B1|490	ANXA6|309	EIF4B|1975
ATP1B3|483	BIN1|274	B4GALNT4|338707	ATP2B4|493	ANXA7|310	EIF4EBP2|1979
ATP2A3|489	BIRC2|329	B4GALT2|8704	ATP2C2|9914	ANXA9|8416	ELAVL1|1994
ATP2B1|490	BIRC5|332	B4GALT3|8703	ATP5C1|509	AOC3|8639	ELMO2|63916
ATP5C1|509	BLCAP|10904	B4GALT4|8702	ATP5G2|517	AP1AR|55435	ELTD1|64123
ATP5G2|517	BMPR1A|657	B4GALT5|9334	ATP5G3|518	AP1B1|162	ENPP1|5167
ATP5I|521	BMPR2|659	BACH1|571	ATP5H|10476	AP1G2|8906	ENY2|56943
ATP5J2|9551	BMS1|9790	BAD|572	ATP5I|521	AP1M1|8907	EPB41L2|2037
ATP6AP1|537	BNIP2|663	BAG5|9529	ATP5SL|55101	AP1M2|10053	EPB41L5|57669
ATP6V0B|533	BNIP3L|665	BAHD1|22893	ATP6AP1|537	AP1S1|1174	EPS15|2060
ATP6V0C|527	BOC|91653	BAI2|576	ATP6V0A1|535	AP2A1|160	EPS15L1|58513
ATP6V0E1|8992	BOP1|23246	BAIAP2L1|55971	ATP6V0C|527	AP2B1|163	EPS8|2059
ATP6V1C2|245973	BPGM|669	BAK1|578	ATP6V1B1|525	AP2M1|1173	ERBB3|2065
ATP6V1D|51382	BPIL1|80341	BARX2|8538	ATP6V1C2|245973	AP2S1|1175	ERBB4|2066
ATP6V1F|9296	BPNT1|10380	BAT3|7917	ATP6V1D|51382	AP3B1|8546	ERGIC1|57222
ATP6V1G1|9550	BPTF|2186	BBS2|583	ATP6V1G1|9550	AP3D1|8943	ERI3|79033
ATP7B|540	BRCC3|79184	BCAM|4059	ATP6V1H|51606	AP3M1|26985	ERLIN2|11160
ATP8B1|5205	BRD3|8019	BCAS1|8537	ATP7A|538	AP3M2|10947	ERMP1|79956
ATPIF1|93974	BRD4|23476	BCAS4|55653	ATP8B1|5205	AP3S2|10239	ERRFI1|54206
ATXN1L|342371	BRD7|29117	BCAT1|586	ATP9B|374868	APAF1|317	ESR1|2099
ATXN2L|11273	BRF1|2972	BCAT2|587	ATPIF1|93974	APBB2|323	ESYT1|23344
ATXN7L3|56970	BRI3|25798	BCKDHA|593	ATRX|546	APC|324	ETS1|2113
AUP1|550	BRP44|25874	BCL2L1|598	ATXN2|6311	APCDD1|147495	EVL|51466
AURKA|6790	BRP44L|51660	BCL2L2|599	ATXN3|4287	APEH|327	EXOC6|54536
AURKAIP1|54998	BSCL2|26580	BCL7C|9274	ATXN7|6314	APEX2|27301	EZH1|2145
AXIN1|8312	BSPRY|54836	BCL9|607	ATXN7L3|56970	APH1A|51107	F3|2152
B3GALNT1|8706	BTBD10|84280	BDH1|622	AUP1|550	APH1B|83464	FAH|2184
B3GAT3|26229	BTD|686	BDH2|56898	AURKA|6790	APLNR|187	FAHD1|81889
B3GNT1|11041	BTF3|689	BDP1|55814	AXIN1|8312	APLP2|334	FAM102A|399665
B4GALT2|8704	BTN2A1|11120	BECN1|8678	AZI2|64343	APOA1BP|128240	FAM120B|84498
B4GALT3|8703	BTRC|8945	BEX4|56271	B3GALNT2|148789	APOC1|341	FAM13A|10144
B4GALT5|9334	BUB1|699	BGN|633	B3GAT3|26229	APOE|348	FAM179B|23116
BACH1|571	BUB1B|701	BHLHE40|8553	B3GNT1|11041	APOL1|8542	FAM198B|51313
BAD|572	BUD31|8896	BHLHE41|79365	B3GNT2|10678	APOL3|80833	FAM49B|51571
BAG1|573	BYSL|705	BIRC2|329	B4GALT2|8704	APOL4|80832	FAM54B|56181
BAI2|576	BZW1|9689	BIRC5|332	BACE1|23621	APOL6|80830	FAM83D|81610
BAIAP2|10458	C10orf10|11067	BLCAP|10904	BAG1|573	APOLD1|81575	FAM89B|23625
BAIAP2L1|55971	C10orf116|10974	BLVRA|644	BAG5|9529	APP|351	FAM98A|25940
BAK1|578	C10orf18|54906	BLVRB|645	BAIAP2L1|55971	APPBP2|10513	FANCD2|2177
BANF1|8815	C10orf54|64115	BMPR1A|657	BAK1|578	APPL1|26060	FANCI|55215
BAT2|7916	C10orf57|80195	BMPR1B|658	BAMBI|25805	APPL2|55198	FAT1|2195
BAT3|7917	C10orf72|196740	BNIP2|663	BANF1|8815	APRT|353	FBXL3|26224
BAT5|7920	C10orf84|63877	BNIP3L|665	BARX2|8538	APTX|54840	FBXL5|26234
BAX|581	C11orf2|738	BNIPL|149428	BAX|581	AQP1|358	FBXO31|79791
BAZ1A|11177	C11orf31|280636	BOC|91653	BAZ1A|11177	AQP3|360	FBXO38|81545
BAZ1B|9031	C11orf46|120534	BOD1L|259282	BAZ2B|29994	AR|367	FBXW4|6468
BBS1|582	C11orf48|79081	BOK|666	BBS1|582	AREG|374	FBXW7|55294
BBS2|583	C11orf49|79096	BOLA2|552900	BBX|56987	ARF1|375	FDPS|2224
BCAM|4059	C11orf84|144097	BRCC3|79184	BCAS3|54828	ARF3|377	FEN1|2237
BCAS1|8537	C12orf10|60314	BRD8|10902	BCAT2|587	ARF4|378	FERMT2|10979
BCAS3|54828	C12orf11|55726	BRMS1|25855	BCCIP|56647	ARF5|381	FN1|2335
BCAS4|55653	C12orf32|83695	BRP44|25874	BCKDK|10295	ARF6|382	FNDC3B|64778
BCAT2|587	C12orf41|54934	BRPF1|7862	BCL10|8915	ARFGAP1|55738	FOSB|2354
BCCIP|56647	C12orf44|60673	BRWD1|54014	BCL2L1|598	ARFGAP2|84364	FOXC1|2296
BCKDK|10295	C13orf15|28984	BSCL2|26580	BCL2L2|599	ARFGEF1|10565	FOXM1|2305
BCL2|596	C14orf1|11161	BSG|682	BCL3|602	ARFIP1|27236	FOXN3|1112
BCL2L1|598	C14orf119|55017	BTAF1|9044	BCL6|604	ARFIP2|23647	FOXO1|2308
BCL2L13|23786	C14orf129|51527	BTD|686	BCL7C|9274	ARGLU1|55082	FSCN1|6624
BCL2L2|599	C14orf132|56967	BTF3|689	BCL9|607	ARHGAP1|392	FSTL1|11167
BCL3|602	C14orf135|64430	BTF3L4|91408	BCLAF1|9774	ARHGAP11A|9824	FTO|79068
BCL6|604	C14orf147|171546	BTG1|694	BCOR|54880	ARHGAP12|94134	FUS|2521
BCL7C|9274	C14orf156|81892	BTG2|7832	BDH1|622	ARHGAP17|55114	FUT8|2530
BCL9|607	C14orf159|80017	BTG3|10950	BDP1|55814	ARHGAP18|93663	FYCO1|79443
BCOR|54880	C14orf167|55449	BUB1|699	BECN1|8678	ARHGAP19|84986	FYN|2534
BDH2|56898	C14orf43|91748	BUB3|9184	BET1|10282	ARHGAP21|57584	FZD4|8322
BGN|633	C15orf17|57184	BYSL|705	BET1L|51272	ARHGAP23|57636	G6PC3|92579
BHLHE40|8553	C15orf63|25764	BZW2|28969	BGN|633	ARHGAP26|23092	G6PD|2539
BHLHE41|79365	C16orf13|84326	C10orf116|10974	BHLHE40|8553	ARHGAP27|201176	GAK|2580
BIN1|274	C16orf42|115939	C10orf118|55088	BHLHE41|79365	ARHGAP31|57514	GATA3|2625
BIRC5|332	C16orf53|79447	C10orf26|54838	BIRC2|329	ARHGAP32|9743	GATAD2A|54815
BLCAP|10904	C16orf57|79650	C10orf54|64115	BIRC5|332	ARHGAP5|394	GBA|2629
BLOC1S1|2647	C16orf58|64755	C11orf2|738	BIRC6|57448	ARHGDIA|396	GBE1|2632
BLVRA|644	C16orf72|29035	C11orf31|280636	BLCAP|10904	ARHGDIB|397	GCNT2|2651
BLVRB|645	C17orf103|256302	C11orf48|79081	BLVRA|644	ARHGEF1|9138	GCOM1|145781
BLZF1|8548	C17orf28|283987	C11orf49|79096	BMF|90427	ARHGEF10|9639	GFRA1|2674
BMF|90427	C17orf37|84299	C11orf54|28970	BMPR2|659	ARHGEF10L|55160	GGH|8836
BMI1|648	C17orf58|284018	C11orf57|55216	BNIP2|663	ARHGEF11|9826	GHR|2690
BMPR1B|658	C17orf62|79415	C11orf84|144097	BNIP3L|665	ARHGEF12|23365	GIPC1|10755
BMS1|9790	C17orf63|55731	C12orf10|60314	BOC|91653	ARHGEF17|9828	GLS|2744
BNIP2|663	C17orf68|80169	C12orf11|55726	BOD1L|259282	ARHGEF18|23370	GLT25D1|79709
BOC|91653	C17orf80|55028	C12orf32|83695	BOK|666	ARHGEF2|9181	GMDS|2762
BOLA2|552900	C18orf1|753	C12orf44|60673	BOLA2|552900	ARHGEF3|50650	GMPS|8833
BOP1|23246	C18orf10|25941	C12orf49|79794	BOP1|23246	ARHGEF37|389337	GNAI1|2770
BPGM|669	C18orf45|85019	C12orf51|283450	BPNT1|10380	ARHGEF6|9459	GPAM|57678
BPNT1|10380	C19orf10|56005	C12orf62|84987	BRCC3|79184	ARHGEF7|8874	GPATCH8|23131
BRCC3|79184	C19orf12|83636	C13orf15|28984	BRD3|8019	ARHGEF9|23229	GPC3|2719
BRD7|29117	C19orf21|126353	C13orf37|440145	BRD8|10902	ARID1A|8289	GPR160|26996
BRF1|2972	C19orf22|91300	C14orf1|11161	BRF2|55290	ARID2|196528	GPR172A|79581
BRI3|25798	C19orf28|126321	C14orf135|64430	BRI3|25798	ARID4A|5926	GPRC5A|9052
BRIX1|55299	C19orf48|84798	C14orf159|80017	BRMS1|25855	ARID5A|10865	GPRC5B|51704
BRMS1|25855	C19orf50|79036	C15orf17|57184	BRP44L|51660	ARID5B|84159	GPX3|2878
BRP44|25874	C19orf53|28974	C15orf63|25764	BSCL2|26580	ARIH2|10425	GRAMD1A|57655
BSCL2|26580	C19orf62|29086	C16orf13|84326	BSDC1|55108	ARL1|400	GRB2|2885
BSG|682	C19orf63|284361	C16orf45|89927	BTAF1|9044	ARL15|54622	GREB1|9687
BST2|684	C1orf116|79098	C16orf53|79447	BTBD3|22903	ARL3|403	GRK6|2870
BTBD10|84280	C1orf122|127687	C16orf57|79650	BTBD9|114781	ARL4A|10124	GSK3A|2931
BTD|686	C1orf123|54987	C16orf58|64755	BTD|686	ARL4C|10123	GSN|2934
BTF3|689	C1orf128|57095	C16orf62|57020	BTF3|689	ARL6IP1|23204	GSR|2936
BTG2|7832	C1orf198|84886	C16orf63|123811	BTG2|7832	ARL6IP4|51329	H2AFY|9555
BTNL9|153579	C1orf212|113444	C16orf70|80262	BTG3|10950	ARL6IP5|10550	H6PD|9563
BTRC|8945	C1orf27|54953	C16orf80|29105	BTN2A1|11120	ARL8A|127829	HBP1|26959
BUB1|699	C1orf58|148362	C16orf88|400506	BTN3A1|11119	ARMC10|83787	HDGF|3068
BUB1B|701	C1orf77|26097	C17orf28|283987	BTRC|8945	ARMC6|93436	HDGFRP2|84717
BUB3|9184	C1orf96|126731	C17orf37|84299	BUB1|699	ARMC8|25852	HECA|51696
BUD31|8896	C1QBP|708	C17orf62|79415	BUB3|9184	ARMCX1|51309	HEG1|57493
BYSL|705	C1QTNF1|114897	C17orf68|80169	BYSL|705	ARMCX2|9823	HERC1|8925
C10orf10|11067	C1QTNF3|114899	C17orf70|80233	BZW1|9689	ARMCX3|51566	HEXIM1|10614
C10orf116|10974	C1QTNF6|114904	C17orf85|55421	BZW2|28969	ARNT|405	HGS|9146
C10orf119|79892	C1R|715	C18orf1|753	C10orf10|11067	ARNT2|9915	HIPK3|10114
C10orf18|54906	C1RL|51279	C18orf10|25941	C10orf26|54838	ARPC1B|10095	HIST2H2AA3|8337
C10orf26|54838	C20orf114|92747	C18orf25|147339	C10orf32|119032	ARPC2|10109	HM13|81502
C10orf32|119032	C20orf117|140710	C19orf10|56005	C10orf54|64115	ARPC3|10094	HMG20B|10362
C10orf54|64115	C20orf194|25943	C19orf12|83636	C10orf57|80195	ARPC4|10093	HMGB2|3148
C10orf72|196740	C20orf199|441951	C19orf21|126353	C10orf84|63877	ARPC5|10092	HMGB3|3149
C11orf10|746	C20orf24|55969	C19orf22|91300	C11orf10|746	ARPC5L|81873	HMGCL|3155
C11orf24|53838	C21orf59|56683	C19orf48|84798	C11orf46|120534	ARRB1|408	HN1|51155
C11orf31|280636	C22orf13|83606	C19orf61|56006	C11orf48|79081	ARRB2|409	HN1L|90861
C11orf48|79081	C22orf39|128977	C19orf62|29086	C11orf49|79096	ARRDC1|92714	HNRNPAB|3182
C11orf49|79096	C2CD2|25966	C19orf63|284361	C11orf54|28970	ARRDC2|27106	HNRNPC|3183
C11orf54|28970	C2orf68|388969	C1orf115|79762	C11orf80|79703	ARRDC3|57561	HNRNPF|3185
C11orf59|55004	C3|718	C1orf122|127687	C11orf95|65998	ARRDC4|91947	HSD17B10|3028
C11orf84|144097	C3orf14|57415	C1orf128|57095	C12orf10|60314	ARSA|410	HSDL2|84263
C12orf10|60314	C3orf58|205428	C1orf198|84886	C12orf32|83695	ARSD|414	HSPA4|3308
C12orf11|55726	C3orf64|285203	C1orf21|81563	C12orf35|55196	ARV1|64801	HSPB6|126393
C12orf32|83695	C4orf3|401152	C1orf25|81627	C12orf51|283450	ASAH1|427	HSPB8|26353
C12orf44|60673	C4orf32|132720	C1orf27|54953	C14orf119|55017	ASAP1|50807	HSPBP1|23640
C12orf62|84987	C4orf34|201895	C1orf43|25912	C14orf135|64430	ASAP2|8853	ID4|3400
C13orf23|80209	C4orf41|60684	C1orf66|51093	C14orf166|51637	ASB13|79754	IDH2|3418
C14orf1|11161	C4orf7|260436	C1orf77|26097	C14orf167|55449	ASB6|140459	IFNGR1|3459
C14orf119|55017	C5orf13|9315	C1orf9|51430	C14orf43|91748	ASB7|140460	IFT46|56912
C14orf129|51527	C5orf22|55322	C1orf93|127281	C15orf17|57184	ASB8|140461	IGF1|3479
C14orf147|171546	C5orf24|134553	C1QBP|708	C15orf63|25764	ASCC2|84164	IGFBP4|3487
C14orf156|81892	C5orf30|90355	C1QTNF1|114897	C16orf13|84326	ASF1A|25842	IL6ST|3572
C14orf159|80017	C5orf4|10826	C1QTNF6|114904	C16orf42|115939	ASF1B|55723	ILF2|3608
C14orf167|55449	C5orf43|643155	C1R|715	C16orf45|89927	ASL|435	IMPDH1|3614
C14orf2|9556	C5orf62|85027	C1RL|51279	C16orf53|79447	ASMTL|8623	INPP4B|8821
C14orf43|91748	C6orf106|64771	C1S|716	C16orf57|79650	ASNA1|439	INPP5K|51763
C15orf17|57184	C6orf115|58527	C20orf108|116151	C16orf58|64755	ASNS|440	IRF7|3665
C15orf63|25764	C6orf120|387263	C20orf24|55969	C16orf63|123811	ASNSD1|54529	IRS2|8660
C16orf13|84326	C6orf125|84300	C20orf27|54976	C16orf80|29105	ASPH|444	ISCU|23479
C16orf42|115939	C6orf145|221749	C20orf3|57136	C16orf88|400506	ASPM|259266	ISG20L2|81875
C16orf45|89927	C6orf153|88745	C20orf72|92667	C17orf37|84299	ASPN|54829	ITM2A|9452
C16orf53|79447	C6orf211|79624	C21orf59|56683	C17orf62|79415	ASPSCR1|79058	ITM2B|9445
C16orf57|79650	C6orf47|57827	C21orf91|54149	C17orf68|80169	ASS1|445	ITPR1|3708
C16orf58|64755	C6orf48|50854	C22orf13|83606	C17orf85|55421	ASXL1|171023	ITPRIP|85450
C16orf80|29105	C6orf64|55776	C22orf25|128989	C18orf1|753	ATAD1|84896	IVD|3712
C16orf88|400506	C6orf72|116254	C22orf39|128977	C18orf10|25941	ATAD2|29028	JAK1|3716
C17orf28|283987	C7|730	C2CD2|25966	C18orf45|85019	ATAD3A|55210	JAM3|83700
C17orf37|84299	C7orf28A|51622	C2orf3|6936	C19orf10|56005	ATF3|467	JMJD1C|221037
C17orf58|284018	C7orf28B|221960	C2orf54|79919	C19orf42|79086	ATF4|468	JMJD4|65094
C17orf62|79415	C7orf41|222166	C3|718	C19orf43|79002	ATF5|22809	JOSD1|9929
C17orf63|55731	C7orf50|84310	C3orf26|84319	C19orf48|84798	ATF6B|1388	JUP|3728
C17orf68|80169	C7orf58|79974	C3orf37|56941	C19orf50|79036	ATF7|11016	KANK1|23189
C17orf70|80233	C7orf70|84792	C3orf58|205428	C19orf62|29086	ATG12|9140	KARS|3735
C17orf71|55181	C8orf30A|51236	C3orf63|23272	C19orf70|125988	ATG16L1|55054	KCMF1|56888
C18orf1|753	C8orf76|84933	C3orf64|285203	C1orf106|55765	ATG2B|55102	KCNMA1|3778
C18orf10|25941	C8orf83|286144	C4A|720	C1orf115|79762	ATG3|64422	KCTD3|51133
C19orf10|56005	C8orf85|441376	C4orf3|401152	C1orf116|79098	ATG9A|79065	KCTD5|54442
C19orf12|83636	C9orf140|89958	C4orf32|132720	C1orf27|54953	ATHL1|80162	KDM5B|10765
C19orf21|126353	C9orf16|79095	C4orf41|60684	C1orf64|149563	ATIC|471	KDSR|2531
C19orf22|91300	C9orf25|203259	C4orf43|55319	C1orf93|127281	ATL2|64225	KIAA0020|9933
C19orf28|126321	C9orf5|23731	C5orf24|134553	C1QTNF6|114904	ATM|472	KIAA0040|9674
C19orf48|84798	C9orf69|90120	C5orf30|90355	C20orf112|140688	ATMIN|23300	KIAA0232|9778
C19orf53|28974	C9orf7|11094	C5orf4|10826	C20orf24|55969	ATOX1|475	KIAA0355|9710
C19orf61|56006	C9orf78|51759	C5orf44|80006	C20orf3|57136	ATP11A|23250	KIAA0430|9665
C19orf63|284361	C9orf91|203197	C5orf45|51149	C20orf4|25980	ATP11B|23200	KIAA0494|9813
C19orf70|125988	CA12|771	C6orf115|58527	C22orf13|83606	ATP11C|286410	KIAA1279|26128
C1orf122|127687	CAB39|51719	C6orf125|84300	C2CD2L|9854	ATP13A1|57130	KIAA1598|57698
C1orf27|54953	CAB39L|81617	C6orf145|221749	C2orf24|27013	ATP13A2|23400	KIAA1737|85457
C1orf43|25912	CABC1|56997	C6orf64|55776	C2orf29|55571	ATP1A2|477	KIF11|3832
C1orf57|84284	CABIN1|23523	C6orf72|116254	C3orf17|25871	ATP1B3|483	KIF13B|23303
C1orf66|51093	CACNB3|784	C6orf97|80129	C3orf63|23272	ATP2A3|489	KIF1B|23095
C1orf77|26097	CACNG4|27092	C7|730	C4orf3|401152	ATP2B1|490	KIF20A|10112
C1orf85|112770	CACYBP|27101	C7orf26|79034	C4orf34|201895	ATP2B4|493	KIF22|3835
C1orf9|51430	CADPS2|93664	C7orf28B|221960	C4orf42|92070	ATP2C1|27032	KIF2C|11004
C1orf93|127281	CALB2|794	C7orf50|84310	C4orf43|55319	ATP2C2|9914	KIF4A|24137
C1QTNF1|114897	CALCOCO2|10241	C7orf58|79974	C4orf7|260436	ATP5C1|509	KIFC1|3833
C1QTNF6|114904	CALCRL|10203	C7orf68|29923	C5orf13|9315	ATP5G2|517	KIT|3815
C20orf117|140710	CALR|811	C8orf30A|51236	C5orf15|56951	ATP5G3|518	KLF11|8462
C20orf24|55969	CALU|813	C8orf38|137682	C5orf24|134553	ATP5H|10476	KLF5|688
C20orf4|25980	CAMK2N1|55450	C8orf40|114926	C5orf33|133686	ATP5I|521	KLF9|687
C21orf59|56683	CAMLG|819	C8orf59|401466	C5orf4|10826	ATP5J2|9551	KLHDC3|116138
C21orf91|54149	CANT1|124583	C9orf123|90871	C5orf41|153222	ATP5SL|55101	KLHL21|9903
C22orf32|91689	CAPG|822	C9orf152|401546	C5orf42|65250	ATP6AP1|537	KPNA2|3838
C22orf39|128977	CAPN13|92291	C9orf46|55848	C5orf43|643155	ATP6V0A1|535	KPNA4|3840
C2orf18|54978	CAPS|828	C9orf5|23731	C5orf44|80006	ATP6V0B|533	KRT18|3875
C2orf29|55571	CAPZA2|830	C9orf7|11094	C5orf45|51149	ATP6V0C|527	LAMB2|3913
C2orf3|6936	CARD8|22900	C9orf78|51759	C6orf106|64771	ATP6V0D1|9114	LAMC1|3915
C3orf14|57415	CASD1|64921	CA12|771	C6orf115|58527	ATP6V0E1|8992	LASS5|91012
C3orf58|205428	CASK|8573	CAB39L|81617	C6orf120|387263	ATP6V0E2|155066	LBR|3930
C3orf64|285203	CASP2|835	CABC1|56997	C6orf125|84300	ATP6V1B1|525	LDHB|3945
C4A|720	CASP4|837	CACHD1|57685	C6orf130|221443	ATP6V1C1|528	LEPROT|54741
C4orf32|132720	CASP8AP2|9994	CACNA1D|776	C6orf145|221749	ATP6V1C2|245973	LFNG|3955
C4orf34|201895	CAT|847	CACNA1H|8912	C6orf153|88745	ATP6V1D|51382	LIMA1|51474
C5orf13|9315	CAV1|857	CACNB3|784	C6orf211|79624	ATP6V1F|9296	LIPE|3991
C5orf15|56951	CAV2|858	CACNG4|27092	C6orf72|116254	ATP6V1G1|9550	LLGL2|3993
C5orf30|90355	CBARA1|10367	CACYBP|27101	C6orf89|221477	ATP6V1H|51606	LMBRD1|55788
C5orf32|84418	CBFA2T2|9139	CAD|790	C7|730	ATP7A|538	LMNB1|4001
C5orf4|10826	CBLB|868	CADPS2|93664	C7orf27|221927	ATP7B|540	LMOD1|25802
C5orf43|643155	CBR4|84869	CALCOCO1|57658	C7orf28A|51622	ATP8B1|5205	LMX1B|4010
C5orf62|85027	CBX4|8535	CALCRL|10203	C7orf28B|221960	ATP8B2|57198	LOC339290|339290
C6orf106|64771	CBX7|23492	CALD1|800	C7orf41|222166	ATP9B|374868	LOC728264|728264
C6orf115|58527	CC2D1B|200014	CALHM2|51063	C7orf42|55069	ATPAF1|64756	LOXL1|4016
C6orf125|84300	CCAR1|55749	CALML5|51806	C7orf50|84310	ATPIF1|93974	LPAR6|10161
C6orf145|221749	CCDC104|112942	CALR|811	C7orf59|389541	ATRX|546	LPCAT2|54947
C6orf153|88745	CCDC123|84902	CALU|813	C7orf68|29923	ATXN1L|342371	LPIN1|23175
C6orf211|79624	CCDC125|202243	CAMTA1|23261	C7orf70|84792	ATXN2|6311	LPL|4023
C6orf47|57827	CCDC14|64770	CAMTA2|23125	C8orf30A|51236	ATXN2L|11273	LRBA|987
C6orf64|55776	CCDC142|84865	CAPN13|92291	C8orf38|137682	ATXN3|4287	LRIG1|26018
C7orf27|221927	CCDC152|100129792	CAPN6|827	C8orf55|51337	ATXN7|6314	LRP1|4035
C7orf28A|51622	CCDC22|28952	CAPN8|388743	C8orf76|84933	ATXN7L3|56970	LRP10|26020
C7orf28B|221960	CCDC25|55246	CAPZB|832	C8orf83|286144	AUP1|550	LRRC15|131578
C7orf41|222166	CCDC3|83643	CARD8|22900	C9orf140|89958	AURKA|6790	LRRFIP1|9208
C7orf49|78996	CCDC47|57003	CARM1|10498	C9orf152|401546	AURKAIP1|54998	LSM4|25804
C7orf50|84310	CCDC50|152137	CARS2|79587	C9orf5|23731	AVL9|23080	LTBP4|8425
C7orf58|79974	CCDC69|26112	CASC4|113201	C9orf64|84267	AXIN1|8312	MAGED2|10916
C8orf30A|51236	CCDC80|151887	CASK|8573	C9orf86|55684	AXL|558	MAGI1|9223
C8orf38|137682	CCDC93|54520	CASP2|835	C9orf91|203197	AZGP1|563	MALT1|10892
C8orf55|51337	CCDC97|90324	CASP3|836	CAB39|51719	AZI2|64343	MAML2|84441
C8orf76|84933	CCHCR1|54535	CASP7|840	CAB39L|81617	B3GALNT1|8706	MAN2A2|4122
C9orf114|51490	CCL5|6352	CASP8|841	CABC1|56997	B3GALNT2|148789	MAN2B2|23324
C9orf140|89958	CCNA2|890	CAST|831	CACHD1|57685	B3GALT6|126792	MAN2C1|4123
C9orf150|286343	CCNB1|891	CAT|847	CACNA1H|8912	B3GAT3|26229	MAOA|4128
C9orf152|401546	CCNB2|9133	CAV1|857	CACNB3|784	B3GNT1|11041	MAP1LC3B|81631
C9orf16|79095	CCND1|595	CAV2|858	CACNG4|27092	B3GNT2|10678	MAP4K4|9448
C9orf46|55848	CCND2|894	CBARA1|10367	CADPS2|93664	B3GNT5|84002	MAPK9|5601
C9orf5|23731	CCND3|896	CBFB|865	CALCOCO1|57658	B4GALNT4|338707	MAPT|4137
C9orf69|90120	CCNDBP1|23582	CBR1|873	CALD1|800	B4GALT2|8704	MARS|4141
C9orf7|11094	CCNF|899	CBX2|84733	CALM3|808	B4GALT3|8703	MAZ|4150
C9orf86|55684	CCNG1|900	CBX4|8535	CALR|811	B4GALT4|8702	MBNL1|4154
C9orf91|203197	CCNG2|901	CBX7|23492	CALU|813	B4GALT5|9334	MBNL2|10150
CA12|771	CCNH|902	CCDC123|84902	CAMLG|819	BACE1|23621	MCAM|4162
CA3|761	CCNI|10983	CCDC124|115098	CAMTA2|23125	BACH1|571	MCCC2|64087
CAB39L|81617	CCNK|8812	CCDC125|202243	CAND1|55832	BAD|572	MCM2|4171
CABC1|56997	CCNY|219771	CCDC14|64770	CANT1|124583	BAG1|573	MCM5|4174
CACNB3|784	CCPG1|9236	CCDC142|84865	CAPG|822	BAG5|9529	MCM6|4175
CACYBP|27101	CCT3|7203	CCDC149|91050	CAPN1|823	BAHD1|22893	MCRS1|10445
CALCOCO1|57658	CD14|929	CCDC21|64793	CAPN13|92291	BAI2|576	MDK|4192
CALCOCO2|10241	CD163|9332	CCDC25|55246	CAPN6|827	BAIAP2|10458	MED25|81857
CALD1|800	CD24|100133941	CCDC3|83643	CAPN7|23473	BAIAP2L1|55971	MED8|112950
CALM3|808	CD248|57124	CCDC43|124808	CAPZA1|829	BAK1|578	MEF2A|4205
CALML5|51806	CD276|80381	CCDC50|152137	CAPZA2|830	BAMBI|25805	MEF2C|4208
CALR|811	CD34|947	CCDC56|28958	CAPZB|832	BANF1|8815	MET|4233
CALU|813	CD36|948	CCDC57|284001	CARD8|22900	BARX2|8538	MFAP2|4237
CAMK2G|818	CD3EAP|10849	CCDC69|26112	CARM1|10498	BAT2|7916	MFAP3|4238
CAMLG|819	CD47|961	CCDC74A|90557	CARS|833	BAT3|7917	MFAP4|4239
CAMTA2|23125	CD59|966	CCDC80|151887	CARS2|79587	BAT5|7920	MFGE8|4240
CANT1|124583	CD93|22918	CCDC85C|317762	CASC4|113201	BAX|581	MFSD5|84975
CAPG|822	CD97|976	CCDC86|79080	CASKIN2|57513	BAZ1A|11177	MGAT4B|11282
CAPN1|823	CD99L2|83692	CCDC90B|60492	CASP2|835	BAZ1B|9031	MICAL2|9645
CAPRIN1|4076	CDC123|8872	CCDC91|55297	CASP3|836	BAZ2B|29994	MICAL3|57553
CAPS|828	CDC20|991	CCDC93|54520	CASP7|840	BBS1|582	MICALL1|85377
CAPZA1|829	CDC25B|994	CCHCR1|54535	CASZ1|54897	BBS2|583	MKI67|4288
CARM1|10498	CDC34|997	CCL28|56477	CAT|847	BBX|56987	MKL2|57496
CARS|833	CDC42EP1|11135	CCNA2|890	CAV1|857	BCAM|4059	MLLT10|8028
CASD1|64921	CDC42SE1|56882	CCNB1|891	CAV2|858	BCAR3|8412	MLPH|79083
CASP3|836	CDC6|990	CCNB1IP1|57820	CBFB|865	BCAS1|8537	MLST8|64223
CASP6|839	CDCA5|113130	CCND1|595	CBL|867	BCAS3|54828	MME|4311
CAST|831	CDCA8|55143	CCNDBP1|23582	CBX2|84733	BCAS4|55653	MMP1|4312
CASZ1|54897	CDCP1|64866	CCNF|899	CBX3|11335	BCAT1|586	MMP11|4320
CAT|847	CDH1|999	CCNG1|900	CBX4|8535	BCAT2|587	MMP9|4318
CAV1|857	CDH3|1001	CCNG2|901	CBX7|23492	BCCIP|56647	MMRN2|79812
CAV2|858	CDK1|983	CCNH|902	CCDC104|112942	BCKDHA|593	MOGS|7841
CBFB|865	CDK10|8558	CCNK|8812	CCDC115|84317	BCKDK|10295	MORC2|22880
CBR4|84869	CDK12|51755	CCNL1|57018	CCDC124|115098	BCL10|8915	MPDZ|8777
CBX1|10951	CDK16|5127	CCNT2|905	CCDC125|202243	BCL2|596	MPPE1|65258
CBX2|84733	CDK17|5128	CCNY|219771	CCDC25|55246	BCL2L1|598	MRAS|22808
CBX3|11335	CDK2AP1|8099	CCPG1|9236	CCDC3|83643	BCL2L13|23786	MRFAP1|93621
CBX4|8535	CDK6|1021	CCT3|7203	CCDC50|152137	BCL2L2|599	MRFAP1L1|114932
CBX7|23492	CDK7|1022	CCT4|10575	CCDC55|84081	BCL3|602	MRPL13|28998
CCAR1|55749	CDKN1B|1027	CD248|57124	CCDC56|28958	BCL6|604	MRPL49|740
CCDC117|150275	CDKN2C|1031	CD276|80381	CCDC71|64925	BCL7C|9274	MRPL51|51258
CCDC124|115098	CDON|50937	CD2BP2|10421	CCDC88C|440193	BCL9|607	MRPL55|128308
CCDC125|202243	CDR2|1039	CD302|9936	CCDC9|26093	BCLAF1|9774	MRPL9|65005
CCDC142|84865	CDR2L|30850	CD320|51293	CCDC91|55297	BCOR|54880	MRPS18A|55168
CCDC152|100129792	CDS1|1040	CD34|947	CCL14|6358	BCR|613	MRPS23|51649
CCDC3|83643	CEACAM5|1048	CD36|948	CCL2|6347	BDH1|622	MRPS26|64949
CCDC50|152137	CEACAM6|4680	CD44|960	CCL21|6366	BDH2|56898	MRPS27|23107
CCDC56|28958	CEBPA|1050	CD46|4179	CCNA2|890	BDP1|55814	MRPS5|64969
CCDC69|26112	CEBPB|1051	CD47|961	CCNB1|891	BECN1|8678	MSH2|4436
CCDC80|151887	CEBPG|1054	CD59|966	CCND1|595	BET1|10282	MSH3|4437
CCDC86|79080	CECR5|27440	CD82|3732	CCND2|894	BET1L|51272	MSH6|2956
CCDC88A|55704	CELF1|10658	CD9|928	CCNF|899	BEX4|56271	MSN|4478
CCDC88C|440193	CELF2|10659	CD99L2|83692	CCNG1|900	BGN|633	MSRB3|253827
CCDC93|54520	CELSR1|9620	CDC123|8872	CCNH|902	BHLHE40|8553	MTA2|9219
CCHCR1|54535	CENPE|1062	CDC16|8881	CCNL1|57018	BHLHE41|79365	MTHFD2|10797
CCNA2|890	CENPF|1063	CDC20|991	CCNL2|81669	BIN1|274	MTL5|9633
CCNB1|891	CEP110|11064	CDC25B|994	CCNT2|905	BIRC2|329	MTMR2|8898
CCNB1IP1|57820	CEP170|9859	CDC27|996	CCPG1|9236	BIRC5|332	MTUS1|57509
CCNB2|9133	CEP250|11190	CDC34|997	CCT4|10575	BIRC6|57448	MTX1|4580
CCND1|595	CEP290|80184	CDC40|51362	CCT5|22948	BLCAP|10904	MTX3|345778
CCND2|894	CEP55|55165	CDC42EP3|10602	CCT6A|908	BLOC1S1|2647	MXI1|4601
CCNDBP1|23582	CEP57|9702	CDC42SE1|56882	CCT7|10574	BLVRA|644	MYBL2|4605
CCNF|899	CEP63|80254	CDC6|990	CD151|977	BLVRB|645	MYC|4609
CCNG1|900	CEP68|23177	CDCA5|113130	CD164|8763	BLZF1|8548	MYLK|4638
CCNG2|901	CEP70|80321	CDCA7L|55536	CD2BP2|10421	BMF|90427	N4BP2L2|10443
CCNH|902	CERCAM|51148	CDCA8|55143	CD302|9936	BMI1|648	NAA10|8260
CCNK|8812	CES1|1066	CDH11|1009	CD34|947	BMPR1A|657	NAGA|4668
CCNL1|57018	CES2|8824	CDH13|1012	CD36|948	BMPR1B|658	NAGK|55577
CCNY|219771	CETN2|1069	CDH3|1001	CD46|4179	BMPR2|659	NANS|54187
CCPG1|9236	CFD|1675	CDH5|1003	CD47|961	BMS1|9790	NARFL|64428
CCS|9973	CFH|3075	CDIPT|10423	CD59|966	BNIP2|663	NASP|4678
CCT2|10576	CFL1|1072	CDK1|983	CD82|3732	BNIP3L|665	NAT1|9
CCT3|7203	CFL2|1073	CDK12|51755	CD9|928	BNIPL|149428	NAT15|79903
CCT4|10575	CFLAR|8837	CDK17|5128	CD93|22918	BOC|91653	NBR1|4077
CCT5|22948	CGGBP1|8545	CDK19|23097	CDC123|8872	BOD1L|259282	NCAPG2|54892
CCT6A|908	CHD1|1105	CDK2|1017	CDC25B|994	BOK|666	NCAPH2|29781
CCT7|10574	CHD8|57680	CDK2AP1|8099	CDC42BPB|9578	BOLA2|552900	NCK1|4690
CCT8|10694	CHI3L1|1116	CDK2AP2|10263	CDC42BPG|55561	BOP1|23246	NCK2|8440
CD248|57124	CHI3L2|1117	CDK4|1019	CDC42EP1|11135	BPGM|669	NDEL1|81565
CD276|80381	CHID1|66005	CDK6|1021	CDC42EP3|10602	BPIL1|80341	NDFIP1|80762
CD2BP2|10421	CHM|1121	CDK9|1025	CDC42SE2|56990	BPNT1|10380	NDOR1|27158
CD302|9936	CHML|1122	CDON|50937	CDC6|990	BPTF|2186	NDRG2|57447
CD34|947	CHMP1A|5119	CDR2|1039	CDCA5|113130	BRCC3|79184	NDUFA7|4701
CD36|948	CHMP1B|57132	CDS1|1040	CDCA7L|55536	BRD3|8019	NDUFB11|54539
CD44|960	CHMP4A|29082	CEACAM5|1048	CDCA8|55143	BRD4|23476	NDUFS4|4724
CD46|4179	CHMP4C|92421	CEBPA|1050	CDCP1|64866	BRD7|29117	NDUFS6|4726
CD59|966	CHORDC1|26973	CEBPD|1052	CDH3|1001	BRD8|10902	NECAB3|63941
CD82|3732	CHPF|79586	CEBPG|1054	CDH5|1003	BRF1|2972	NEK2|4751
CD9|928	CHPF2|54480	CELSR1|9620	CDIPT|10423	BRF2|55290	NFAT5|10725
CD93|22918	CHRAC1|54108	CENPE|1062	CDK1|983	BRI3|25798	NFIB|4781
CD99L2|83692	CHRDL1|91851	CENPF|1063	CDK16|5127	BRIX1|55299	NFIL3|4783
CDC123|8872	CHST3|9469	CEP120|153241	CDK4|1019	BRMS1|25855	NHLRC3|387921
CDC20|991	CHURC1|91612	CEP170|9859	CDK5RAP3|80279	BRP44|25874	NIP7|51388
CDC25B|994	CIAPIN1|57019	CEP192|55125	CDK6|1021	BRP44L|51660	NMT2|9397
CDC34|997	CIB1|10519	CEP250|11190	CDK7|1022	BRPF1|7862	NOL10|79954
CDC42EP1|11135	CIDEB|27141	CEP57|9702	CDKAL1|54901	BRWD1|54014	NOL7|51406
CDC42EP3|10602	CIDEC|63924	CEP63|80254	CDON|50937	BSCL2|26580	NOP2|4839
CDC42SE1|56882	CILP|8483	CEP68|23177	CEACAM5|1048	BSDC1|55108	NOP56|10528
CDC6|990	CIRH1A|84916	CEP70|80321	CEBPG|1054	BSG|682	NR3C1|2908
CDCA5|113130	CISD2|493856	CES1|1066	CEBPZ|10153	BSPRY|54836	NRIP1|8204
CDCA8|55143	CISH|1154	CES2|8824	CECR5|27440	BST2|684	NRSN2|80023
CDH11|1009	CIT|11113	CFB|629	CELF2|10659	BTAF1|9044	NT5C2|22978
CDH13|1012	CITED4|163732	CFD|1675	CELSR1|9620	BTBD10|84280	NTRK2|4915
CDH5|1003	CKAP4|10970	CFDP1|10428	CELSR2|1952	BTBD3|22903	NUDT3|11165
CDIPT|10423	CKAP5|9793	CFH|3075	CENPB|1059	BTBD9|114781	NUDT5|11164
CDK1|983	CKS1B|1163	CFI|3426	CENPC1|1060	BTD|686	NUP93|9688
CDK12|51755	CKS2|1164	CFL1|1072	CENPE|1062	BTF3|689	NUSAP1|51203
CDK16|5127	CLASP1|23332	CFL2|1073	CENPF|1063	BTF3L4|91408	NUTF2|10204
CDK17|5128	CLCA2|9635	CFLAR|8837	CEP120|153241	BTG1|694	OBFC2B|79035
CDK2|1017	CLCN7|1186	CHCHD1|118487	CEP250|11190	BTG2|7832	ODC1|4953
CDK2AP1|8099	CLDN3|1365	CHCHD3|54927	CEP290|80184	BTG3|10950	ODF2|4957
CDK2AP2|10263	CLDN4|1364	CHCHD8|51287	CEP63|80254	BTN2A1|11120	OGN|4969
CDK4|1019	CLDN7|1366	CHD1|1105	CEP68|23177	BTN3A1|11119	OPN3|23596
CDK6|1021	CLEC2D|29121	CHD1L|9557	CEPT1|10390	BTNL9|153579	ORMDL2|29095
CDK7|1022	CLEC3B|7123	CHD3|1107	CES1|1066	BTRC|8945	OSBPL1A|114876
CDKN2C|1031	CLIP1|6249	CHD6|84181	CETN2|1069	BUB1|699	P4HA1|5033
CDON|50937	CLK1|1195	CHDH|55349	CFD|1675	BUB1B|701	PADI2|11240
CDR2|1039	CLN3|1201	CHERP|10523	CFDP1|10428	BUB3|9184	PAFAH1B3|5050
CDR2L|30850	CLN5|1203	CHI3L1|1116	CFL1|1072	BUD31|8896	PAN2|9924
CDS2|8760	CLN6|54982	CHI3L2|1117	CFL2|1073	BYSL|705	PAPSS1|9061
CEACAM5|1048	CLPP|8192	CHML|1122	CFLAR|8837	BZW1|9689	PARD3|56288
CEACAM6|4680	CLSTN2|64084	CHMP1A|5119	CGGBP1|8545	BZW2|28969	PARN|5073
CEBPB|1051	CLTA|1211	CHMP2B|25978	CGN|57530	C10orf10|11067	PCGF5|84333
CEBPD|1052	CMIP|80790	CHMP4B|128866	CHCHD1|118487	C10orf116|10974	PCNA|5111
CEBPG|1054	CMPK2|129607	CHORDC1|26973	CHD1|1105	C10orf118|55088	PCNX|22990
CELF2|10659	CMTM7|112616	CHPF2|54480	CHD1L|9557	C10orf119|79892	PCNXL3|399909
CELSR1|9620	CNIH|10175	CHPT1|56994	CHD2|1106	C10orf18|54906	PCSK6|5046
CELSR2|1952	CNIH4|29097	CHRDL1|91851	CHD3|1107	C10orf26|54838	PCYOX1|51449
CENPF|1063	CNN1|1264	CHST15|51363	CHD6|84181	C10orf32|119032	PDAP1|11333
CEP120|153241	CNN2|1265	CHST3|9469	CHD9|80205	C10orf54|64115	PDCD5|9141
CEP55|55165	CNNM4|26504	CHURC1|91612	CHDH|55349	C10orf57|80195	PDCL3|79031
CEP68|23177	CNOT3|4849	CIB1|10519	CHI3L2|1117	C10orf72|196740	PDGFD|80310
CEP70|80321	CNOT6|57472	CIDEC|63924	CHID1|66005	C10orf84|63877	PDIA4|9601
CEPT1|10390	CNOT6L|246175	CIRBP|1153	CHL1|10752	C11orf10|746	PDZD2|23037
CERCAM|51148	CNOT8|9337	CIRH1A|84916	CHM|1121	C11orf2|738	PECAM1|5175
CES1|1066	CNPY2|10330	CITED2|10370	CHMP2A|27243	C11orf24|53838	PELP1|27043
CES2|8824	CNPY3|10695	CKAP2|26586	CHMP4A|29082	C11orf31|280636	PER2|8864
CETN2|1069	CNST|163882	CKAP4|10970	CHMP5|51510	C11orf46|120534	PES1|23481
CFB|629	CNTNAP2|26047	CKAP5|9793	CHMP6|79643	C11orf48|79081	PEX11B|8799
CFD|1675	CNTROB|116840	CKS1B|1163	CHPF|79586	C11orf49|79096	PFDN6|10471
CFH|3075	COG2|22796	CLASP2|23122	CHPF2|54480	C11orf54|28970	PFKP|5214
CFL1|1072	COG5|10466	CLCN7|1186	CHPT1|56994	C11orf57|55216	PFN1|5216
CFL2|1073	COG7|91949	CLDN12|9069	CHRDL1|91851	C11orf59|55004	PGM1|5236
CFLAR|8837	COL10A1|1300	CLDN7|1366	CHST15|51363	C11orf80|79703	PGR|5241
CHAF1B|8208	COL11A1|1301	CLEC16A|23274	CHST3|9469	C11orf84|144097	PHKG2|5261
CHCHD1|118487	COL12A1|1303	CLIC4|25932	CHSY1|22856	C11orf95|65998	PHLDB1|23187
CHCHD2|51142	COL14A1|7373	CLIC6|54102	CHURC1|91612	C12orf10|60314	PHLDB2|90102
CHCHD8|51287	COL17A1|1308	CLIP1|6249	CIAPIN1|57019	C12orf11|55726	PIGO|84720
CHD1L|9557	COL1A1|1277	CLK1|1195	CIB1|10519	C12orf32|83695	PIGT|51604
CHD4|1108	COL1A2|1278	CLMN|79789	CIRBP|1153	C12orf35|55196	PIGU|128869
CHD6|84181	COL4A3BP|10087	CLN3|1201	CIRH1A|84916	C12orf41|54934	PIGX|54965
CHD9|80205	COL5A1|1289	CLN5|1203	CISD2|493856	C12orf44|60673	PIP4K2C|79837
CHI3L1|1116	COL5A2|1290	CLPP|8192	CISH|1154	C12orf49|79794	PJA2|9867
CHI3L2|1117	COL8A2|1296	CLPX|10845	CIT|11113	C12orf51|283450	PKD2|5311
CHID1|66005	COMMD4|54939	CLSTN2|64084	CKAP4|10970	C12orf62|84987	PKP1|5317
CHML|1122	COMMD6|170622	CLTA|1211	CKAP5|9793	C13orf15|28984	PLAT|5327
CHMP1A|5119	COPA|1314	CLUAP1|23059	CKS2|1164	C13orf23|80209	PLAUR|5329
CHMP2A|27243	COPB2|9276	CMPK1|51727	CLASP1|23332	C13orf37|440145	PLCB3|5331
CHMP4B|128866	COPE|11316	CMTM7|112616	CLASP2|23122	C14orf1|11161	PLCD3|113026
CHMP5|51510	COPS3|8533	CNDP2|55748	CLDN12|9069	C14orf119|55017	PLEKHA4|57664
CHORDC1|26973	COPS8|10920	CNOT10|25904	CLDN4|1364	C14orf129|51527	PLK1|5347
CHPF|79586	COQ4|51117	CNOT6|57472	CLEC16A|23274	C14orf132|56967	PLOD1|5351
CHPF2|54480	COQ5|84274	CNPY3|10695	CLEC3B|7123	C14orf135|64430	PLTP|5360
CHPT1|56994	CORO1A|11151	CNST|163882	CLIC1|1192	C14orf147|171546	PNPLA4|8228
CHRAC1|54108	CORO7|79585	CNTNAP2|26047	CLIC4|25932	C14orf156|81892	PNRC1|10957
CHRDL1|91851	COTL1|23406	COBLL1|22837	CLIC6|54102	C14orf159|80017	PODXL|5420
CHST15|51363	COX16|51241	COBRA1|25920	CLIP4|79745	C14orf166|51637	POLD4|57804
CHST3|9469	COX5A|9377	COG2|22796	CLK1|1195	C14orf167|55449	POLR1E|64425
CHURC1|91612	COX5B|1329	COG7|91949	CLN6|54982	C14orf2|9556	POLR2G|5436
CIAPIN1|57019	COX6C|1345	COL10A1|1300	CLPTM1|1209	C14orf43|91748	POP4|10775
CIB1|10519	COX8A|1351	COL11A1|1301	CLTA|1211	C15orf17|57184	POR|5447
CIDEC|63924	CPD|1362	COL14A1|7373	CLTB|1212	C15orf63|25764	PPAP2B|8613
CIRBP|1153	CPEB2|132864	COL17A1|1308	CLTC|1213	C16orf13|84326	PPDPF|79144
CIRH1A|84916	CPEB4|80315	COL1A1|1277	CMBL|134147	C16orf42|115939	PPFIBP1|8496
CISD2|493856	CPM|1368	COL1A2|1278	CMPK1|51727	C16orf45|89927	PPM1F|9647
CISD3|284106	CPNE2|221184	COL2A1|1280	CMTM7|112616	C16orf53|79447	PPM1G|5496
CISH|1154	CPSF1|29894	COL5A1|1289	CMYA5|202333	C16orf57|79650	PPP1R12B|4660
CKAP2|26586	CPSF2|53981	COL5A2|1290	CNIH4|29097	C16orf58|64755	PPP1R14B|26472
CKAP4|10970	CPSF3|51692	COMMD4|54939	CNN1|1264	C16orf62|57020	PPP2R4|5524
CKAP5|9793	CPT1A|1374	COMMD6|170622	CNNM3|26505	C16orf63|123811	PPP3CB|5532
CKS1B|1163	CPVL|54504	COMP|1311	CNOT3|4849	C16orf70|80262	PRDX4|10549
CKS2|1164	CPXM2|119587	COPE|11316	CNOT6L|246175	C16orf72|29035	PRKX|5613
CLASP2|23122	CRABP1|1381	COPG|22820	CNP|1267	C16orf80|29105	PRMT1|3276
CLCN7|1186	CRABP2|1382	COPS3|8533	CNST|163882	C16orf88|400506	PRNP|5621
CLDN12|9069	CRAT|1384	COPS7B|64708	CNTNAP2|26047	C17orf103|256302	PRR13|54458
CLDN7|1366	CRBN|51185	COPZ1|22818	COASY|80347	C17orf28|283987	PSMB2|5690
CLEC3A|10143	CRCP|27297	COQ7|10229	COBRA1|25920	C17orf37|84299	PSMC3|5702
CLIC1|1192	CREB3|10488	CORO1B|57175	COG1|9382	C17orf58|284018	PSMC5|5705
CLIC4|25932	CREB3L1|90993	CORO1C|23603	COG2|22796	C17orf62|79415	PSMD14|10213
CLIC6|54102	CREB3L2|64764	CORO2A|7464	COG3|83548	C17orf63|55731	PSMD2|5708
CLIP1|6249	CREB3L4|148327	CORO7|79585	COL11A1|1301	C17orf68|80169	PSMD5|5711
CLK1|1195	CREBL2|1389	COTL1|23406	COL14A1|7373	C17orf70|80233	PSME4|23198
CLK2|1196	CREG1|8804	COX17|10063	COL4A3BP|10087	C17orf71|55181	PSMG1|8624
CLN3|1201	CRELD2|79174	COX5A|9377	COL4A5|1287	C17orf80|55028	PTBP1|5725
CLN6|54982	CRIM1|51232	COX5B|1329	COLEC12|81035	C17orf85|55421	PTMA|5757
CLPP|8192	CRIP1|1396	COX8A|1351	COMMD2|51122	C18orf1|753	PTN|5764
CLPTM1|1209	CRIP2|1397	CPB1|1360	COMMD3|23412	C18orf10|25941	PTP4A2|8073
CLPTM1L|81037	CRISP3|10321	CPE|1363	COMMD4|54939	C18orf25|147339	PTPN2|5771
CLSTN2|64084	CRISPLD2|83716	CPEB4|80315	COMMD5|28991	C18orf45|85019	PTPN6|5777
CLTC|1213	CRK|1398	CPPED1|55313	COMMD6|170622	C19orf10|56005	PTPRB|5787
CLUAP1|23059	CRNKL1|51340	CPSF1|29894	COMMD7|149951	C19orf12|83636	PTPRG|5793
CMBL|134147	CROT|54677	CPSF2|53981	COMP|1311	C19orf21|126353	PTPRM|5797
CMPK1|51727	CRTAP|10491	CPXM2|119587	COPE|11316	C19orf22|91300	PVRL2|5819
CMTM7|112616	CRTC2|200186	CRAMP1L|57585	COPS2|9318	C19orf28|126321	PYCR1|5831
CMYA5|202333	CRY2|1408	CRAT|1384	COPS6|10980	C19orf42|79086	R3HDM1|23518
CNBP|7555	CRYAB|1410	CREB3|10488	COPS7A|50813	C19orf43|79002	RAB11FIP1|80223
CNIH|10175	CSF1|1435	CREB3L4|148327	COPZ1|22818	C19orf48|84798	RAB11FIP3|9727
CNN1|1264	CSF1R|1436	CREBZF|58487	COQ10B|80219	C19orf50|79036	RAB12|201475
CNOT3|4849	CSK|1445	CRELD2|79174	COQ4|51117	C19orf53|28974	RAB40C|57799
CNOT6|57472	CSNK1G1|53944	CRIM1|51232	COQ5|84274	C19orf61|56006	RAB8A|4218
CNOT8|9337	CSNK1G3|1456	CRIP1|1396	COQ7|10229	C19orf62|29086	RABEP1|9135
CNP|1267	CSNK2A2|1459	CRISPLD1|83690	CORO1B|57175	C19orf63|284361	RABL5|64792
CNPY2|10330	CSRNP2|81566	CRK|1398	CORO1C|23603	C19orf70|125988	RACGAP1|29127
CNPY3|10695	CSRP1|1465	CROT|54677	CORO2A|7464	C1orf106|55765	RAD17|5884
CNST|163882	CSTB|1476	CRTAP|10491	COTL1|23406	C1orf115|79762	RAD21|5885
CNTNAP2|26047	CSTF1|1477	CRTC2|200186	COX16|51241	C1orf116|79098	RAD50|10111
COASY|80347	CSTF3|1479	CRY2|1408	COX17|10063	C1orf122|127687	RALGAPA1|253959
COBRA1|25920	CTAGE5|4253	CSDA|8531	COX5A|9377	C1orf123|54987	RALY|22913
COG2|22796	CTDSP1|58190	CSDE1|7812	COX6A1|1337	C1orf128|57095	RANBP1|5902
COG7|91949	CTDSP2|10106	CSNK1G1|53944	COX7C|1350	C1orf198|84886	RANGAP1|5905
COL10A1|1300	CTDSPL|10217	CSNK1G3|1456	COX8A|1351	C1orf21|81563	RASEF|158158
COL11A1|1301	CTGF|1490	CSNK2A1|1457	CP|1356	C1orf212|113444	RBM17|84991
COL12A1|1303	CTHRC1|115908	CSNK2A2|1459	CP110|9738	C1orf25|81627	RBM9|23543
COL14A1|7373	CTNNAL1|8727	CSNK2B|1460	CPB1|1360	C1orf27|54953	RBMS2|5939
COL1A1|1277	CTPS|1503	CSRNP1|64651	CPE|1363	C1orf43|25912	RBP4|5950
COL1A2|1278	CTPS2|56474	CSRP1|1465	CPEB2|132864	C1orf57|84284	RCAN1|1827
COL3A1|1281	CTR9|9646	CST3|1471	CPNE2|221184	C1orf58|148362	RCC2|55920
COL4A3BP|10087	CTSC|1075	CSTB|1476	CPSF3|51692	C1orf64|149563	RDX|5962
COL5A1|1289	CTSF|8722	CSTF2T|23283	CPT1A|1374	C1orf66|51093	REEP5|7905
COL5A2|1290	CTSO|1519	CSTF3|1479	CPT2|1376	C1orf77|26097	RERG|85004
COLEC12|81035	CTTNBP2NL|55917	CTDSP1|58190	CRABP2|1382	C1orf85|112770	RETSAT|54884
COMMD10|51397	CUL3|8452	CTDSP2|10106	CRBN|51185	C1orf9|51430	RFC2|5982
COMMD2|51122	CUTA|51596	CTGF|1490	CREB1|1385	C1orf93|127281	RFXANK|8625
COMMD3|23412	CUX1|1523	CTHRC1|115908	CREB3L2|64764	C1orf96|126731	RGL1|23179
COMMD4|54939	CX3CL1|6376	CTNNBIP1|56998	CREB3L4|148327	C1QBP|708	RGMB|285704
COMMD5|28991	CXCL10|3627	CTNNBL1|56259	CREBL2|1389	C1QTNF1|114897	RHOB|388
COMMD7|149951	CXCL12|6387	CTPS|1503	CRELD1|78987	C1QTNF3|114899	RHOQ|23433
COMMD9|29099	CXCL16|58191	CTR9|9646	CRELD2|79174	C1QTNF6|114904	RIOK1|83732
COMP|1311	CXCL9|4283	CTSA|5476	CRIM1|51232	C1R|715	RMND5B|64777
COPA|1314	CXCR4|7852	CTSD|1509	CRIP1|1396	C1RL|51279	RNPEP|6051
COPB2|9276	CXorf26|51260	CTSF|8722	CRISPLD1|83690	C1S|716	ROBLD3|28956
COPE|11316	CXorf36|79742	CTSO|1519	CRK|1398	C20orf108|116151	ROCK2|9475
COPG|22820	CXorf40A|91966	CUTA|51596	CRNKL1|51340	C20orf112|140688	RPL21|6144
COPS4|51138	CXXC5|51523	CWC15|51503	CROT|54677	C20orf114|92747	RPL26|6154
COPS6|10980	CYB561|1534	CWC22|57703	CRTAP|10491	C20orf117|140710	RPS19BP1|91582
COPS7A|50813	CYB5A|1528	CX3CL1|6376	CRYL1|51084	C20orf194|25943	RPS25|6230
COPZ1|22818	CYB5D1|124637	CXCL10|3627	CSAD|51380	C20orf199|441951	RPS6KA3|6197
COQ4|51117	CYBA|1535	CXCL14|9547	CSDE1|7812	C20orf24|55969	RPUSD3|285367
COQ5|84274	CYBASC3|220002	CXCR4|7852	CSK|1445	C20orf27|54976	RRBP1|6238
COQ7|10229	CYBRD1|79901	CXCR7|57007	CSNK1D|1453	C20orf3|57136	RRM2|6241
CORO1B|57175	CYFIP2|26999	CXorf26|51260	CSNK2A1|1457	C20orf4|25980	RRP1B|23076
CORO1C|23603	CYP2A6|1548	CXorf36|79742	CSNK2A2|1459	C20orf72|92667	RSU1|6251
CORO2A|7464	CYP4B1|1580	CXorf40A|91966	CSNK2B|1460	C21orf59|56683	RTKN|6242
CORO7|79585	CYP4V2|285440	CXXC5|51523	CSRNP1|64651	C21orf91|54149	RUVBL2|10856
COTL1|23406	CYP4X1|260293	CYB561|1534	CSRP1|1465	C22orf13|83606	S100A11|6282
COX16|51241	CYP4Z1|199974	CYB5A|1528	CST5|1473	C22orf25|128989	S100A4|6275
COX17|10063	CYP51A1|1595	CYB5D1|124637	CSTB|1476	C22orf32|91689	S100P|6286
COX6A1|1337	CYR61|3491	CYB5R1|51706	CSTF2T|23283	C22orf39|128977	SAA1|6288
COX6C|1345	CYTH1|9267	CYB5R3|1727	CTBP1|1487	C2CD2|25966	SAA2|6289
COX7A2|1347	CYYR1|116159	CYBRD1|79901	CTDSP1|58190	C2CD2L|9854	SACS|26278
COX8A|1351	DAAM1|23002	CYHR1|50626	CTDSP2|10106	C2orf18|54978	SAE1|10055
CPE|1363	DAAM2|23500	CYP20A1|57404	CTDSPL|10217	C2orf24|27013	SAP30L|79685
CPEB2|132864	DAB2|1601	CYP2A6|1548	CTHRC1|115908	C2orf29|55571	SASH1|23328
CPEB4|80315	DAB2IP|153090	CYP2B7P1|1556	CTNNBIP1|56998	C2orf3|6936	SAV1|60485
CPM|1368	DACH1|1602	CYP4V2|285440	CTR9|9646	C2orf54|79919	SBDS|51119
CPNE2|221184	DAK|26007	CYP4X1|260293	CTSA|5476	C2orf68|388969	SCAMP4|113178
CPSF3|51692	DAP|1611	CYP4Z1|199974	CTSF|8722	C3|718	SCUBE2|57758
CPT1A|1374	DAP3|7818	CYP4Z2P|163720	CTSO|1519	C3orf14|57415	SDHD|6392
CPXM2|119587	DAPK1|1612	CYR61|3491	CTTNBP2NL|55917	C3orf17|25871	SEC13|6396
CRAT|1384	DAPK3|1613	CYTSB|92521	CUEDC1|404093	C3orf26|84319	SEC16A|9919
CRBN|51185	DAXX|1616	CYYR1|116159	CUEDC2|79004	C3orf37|56941	SEC61G|23480
CREB3L1|90993	DAZAP1|26528	DAAM1|23002	CUL3|8452	C3orf58|205428	SELT|51714
CREB3L2|64764	DBNDD1|79007	DAB2|1601	CUL5|8065	C3orf63|23272	SEMA3C|10512
CREB3L4|148327	DCAF10|79269	DACH1|1602	CUL9|23113	C3orf64|285203	SEMA3F|6405
CREBL2|1389	DCAF13|25879	DAK|26007	CUTA|51596	C4A|720	SEMA3G|56920
CRELD2|79174	DCAF16|54876	DAP|1611	CWC22|57703	C4orf3|401152	SERPINH1|871
CRIM1|51232	DCAF7|10238	DAPK1|1612	CWF19L2|143884	C4orf32|132720	SETD7|80854
CRIP1|1396	DCAKD|79877	DARC|2532	CX3CL1|6376	C4orf34|201895	SF3B14|51639
CRIP2|1397	DCBLD2|131566	DAXX|1616	CXCL10|3627	C4orf41|60684	SFPQ|6421
CRISPLD1|83690	DCHS1|8642	DAZAP1|26528	CXCL16|58191	C4orf42|92070	SFRP1|6422
CRISPLD2|83716	DCLK1|9201	DAZAP2|9802	CXCR4|7852	C4orf43|55319	SFRS18|25957
CRK|1398	DCN|1634	DBI|1622	CXCR7|57007	C4orf7|260436	SFRS2B|10929
CRNKL1|51340	DCP1A|55802	DBNDD1|79007	CXorf36|79742	C5orf13|9315	SFRS5|6430
CROT|54677	DCTD|1635	DBNDD2|55861	CXorf40A|91966	C5orf15|56951	SGCB|6443
CRTAP|10491	DCTN4|51164	DBNL|28988	CXXC5|51523	C5orf22|55322	SGK269|79834
CRTC2|200186	DCTN6|10671	DCAF10|79269	CYB561|1534	C5orf24|134553	SGPL1|8879
CRY2|1408	DCTPP1|79077	DCAF13|25879	CYB5D1|124637	C5orf30|90355	SH3D19|152503
CRYAB|1410	DCUN1D4|23142	DCAF5|8816	CYB5D2|124936	C5orf32|84418	SH3GLB1|51100
CRYZ|1429	DDA1|79016	DCAF8|50717	CYB5R1|51706	C5orf33|133686	SIAH2|6478
CS|1431	DDB2|1643	DCAKD|79877	CYB5R3|1727	C5orf4|10826	SIDT1|54847
CSAD|51380	DDR2|4921	DCBLD2|131566	CYBRD1|79901	C5orf41|153222	SIGMAR1|10280
CSDA|8531	DDRGK1|65992	DCI|1632	CYCS|54205	C5orf42|65250	SIRT3|23410
CSDE1|7812	DDT|1652	DCN|1634	CYFIP2|26999	C5orf43|643155	SIX4|51804
CSE1L|1434	DDX11|1663	DCP1A|55802	CYHR1|50626	C5orf44|80006	SKI|6497
CSK|1445	DDX23|9416	DCTN4|51164	CYLD|1540	C5orf45|51149	SLC12A6|9990
CSNK1A1|1452	DDX27|55661	DCTN6|10671	CYP1B1|1545	C5orf62|85027	SLC16A1|6566
CSNK1D|1453	DDX39|10212	DCXR|51181	CYP20A1|57404	C6orf106|64771	SLC27A4|10999
CSNK1G2|1455	DDX46|9879	DDA1|79016	CYP4X1|260293	C6orf115|58527	SLC35B2|347734
CSNK1G3|1456	DDX49|54555	DDT|1652	CYR61|3491	C6orf120|387263	SLC35C2|51006
CSNK2A2|1459	DDX52|11056	DDX1|1653	CYTH3|9265	C6orf125|84300	SLC37A1|54020
CSNK2B|1460	DDX55|57696	DDX11|1663	DAAM2|23500	C6orf130|221443	SLC39A11|201266
CSPG4|1464	DDX56|54606	DDX17|10521	DAB2|1601	C6orf145|221749	SLC39A6|25800
CSRNP1|64651	DEAF1|10522	DDX18|8886	DACH1|1602	C6orf153|88745	SLC40A1|30061
CSRNP2|81566	DEGS1|8560	DDX39|10212	DAD1|1603	C6orf211|79624	SLC41A3|54946
CSRP1|1465	DEGS2|123099	DDX3X|1654	DAGLB|221955	C6orf47|57827	SLC44A4|80736
CST3|1471	DENND4B|9909	DDX51|317781	DAK|26007	C6orf48|50854	SLC4A2|6522
CST5|1473	DENND5A|23258	DDX56|54606	DALRD3|55152	C6orf64|55776	SLC7A5|8140
CSTB|1476	DFFA|1676	DDX58|23586	DAPK1|1612	C6orf72|116254	SLC9A1|6548
CSTF1|1477	DGAT2|84649	DDX60|55601	DARC|2532	C6orf89|221477	SLC9A3R1|9368
CSTF3|1479	DGKZ|8525	DDX60L|91351	DARS|1615	C6orf97|80129	SLU7|10569
CTBP2|1488	DHCR24|1718	DEGS1|8560	DARS2|55157	C7|730	SMARCA4|6597
CTDSP2|10106	DHCR7|1717	DEGS2|123099	DAZAP1|26528	C7orf26|79034	SMC4|10051
CTDSPL|10217	DHDDS|79947	DEK|7913	DBI|1622	C7orf27|221927	SMC6|79677
CTHRC1|115908	DHFR|1719	DENND2D|79961	DBN1|1627	C7orf28A|51622	SMG5|23381
CTNNA1|1495	DHTKD1|55526	DENND4A|10260	DBNDD1|79007	C7orf28B|221960	SMOC2|64094
CTPS|1503	DHX15|1665	DENND4C|55667	DBNDD2|55861	C7orf41|222166	SNRK|54861
CTR9|9646	DHX16|8449	DENND5A|23258	DBNL|28988	C7orf42|55069	SNRPA|6626
CTSA|5476	DHX29|54505	DEPDC6|64798	DBT|1629	C7orf49|78996	SNRPA1|6627
CTSB|1508	DHX34|9704	DERA|51071	DCAF17|80067	C7orf50|84310	SNRPB|6628
CTSC|1075	DHX37|57647	DGAT2|84649	DCAF5|8816	C7orf58|79974	SNRPC|6631
CTSD|1509	DHX40|79665	DGCR6L|85359	DCAF7|10238	C7orf59|389541	SNRPD1|6632
CTSF|8722	DIABLO|56616	DGKZ|8525	DCAF8|50717	C7orf68|29923	SNRPG|6637
CTTN|2017	DIP2A|23181	DGUOK|1716	DCAKD|79877	C7orf70|84792	SNTB2|6645
CUEDC2|79004	DIP2B|57609	DHCR24|1718	DCBLD2|131566	C8orf30A|51236	SNX1|6642
CUTA|51596	DKC1|1736	DHCR7|1717	DCI|1632	C8orf38|137682	SNX22|79856
CUX1|1523	DKK3|27122	DHRS2|10202	DCLK1|9201	C8orf40|114926	SOCS5|9655
CWC22|57703	DLC1|10395	DHTKD1|55526	DCN|1634	C8orf55|51337	SOD2|6648
CX3CL1|6376	DLG3|1741	DHX29|54505	DCP1A|55802	C8orf59|401466	SOLH|6650
CXCL10|3627	DMD|1756	DHX8|1659	DCTD|1635	C8orf76|84933	SOX10|6663
CXCL12|6387	DMTF1|9988	DICER1|23405	DCTN4|51164	C8orf83|286144	SPAG5|10615
CXCL9|4283	DMXL1|1657	DIP2C|22982	DCTN5|84516	C8orf85|441376	SPARCL1|8404
CXCR4|7852	DNAJA1|3301	DIS3|22894	DCTPP1|79077	C9orf114|51490	SPOPL|339745
CXCR7|57007	DNAJA3|9093	DIS3L|115752	DDAH1|23576	C9orf123|90871	SPRED2|200734
CXorf26|51260	DNAJA4|55466	DIXDC1|85458	DDHD1|80821	C9orf140|89958	SPRY1|10252
CXorf36|79742	DNAJB11|51726	DKC1|1736	DDIT4|54541	C9orf150|286343	SPRYD3|84926
CXorf40A|91966	DNAJB12|54788	DKK3|27122	DDOST|1650	C9orf152|401546	SPTBN1|6711
CXorf40B|541578	DNAJB9|4189	DLAT|1737	DDR1|780	C9orf16|79095	SRD5A3|79644
CXXC5|51523	DNAJC1|64215	DLC1|10395	DDR2|4921	C9orf25|203259	SRM|6723
CYB561|1534	DNAJC13|23317	DLG3|1741	DDRGK1|65992	C9orf46|55848	SRP54|6729
CYB5A|1528	DNAJC16|23341	DLG5|9231	DDX17|10521	C9orf5|23731	SRPK1|6732
CYB5D1|124637	DNAJC2|27000	DLGAP4|22839	DDX18|8886	C9orf64|84267	SRPX|8406
CYB5R1|51706	DNAL1|83544	DMD|1756	DDX19A|55308	C9orf69|90120	SSR4|6748
CYBA|1535	DNALI1|7802	DMTF1|9988	DDX23|9416	C9orf7|11094	SSRP1|6749
CYBRD1|79901	DNASE2|1777	DMXL1|1657	DDX24|57062	C9orf78|51759	ST6GALNAC6|30815
CYP2A6|1548	DNMBP|23268	DNAJA1|3301	DDX39|10212	C9orf86|55684	STARD10|10809
CYP2B7P1|1556	DNMT1|1786	DNAJA3|9093	DDX3X|1654	C9orf91|203197	STARD3|10948
CYP4B1|1580	DNMT3A|1788	DNAJB11|51726	DDX41|51428	CA12|771	STK38|11329
CYP4X1|260293	DNPEP|23549	DNAJB12|54788	DDX49|54555	CA3|761	STOML2|30968
CYP4Z2P|163720	DNTTIP1|116092	DNAJC1|64215	DDX5|1655	CAB39|51719	STRBP|55342
CYP51A1|1595	DOCK11|139818	DNAJC12|56521	DDX50|79009	CAB39L|81617	STS|412
CYR61|3491	DOCK9|23348	DNAJC14|85406	DEAF1|10522	CABC1|56997	STX12|23673
CYTH2|9266	DOLK|22845	DNAJC15|29103	DEDD|9191	CABIN1|23523	STYXL1|51657
CYTH3|9265	DONSON|29980	DNAJC19|131118	DEGS2|123099	CACHD1|57685	SUN1|23353
CYYR1|116159	DOPEY1|23033	DNAJC2|27000	DEK|7913	CACNA1D|776	SUN2|25777
DAAM2|23500	DOPEY2|9980	DNAJC7|7266	DENND1A|57706	CACNA1H|8912	SUOX|6821
DAB2|1601	DPM2|8818	DNAJC9|23234	DENND4A|10260	CACNB3|784	SVEP1|79987
DAB2IP|153090	DPP3|10072	DNAL1|83544	DENND4C|55667	CACNG4|27092	SVIL|6840
DACH1|1602	DPP9|91039	DNAL4|10126	DENND5A|23258	CACYBP|27101	SYNE1|23345
DAD1|1603	DPT|1805	DNALI1|7802	DERA|51071	CAD|790	SYNE2|23224
DAK|26007	DPY19L1|23333	DNASE2|1777	DGAT2|84649	CADPS2|93664	SYNM|23336
DALRD3|55152	DPYD|1806	DNMT3A|1788	DGCR6L|85359	CALB2|794	SYNPO|11346
DAP3|7818	DPYSL2|1808	DNPEP|23549	DHDDS|79947	CALCOCO1|57658	TACC1|6867
DAPK3|1613	DRAM2|128338	DNTTIP1|116092	DHFR|1719	CALCOCO2|10241	TACC3|10460
DARS|1615	DRAP1|10589	DOCK1|1793	DHPS|1725	CALCRL|10203	TADA2B|93624
DARS2|55157	DRG1|4733	DOCK10|55619	DHRSX|207063	CALD1|800	TAF11|6882
DAXX|1616	DRG2|1819	DOCK11|139818	DHTKD1|55526	CALHM2|51063	TANK|10010
DAZAP1|26528	DSC3|1825	DOCK6|57572	DHX30|22907	CALM3|808	TBC1D17|79735
DAZAP2|9802	DSE|29940	DOCK7|85440	DHX34|9704	CALML5|51806	TBCB|1155
DBN1|1627	DSN1|79980	DOCK8|81704	DIABLO|56616	CALR|811	TBRG1|84897
DBNDD1|79007	DST|667	DOPEY1|23033	DICER1|23405	CALU|813	TCF19|6941
DBNDD2|55861	DTL|51514	DOPEY2|9980	DIP2A|23181	CAMK2G|818	TCTN1|79600
DBNL|28988	DTX3|196403	DPH2|1802	DIS3|22894	CAMK2N1|55450	TDRKH|11022
DCAF10|79269	DTYMK|1841	DPM2|8818	DIS3L|115752	CAMLG|819	TEF|7008
DCAF11|80344	DULLARD|23399	DPP3|10072	DIS3L2|129563	CAMTA1|23261	TENC1|23371
DCAF13|25879	DUS1L|64118	DPP8|54878	DKC1|1736	CAMTA2|23125	TF|7018
DCAF5|8816	DUSP10|11221	DPP9|91039	DKK3|27122	CAND1|55832	TFB2M|64216
DCBLD2|131566	DUSP22|56940	DPT|1805	DLC1|10395	CANT1|124583	TFF3|7033
DCI|1632	DUSP23|54935	DPY19L4|286148	DLG3|1741	CAPG|822	TFPI|7035
DCLK1|9201	DUSP3|1845	DPY30|84661	DLG5|9231	CAPN1|823	TGFB1I1|7041
DCN|1634	DUSP5|1847	DPYD|1806	DLST|1743	CAPN13|92291	TGFBR2|7048
DCP1A|55802	DVL2|1856	DPYSL2|1808	DMTF1|9988	CAPN6|827	THOC3|84321
DCTN4|51164	DYSF|8291	DRAM2|128338	DMXL1|1657	CAPN7|23473	THSD4|79875
DCTN5|84516	DZIP3|9666	DRAP1|10589	DNAJA3|9093	CAPN8|388743	TIMELESS|8914
DCTPP1|79077	E2F1|1869	DSC3|1825	DNAJA4|55466	CAPRIN1|4076	TIMM17B|10245
DCXR|51181	E2F3|1871	DSCR3|10311	DNAJB4|11080	CAPS|828	TIMM50|92609
DDHD2|23259	EAF1|85403	DSG2|1829	DNAJB6|10049	CAPZA1|829	TIMP3|7078
DDIT4|54541	EBF1|1879	DSN1|79980	DNAJC10|54431	CAPZA2|830	TINAGL1|64129
DDOST|1650	ECHDC2|55268	DST|667	DNAJC14|85406	CAPZB|832	TK1|7083
DDR1|780	ECHDC3|79746	DSTYK|25778	DNAJC16|23341	CARD8|22900	TLN1|7094
DDRGK1|65992	ECM2|1842	DTL|51514	DNAJC19|131118	CARM1|10498	TMBIM1|64114
DDX23|9416	ECT2|1894	DTX2|113878	DNAJC2|27000	CARS|833	TMBIM4|51643
DDX27|55661	EDEM2|55741	DTX3L|151636	DNAJC7|7266	CARS2|79587	TMED7|51014
DDX39|10212	EDNRA|1909	DUS1L|64118	DNAJC9|23234	CASC4|113201	TMEM104|54868
DDX41|51428	EEA1|8411	DUSP10|11221	DNAL1|83544	CASD1|64921	TMEM141|85014
DDX49|54555	EEF1A1|1915	DUSP11|8446	DNALI1|7802	CASK|8573	TMEM43|79188
DDX54|79039	EEF1A2|1917	DUSP22|56940	DNASE2|1777	CASKIN2|57513	TMEM47|83604
DDX56|54606	EEF2K|29904	DUSP23|54935	DNMBP|23268	CASP2|835	TMEM63C|57156
DDX59|83479	EFEMP1|2202	DUSP3|1845	DNMT1|1786	CASP3|836	TMEM86A|144110
DEAF1|10522	EFHD1|80303	DUSP4|1846	DNMT3A|1788	CASP4|837	TMPO|7112
DEDD|9191	EFHD2|79180	DUSP5|1847	DNPEP|23549	CASP6|839	TMSB10|9168
DEDD2|162989	EFNA1|1942	DUSP6|1848	DOCK1|1793	CASP7|840	TMUB2|79089
DEGS2|123099	EFNA5|1946	DUT|1854	DOCK2|1794	CASP8|841	TNFRSF21|27242
DEK|7913	EFNB1|1947	DYNLT1|6993	DOCK4|9732	CASP8AP2|9994	TNRC18|84629
DENND4B|9909	EFNB2|1948	DZIP3|9666	DOCK7|85440	CAST|831	TNS1|7145
DENND4C|55667	EFS|10278	E2F3|1871	DOCK9|23348	CASZ1|54897	TNXB|7148
DENND5A|23258	EGLN1|54583	EAF1|85403	DOLPP1|57171	CAT|847	TOM1L2|146691
DENR|8562	EGLN3|112399	EARS2|124454	DONSON|29980	CAV1|857	TOP2A|7153
DEPDC6|64798	EGR1|1958	EBNA1BP2|10969	DOPEY1|23033	CAV2|858	TOR1A|1861
DERL2|51009	EGR2|1959	EBP|10682	DOPEY2|9980	CBARA1|10367	TP53I11|9537
DGAT2|84649	EGR3|1960	ECHDC1|55862	DOT1L|84444	CBFA2T2|9139	TP63|8626
DGKZ|8525	EHBP1|23301	ECHDC2|55268	DPAGT1|1798	CBFB|865	TPD52|7163
DGUOK|1716	EHBP1L1|254102	ECM2|1842	DPM1|8813	CBL|867	TPRN|286262
DHCR24|1718	EHMT1|79813	ECT2|1894	DPM2|8818	CBLB|868	TPX2|22974
DHCR7|1717	EHMT2|10919	EDC3|80153	DPP3|10072	CBR1|873	TRAPPC9|83696
DHPS|1725	EID1|23741	EDEM1|9695	DPP7|29952	CBR4|84869	TRERF1|55809
DHRS2|10202	EIF1B|10289	EDEM2|55741	DPP9|91039	CBX1|10951	TRIB3|57761
DHRS4|10901	EIF2AK1|27102	EDEM3|80267	DPT|1805	CBX2|84733	TRIM11|81559
DHRS4L2|317749	EIF2AK2|5610	EDF1|8721	DPY30|84661	CBX3|11335	TRIM16|10626
DHRS7|51635	EIF2AK3|9451	EEA1|8411	DPYD|1806	CBX4|8535	TRIM29|23650
DHTKD1|55526	EIF2B2|8892	EEF1A1|1915	DPYSL2|1808	CBX7|23492	TRMT112|51504
DHX29|54505	EIF2B4|8890	EEF1A1P9|441032	DRAM1|55332	CC2D1B|200014	TRUB2|26995
DHX37|57647	EIF2S1|1965	EEF2K|29904	DRAP1|10589	CCAR1|55749	TSC1|7248
DHX38|9785	EIF4A2|1974	EFCAB4A|283229	DRG1|4733	CCDC104|112942	TSEN34|79042
DHX40|79665	EIF4B|1975	EFEMP1|2202	DSC2|1824	CCDC115|84317	TSPAN1|10103
DHX9|1660	EIF4EBP1|1978	EFEMP2|30008	DSC3|1825	CCDC117|150275	TSPAN13|27075
DIABLO|56616	EIF4EBP2|1979	EFNA4|1945	DSG3|1830	CCDC123|84902	TSPAN15|23555
DIP2C|22982	EIF4G1|1981	EFNB1|1947	DST|667	CCDC124|115098	TSPAN31|6302
DIS3L|115752	EIF5A|1984	EFTUD2|9343	DTL|51514	CCDC125|202243	TSTA3|7264
DIXDC1|85458	EIF5B|9669	EGFR|1956	DTX3|196403	CCDC14|64770	TTC8|123016
DKC1|1736	EIF6|3692	EGLN2|112398	DTX4|23220	CCDC142|84865	TTLL4|9654
DKK3|27122	ELAVL1|1994	EGR1|1958	DTYMK|1841	CCDC149|91050	TTYH3|80727
DLC1|10395	ELF2|1998	EGR2|1959	DUSP11|8446	CCDC152|100129792	TUBA1B|10376
DLG3|1741	ELF5|2001	EHBP1|23301	DUSP22|56940	CCDC21|64793	TUBA1C|84790
DLST|1743	ELL2|22936	EHD2|30846	DUSP23|54935	CCDC22|28952	TUBB|203068
DMD|1756	ELMO2|63916	EHD4|30844	DUSP3|1845	CCDC25|55246	TUBB6|84617
DMXL1|1657	ELOVL2|54898	EHMT2|10919	DUSP5|1847	CCDC3|83643	TXNIP|10628
DNAJA1|3301	ELP3|55140	EID1|23741	DUSP6|1848	CCDC43|124808	TYMP|1890
DNAJA3|9093	ELTD1|64123	EIF2A|83939	DVL2|1856	CCDC47|57003	U2AF1|7307
DNAJB11|51726	EMB|133418	EIF2AK1|27102	DYNC1LI2|1783	CCDC50|152137	U2AF2|11338
DNAJC1|64215	EMD|2010	EIF2B1|1967	DYNC2H1|79659	CCDC55|84081	UACA|55075
DNAJC12|56521	EMG1|10436	EIF2B5|8893	DYNC2LI1|51626	CCDC56|28958	UBAP2L|9898
DNAJC14|85406	EMILIN2|84034	EIF2S1|1965	DYNLL2|140735	CCDC57|284001	UBE3B|89910
DNAJC16|23341	EML3|256364	EIF3F|8665	DYNLRB1|83658	CCDC69|26112	UBFD1|56061
DNAJC2|27000	EML4|27436	EIF3L|51386	DYNLT3|6990	CCDC71|64925	UBQLN4|56893
DNAJC5|80331	EMP2|2013	EIF4A2|1974	DYRK2|8445	CCDC74A|90557	UCHL5|51377
DNAJC9|23234	EMP3|2014	EIF4A3|9775	E2F3|1871	CCDC80|151887	UCK2|7371
DNAL1|83544	ENAH|55740	EIF4B|1975	EAF1|85403	CCDC85C|317762	UGDH|7358
DNALI1|7802	ENC1|8507	EIF4E3|317649	EAPP|55837	CCDC86|79080	UGP2|7360
DNASE2|1777	ENG|2022	EIF4EBP1|1978	EARS2|124454	CCDC88A|55704	ULK2|9706
DNM2|1785	ENOPH1|58478	EIF4EBP2|1979	EBF1|1879	CCDC88C|440193	UNC5B|219699
DNMBP|23268	ENPP1|5167	EIF4G1|1981	EBP|10682	CCDC9|26093	UQCRH|7388
DNMT1|1786	ENY2|56943	EIF4G3|8672	ECE1|1889	CCDC90B|60492	USP18|11274
DNMT3A|1788	EPAS1|2034	ELAVL1|1994	ECHDC2|55268	CCDC91|55297	USP39|10713
DNPEP|23549	EPB41L2|2037	ELF1|1997	ECM1|1893	CCDC93|54520	USP53|54532
DNTTIP1|116092	EPB41L3|23136	ELF2|1998	ECM2|1842	CCDC97|90324	UTRN|7402
DOCK11|139818	EPB41L5|57669	ELF5|2001	ECT2|1894	CCHCR1|54535	VAMP3|9341
DOLK|22845	EPCAM|4072	ELK1|2002	EDARADD|128178	CCL14|6358	VARS|7407
DONSON|29980	EPHB4|2050	ELMO2|63916	EEA1|8411	CCL2|6347	VARS2|57176
DOPEY2|9980	EPHX1|2052	ELOVL1|64834	EEF1A1|1915	CCL21|6366	VAV2|7410
DPAGT1|1798	EPN3|55040	ELOVL2|54898	EEF1A1P9|441032	CCL28|56477	VEZF1|7716
DPH2|1802	EPS15|2060	ELP2|55250	EEF2K|29904	CCL5|6352	VIM|7431
DPM2|8818	EPS15L1|58513	ELP3|55140	EFEMP1|2202	CCNA2|890	VPS11|55823
DPP3|10072	EPS8|2059	ELTD1|64123	EFHA1|221154	CCNB1|891	VWF|7450
DPP7|29952	ERAL1|26284	EMB|133418	EFHD1|80303	CCNB1IP1|57820	WASF2|10163
DPP9|91039	ERAP1|51752	EMD|2010	EFNA1|1942	CCNB2|9133	WBSCR22|114049
DPT|1805	ERBB2|2064	EML2|24139	EFNA3|1944	CCND1|595	WDR19|57728
DPY30|84661	ERBB2IP|55914	EML4|27436	EGFR|1956	CCND2|894	WDR34|89891
DPYD|1806	ERBB3|2065	EMP1|2012	EGLN1|54583	CCND3|896	WDR77|79084
DPYSL2|1808	ERBB4|2066	EMP2|2013	EGLN2|112398	CCNDBP1|23582	WFS1|7466
DPYSL3|1809	ERCC3|2071	ENAH|55740	EGLN3|112399	CCNF|899	WSB1|26118
DRAP1|10589	ERCC5|2073	ENO1|2023	EGR1|1958	CCNG1|900	WWP1|11059
DSC3|1825	ERF|2077	ENPP1|5167	EGR2|1959	CCNG2|901	XBP1|7494
DSG3|1830	ERGIC1|57222	ENPP2|5168	EHBP1|23301	CCNH|902	XPO5|57510
DSN1|79980	ERI2|112479	ENPP4|22875	EHD1|10938	CCNI|10983	YBX1|4904
DST|667	ERI3|79033	ENTPD1|953	EHD2|30846	CCNK|8812	YEATS2|55689
DTL|51514	ERLIN2|11160	ENY2|56943	EHMT1|79813	CCNL1|57018	YIF1A|10897
DTX2|113878	ERMP1|79956	EPB41L1|2036	EID1|23741	CCNL2|81669	YTHDC2|64848
DTX3L|151636	ERP44|23071	EPB41L2|2037	EIF1|10209	CCNT2|905	ZAK|51776
DTX4|23220	ERRFI1|54206	EPB41L3|23136	EIF1B|10289	CCNY|219771	ZBED4|9889
DUS1L|64118	ESAM|90952	EPB41L5|57669	EIF2AK1|27102	CCPG1|9236	ZBTB4|57659
DUSP1|1843	ESR1|2099	EPCAM|4072	EIF2AK3|9451	CCS|9973	ZBTB44|29068
DUSP11|8446	ESRP1|54845	EPHB3|2049	EIF2B5|8893	CCT2|10576	ZBTB7A|51341
DUSP22|56940	ESRP2|80004	EPHX2|2053	EIF2S1|1965	CCT3|7203	ZC3H14|79882
DUSP23|54935	ESYT1|23344	EPN2|22905	EIF2S2|8894	CCT4|10575	ZDHHC18|84243
DUSP3|1845	ETFA|2108	EPN3|55040	EIF3B|8662	CCT5|22948	ZEB1|6935
DUSP6|1848	ETFB|2109	EPS15|2060	EIF3E|3646	CCT6A|908	ZFP106|64397
DVL3|1857	ETFDH|2110	EPS15L1|58513	EIF3K|27335	CCT7|10574	ZFP36L2|678
DYNC1LI1|51143	ETNK2|55224	EPS8|2059	EIF3L|51386	CCT8|10694	ZFYVE1|53349
DYNLL1|8655	ETS1|2113	EPS8L1|54869	EIF4A2|1974	CD14|929	ZNF213|7760
DYNLRB1|83658	ETS2|2114	EPT1|85465	EIF4A3|9775	CD151|977	ZNF280D|54816
DYNLT1|6993	ETV6|2120	ERAP1|51752	EIF4B|1975	CD163|9332	ZNF385A|25946
DZIP3|9666	EVC|2121	ERBB3|2065	EIF4EBP2|1979	CD164|8763	ZNF587|84914
E2F3|1871	EVL|51466	ERBB4|2066	EIF4G3|8672	CD24|100133941	ZNF768|79724
EAF1|85403	EVPL|2125	ERCC5|2073	EIF5A|1984	CD248|57124	ZWINT|11130
EAPP|55837	EXD2|55218	ERF|2077	EIF5B|9669	CD276|80381	ZZEF1|23140
EARS2|124454	EXOC1|55763	ERGIC1|57222	ELAVL1|1994	CD2BP2|10421
EBNA1BP2|10969	EXOC6|54536	ERGIC2|51290	ELF1|1997	CD302|9936
EBP|10682	EXOSC2|23404	ERI2|112479	ELF2|1998	CD320|51293
ECHDC1|55862	EXOSC4|54512	ERI3|79033	ELF4|2000	CD34|947
ECHDC2|55268	EXT1|2131	ERLEC1|27248	ELK3|2004	CD36|948
ECHDC3|79746	EXTL3|2137	ERLIN2|11160	ELMO2|63916	CD3EAP|10849
ECM2|1842	EZH1|2145	ERMP1|79956	ELMO3|79767	CD44|960
ECT2|1894	EZH2|2146	ERRFI1|54206	ELOF1|84337	CD46|4179
EDEM2|55741	EZR|7430	ESD|2098	ELOVL1|64834	CD47|961
EDEM3|80267	F11R|50848	ESF1|51575	ELP2|55250	CD59|966
EEF1A1|1915	F3|2152	ESR1|2099	ELTD1|64123	CD82|3732
EEF1A1P9|441032	F8|2157	ESRP1|54845	EML3|256364	CD9|928
EEF1B2|1933	FAAH|2166	ESRP2|80004	EML4|27436	CD93|22918
EEF2|1938	FABP4|2167	ESYT1|23344	EMP1|2012	CD97|976
EEF2K|29904	FABP5|2171	ESYT2|57488	ENDOD1|23052	CD99L2|83692
EFEMP1|2202	FABP7|2173	ETFB|2109	ENO1|2023	CDC123|8872
EFHA1|221154	FADD|8772	ETNK1|55500	ENO2|2026	CDC16|8881
EFHD2|79180	FADS1|3992	ETS1|2113	ENPP1|5167	CDC20|991
EFNA1|1942	FAH|2184	ETV5|2119	ENPP2|5168	CDC25B|994
EFNA3|1944	FAHD1|81889	ETV6|2120	ENPP4|22875	CDC27|996
EFNA4|1945	FAM102A|399665	EVC|2121	ENSA|2029	CDC34|997
EFNA5|1946	FAM102B|284611	EVL|51466	ENTPD6|955	CDC40|51362
EFNB1|1947	FAM105B|90268	EXOC1|55763	ENTPD7|57089	CDC42BPB|9578
EFTUD2|9343	FAM108C1|58489	EXOC2|55770	ENY2|56943	CDC42BPG|55561
EGFR|1956	FAM115A|9747	EXOC3|11336	EP400|57634	CDC42EP1|11135
EGLN2|112398	FAM116A|201627	EXOC6|54536	EPAS1|2034	CDC42EP3|10602
EGLN3|112399	FAM119A|151194	EXT1|2131	EPB41L2|2037	CDC42SE1|56882
EGR1|1958	FAM120B|84498	EXT2|2132	EPB41L4A|64097	CDC42SE2|56990
EGR2|1959	FAM122A|116224	EYA2|2139	EPB41L5|57669	CDC6|990
EGR3|1960	FAM126A|84668	EZH1|2145	EPC2|26122	CDCA5|113130
EHBP1|23301	FAM127B|26071	EZH2|2146	EPN1|29924	CDCA7L|55536
EHD2|30846	FAM127C|441518	EZR|7430	EPN3|55040	CDCA8|55143
EHMT2|10919	FAM128A|653784	F13A1|2162	EPS15|2060	CDCP1|64866
EIF1|10209	FAM129A|116496	F3|2152	EPS15L1|58513	CDH1|999
EIF1B|10289	FAM129B|64855	FAAH|2166	EPS8|2059	CDH11|1009
EIF2A|83939	FAM134B|54463	FABP4|2167	EPT1|85465	CDH13|1012
EIF2AK1|27102	FAM136A|84908	FABP5|2171	ERAL1|26284	CDH3|1001
EIF2AK2|5610	FAM13A|10144	FABP7|2173	ERAP1|51752	CDH5|1003
EIF2B5|8893	FAM13B|51306	FADS2|9415	ERAP2|64167	CDIPT|10423
EIF2S2|8894	FAM149B1|317662	FAF1|11124	ERBB3|2065	CDK1|983
EIF3E|3646	FAM160B1|57700	FAF2|23197	ERBB4|2066	CDK10|8558
EIF3F|8665	FAM168B|130074	FAH|2184	ERCC5|2073	CDK12|51755
EIF3L|51386	FAM172A|83989	FAHD1|81889	ERG|2078	CDK16|5127
EIF3M|10480	FAM174B|400451	FAM100B|283991	ERGIC1|57222	CDK17|5128
EIF4A2|1974	FAM177A1|283635	FAM102A|399665	ERGIC2|51290	CDK19|23097
EIF4A3|9775	FAM179B|23116	FAM102B|284611	ERI3|79033	CDK2|1017
EIF4B|1975	FAM189B|10712	FAM107B|83641	ERLIN2|11160	CDK2AP1|8099
EIF4E3|317649	FAM190B|54462	FAM111B|374393	ERMP1|79956	CDK2AP2|10263
EIF4EBP1|1978	FAM193A|8603	FAM116A|201627	ERO1LB|56605	CDK4|1019
EIF4EBP2|1979	FAM193B|54540	FAM117B|150864	ERP29|10961	CDK5RAP3|80279
EIF4G1|1981	FAM198B|51313	FAM120A|23196	ERRFI1|54206	CDK6|1021
EIF5A|1984	FAM35A|54537	FAM120B|84498	ESD|2098	CDK7|1022
EIF6|3692	FAM36A|116228	FAM127B|26071	ESR1|2099	CDK9|1025
ELAVL1|1994	FAM3A|60343	FAM128A|653784	ESRP1|54845	CDKAL1|54901
ELF4|2000	FAM45A|404636	FAM129A|116496	ESYT1|23344	CDKN1B|1027
ELF5|2001	FAM49B|51571	FAM134A|79137	ESYT2|57488	CDKN2C|1031
ELK1|2002	FAM54B|56181	FAM134C|162427	ETFDH|2110	CDON|50937
ELMO2|63916	FAM55C|91775	FAM13A|10144	ETS1|2113	CDR2|1039
ELOVL2|54898	FAM63A|55793	FAM13B|51306	ETS2|2114	CDR2L|30850
ELP2|55250	FAM73A|374986	FAM149B1|317662	ETV5|2119	CDS1|1040
ELTD1|64123	FAM83D|81610	FAM156A|29057	ETV6|2120	CDS2|8760
EMD|2010	FAM83H|286077	FAM160B1|57700	EVC|2121	CEACAM5|1048
EMG1|10436	FAM89B|23625	FAM162A|26355	EVI2B|2124	CEACAM6|4680
EML2|24139	FAM96A|84191	FAM171A1|221061	EVL|51466	CEBPA|1050
EMP1|2012	FAM96B|51647	FAM172A|83989	EXOC1|55763	CEBPB|1051
EMP2|2013	FAM98A|25940	FAM179B|23116	EXOC6|54536	CEBPD|1052
ENAH|55740	FANCD2|2177	FAM188A|80013	EXOC7|23265	CEBPG|1054
ENO1|2023	FANCF|2188	FAM190B|54462	EXOSC10|5394	CEBPZ|10153
ENOPH1|58478	FANCI|55215	FAM193A|8603	EXOSC4|54512	CECR5|27440
ENPP1|5167	FAR1|84188	FAM195B|348262	EXT1|2131	CELF1|10658
ENPP2|5168	FASTK|10922	FAM198B|51313	EZH1|2145	CELF2|10659
ENSA|2029	FAT1|2195	FAM21A|387680	EZH2|2146	CELSR1|9620
ENTPD6|955	FBL|2091	FAM21C|253725	F11R|50848	CELSR2|1952
ENTPD7|57089	FBLN1|2192	FAM3C|10447	F3|2152	CENPB|1059
ENY2|56943	FBLN2|2199	FAM40A|85369	FADS1|3992	CENPC1|1060
EPAS1|2034	FBLN5|10516	FAM45A|404636	FAF1|11124	CENPE|1062
EPB41L2|2037	FBP1|2203	FAM46A|55603	FAF2|23197	CENPF|1063
EPB41L4A|64097	FBRS|64319	FAM46C|54855	FAH|2184	CEP110|11064
EPB41L4B|54566	FBRSL1|57666	FAM49B|51571	FAHD1|81889	CEP120|153241
EPB41L5|57669	FBXL14|144699	FAM53C|51307	FAM100B|283991	CEP170|9859
EPB49|2039	FBXL3|26224	FAM54B|56181	FAM102A|399665	CEP192|55125
EPHX1|2052	FBXL5|26234	FAM55C|91775	FAM107A|11170	CEP250|11190
EPM2AIP1|9852	FBXL6|26233	FAM60A|58516	FAM110B|90362	CEP290|80184
EPN1|29924	FBXL7|23194	FAM65A|79567	FAM111B|374393	CEP55|55165
EPRS|2058	FBXO31|79791	FAM73A|374986	FAM115A|9747	CEP57|9702
EPS15|2060	FBXO32|114907	FAM82A2|55177	FAM116A|201627	CEP63|80254
EPS15L1|58513	FBXO38|81545	FAM83D|81610	FAM117A|81558	CEP68|23177
EPS8|2059	FBXO46|23403	FAM83H|286077	FAM120A|23196	CEP70|80321
EPS8L1|54869	FBXW11|23291	FAM89B|23625	FAM120AOS|158293	CEPT1|10390
EPT1|85465	FBXW4|6468	FAM8A1|51439	FAM120B|84498	CERCAM|51148
ERAL1|26284	FBXW7|55294	FAM96A|84191	FAM122A|116224	CES1|1066
ERBB2|2064	FCGBP|8857	FAM98A|25940	FAM126A|84668	CES2|8824
ERBB2IP|55914	FCHO2|115548	FANCD2|2177	FAM127B|26071	CETN2|1069
ERBB3|2065	FDPS|2224	FANCI|55215	FAM127C|441518	CFB|629
ERBB4|2066	FEM1C|56929	FAT1|2195	FAM128B|80097	CFD|1675
ERGIC1|57222	FEN1|2237	FBL|2091	FAM129B|64855	CFDP1|10428
ERH|2079	FERMT2|10979	FBLN2|2199	FAM133B|257415	CFH|3075
ERI2|112479	FGD3|89846	FBLN5|10516	FAM134A|79137	CFI|3426
ERI3|79033	FGD6|55785	FBP1|2203	FAM134B|54463	CFL1|1072
ERLIN2|11160	FGFR1OP2|26127	FBXL16|146330	FAM134C|162427	CFL2|1073
ERMP1|79956	FGFR4|2264	FBXL17|64839	FAM136A|84908	CFLAR|8837
ERO1L|30001	FGFRL1|53834	FBXL3|26224	FAM13A|10144	CGGBP1|8545
ERRFI1|54206	FHL1|2273	FBXL5|26234	FAM156A|29057	CGN|57530
ESAM|90952	FIBP|9158	FBXL7|23194	FAM160A2|84067	CHAF1B|8208
ESD|2098	FIP1L1|81608	FBXO11|80204	FAM160B1|57700	CHCHD1|118487
ESR1|2099	FKBP2|2286	FBXO25|26260	FAM168B|130074	CHCHD2|51142
ESRP2|80004	FKBP4|2288	FBXO3|26273	FAM171A1|221061	CHCHD3|54927
ESYT1|23344	FKTN|2218	FBXO31|79791	FAM174B|400451	CHCHD8|51287
ESYT2|57488	FLAD1|80308	FBXO38|81545	FAM178A|55719	CHD1|1105
ETFDH|2110	FLJ10357|55701	FBXO45|200933	FAM179B|23116	CHD1L|9557
ETNK2|55224	FLJ90757|440465	FBXO46|23403	FAM188A|80013	CHD2|1106
ETS1|2113	FLT1|2321	FBXW11|23291	FAM189B|10712	CHD3|1107
ETS2|2114	FMNL2|114793	FBXW4|6468	FAM190B|54462	CHD4|1108
EVL|51466	FMO2|2327	FBXW7|55294	FAM195B|348262	CHD6|84181
EXD2|55218	FMOD|2331	FCGRT|2217	FAM198B|51313	CHD8|57680
EXOC2|55770	FN1|2335	FCHO2|115548	FAM199X|139231	CHD9|80205
EXOC6|54536	FNDC3B|64778	FCHSD2|9873	FAM21A|387680	CHDH|55349
EXT2|2132	FNIP1|96459	FDPS|2224	FAM21B|55747	CHERP|10523
EZH1|2145	FNIP2|57600	FEN1|2237	FAM21C|253725	CHI3L1|1116
EZR|7430	FNTA|2339	FERMT2|10979	FAM49B|51571	CHI3L2|1117
F11R|50848	FNTB|2342	FEZ2|9637	FAM50A|9130	CHID1|66005
F3|2152	FOS|2353	FGD3|89846	FAM53C|51307	CHL1|10752
F8|2157	FOSB|2354	FGFR1|2260	FAM54B|56181	CHM|1121
FAAH|2166	FOXA1|3169	FGFR1OP2|26127	FAM73A|374986	CHML|1122
FABP4|2167	FOXC1|2296	FGL2|10875	FAM82A2|55177	CHMP1A|5119
FABP5|2171	FOXJ2|55810	FH|2271	FAM83D|81610	CHMP1B|57132
FADD|8772	FOXM1|2305	FHOD1|29109	FAM83H|286077	CHMP2A|27243
FADS2|9415	FOXN3|1112	FIBP|9158	FAM84B|157638	CHMP2B|25978
FAF1|11124	FOXO1|2308	FILIP1L|11259	FAM89B|23625	CHMP4A|29082
FAF2|23197	FOXO4|4303	FLAD1|80308	FAM8A1|51439	CHMP4B|128866
FAH|2184	FOXRED2|80020	FLNB|2317	FAM98A|25940	CHMP4C|92421
FAHD1|81889	FPR3|2359	FLOT1|10211	FANCD2|2177	CHMP5|51510
FAM100B|283991	FRG1|2483	FMOD|2331	FANCF|2188	CHMP6|79643
FAM101B|359845	FRMD4A|55691	FMR1|2332	FANCI|55215	CHORDC1|26973
FAM102A|399665	FRMD6|122786	FN1|2335	FARSA|2193	CHPF|79586
FAM105B|90268	FRMD8|83786	FN3KRP|79672	FASTKD2|22868	CHPF2|54480
FAM110A|83541	FRS2|10818	FNDC1|84624	FAT1|2195	CHPT1|56994
FAM111B|374393	FRY|10129	FNDC3A|22862	FAT2|2196	CHRAC1|54108
FAM120A|23196	FSCN1|6624	FNDC3B|64778	FBL|2091	CHRDL1|91851
FAM120AOS|158293	FSTL1|11167	FNTA|2339	FBLIM1|54751	CHST15|51363
FAM120B|84498	FTO|79068	FOS|2353	FBLN1|2192	CHST3|9469
FAM125A|93343	FTSJD2|23070	FOSB|2354	FBRS|64319	CHSY1|22856
FAM126A|84668	FUS|2521	FOXA1|3169	FBXL17|64839	CHURC1|91612
FAM128A|653784	FUT8|2530	FOXC1|2296	FBXL19|54620	CIAPIN1|57019
FAM128B|80097	FXC1|26515	FOXJ3|22887	FBXL3|26224	CIB1|10519
FAM129A|116496	FXYD3|5349	FOXK2|3607	FBXL5|26234	CIDEB|27141
FAM129B|64855	FXYD6|53826	FOXM1|2305	FBXO11|80204	CIDEC|63924
FAM134B|54463	FYCO1|79443	FOXN3|1112	FBXO21|23014	CILP|8483
FAM136A|84908	FYN|2534	FOXO1|2308	FBXO30|84085	CIRBP|1153
FAM13A|10144	FZD1|8321	FOXO4|4303	FBXO31|79791	CIRH1A|84916
FAM13B|51306	FZD4|8322	FOXP1|27086	FBXO32|114907	CISD2|493856
FAM162A|26355	FZD6|8323	FOXP4|116113	FBXO38|81545	CISD3|284106
FAM168B|130074	FZD7|8324	FOXRED2|80020	FBXO45|200933	CISH|1154
FAM171A1|221061	G6PC3|92579	FRMD4A|55691	FBXW2|26190	CIT|11113
FAM172A|83989	G6PD|2539	FRMD4B|23150	FBXW4|6468	CITED2|10370
FAM174B|400451	GABARAPL2|11345	FRMD6|122786	FBXW5|54461	CITED4|163732
FAM177A1|283635	GABBR1|2550	FRMD8|83786	FBXW7|55294	CKAP2|26586
FAM179B|23116	GABPA|2551	FRS2|10818	FCHO2|115548	CKAP4|10970
FAM189B|10712	GABPB1|2553	FSCN1|6624	FDPS|2224	CKAP5|9793
FAM198B|51313	GABRP|2568	FSTL1|11167	FEM1B|10116	CKS1B|1163
FAM20C|56975	GAK|2580	FTO|79068	FEN1|2237	CKS2|1164
FAM21A|387680	GALE|2582	FTSJ1|24140	FERMT2|10979	CLASP1|23332
FAM3C|10447	GALNS|2588	FUCA1|2517	FEZ2|9637	CLASP2|23122
FAM46C|54855	GALNT10|55568	FUCA2|2519	FGD5|152273	CLCA2|9635
FAM49B|51571	GALNT11|63917	FUS|2521	FGF2|2247	CLCN7|1186
FAM50A|9130	GALNT2|2590	FUT8|2530	FGFR1OP2|26127	CLDN12|9069
FAM54B|56181	GALNT3|2591	FXYD6|53826	FGFR2|2263	CLDN3|1365
FAM55C|91775	GALNT7|51809	FYCO1|79443	FGFR4|2264	CLDN4|1364
FAM63A|55793	GALNTL2|117248	FYN|2534	FH|2271	CLDN7|1366
FAM82A2|55177	GAPVD1|26130	FZD4|8322	FILIP1L|11259	CLEC16A|23274
FAM83D|81610	GAS1|2619	FZD7|8324	FKBP10|60681	CLEC2D|29121
FAM89B|23625	GAS5|60674	FZR1|51343	FKBP1A|2280	CLEC3A|10143
FAM96A|84191	GAS7|8522	G0S2|50486	FKBP3|2287	CLEC3B|7123
FAM98A|25940	GAS8|2622	G6PC3|92579	FKBP4|2288	CLIC1|1192
FANCD2|2177	GATA3|2625	G6PD|2539	FKTN|2218	CLIC4|25932
FANCF|2188	GATAD2A|54815	GAB1|2549	FLCN|201163	CLIC6|54102
FANCI|55215	GBA|2629	GABARAPL1|23710	FLI1|2313	CLIP1|6249
FAP|2191	GBE1|2632	GABARAPL2|11345	FLJ10357|55701	CLIP4|79745
FARSA|2193	GBF1|8729	GABPA|2551	FLJ33630|644873	CLK1|1195
FARSB|10056	GBP1|2633	GAK|2580	FLOT1|10211	CLK2|1196
FAT1|2195	GBP5|115362	GALC|2581	FLRT2|23768	CLMN|79789
FBLN1|2192	GCFC1|94104	GALE|2582	FMNL2|114793	CLN3|1201
FBLN5|10516	GCLC|2729	GALNT10|55568	FMO2|2327	CLN5|1203
FBP1|2203	GCLM|2730	GALNT3|2591	FN1|2335	CLN6|54982
FBRS|64319	GCNT2|2651	GAPDH|2597	FNBP4|23360	CLPP|8192
FBXL17|64839	GCOM1|145781	GAPVD1|26130	FNDC3A|22862	CLPTM1|1209
FBXL3|26224	GCSH|2653	GARS|2617	FNDC3B|64778	CLPTM1L|81037
FBXL5|26234	GDPD5|81544	GART|2618	FNIP2|57600	CLPX|10845
FBXL7|23194	GEMIN5|25929	GAS2L1|10634	FOSB|2354	CLSTN2|64084
FBXO18|84893	GET4|51608	GAS5|60674	FOXA1|3169	CLTA|1211
FBXO21|23014	GFM2|84340	GAS6|2621	FOXC1|2296	CLTB|1212
FBXO22|26263	GFRA1|2674	GAS7|8522	FOXJ3|22887	CLTC|1213
FBXO31|79791	GGA3|23163	GATA3|2625	FOXM1|2305	CLUAP1|23059
FBXO32|114907	GGH|8836	GATAD1|57798	FOXN3|1112	CMBL|134147
FBXO38|81545	GGT1|2678	GATAD2A|54815	FOXO1|2308	CMIP|80790
FBXO45|200933	GHR|2690	GATM|2628	FOXO3|2309	CMPK1|51727
FBXO46|23403	GIGYF2|26058	GBA|2629	FOXP1|27086	CMPK2|129607
FBXW4|6468	GIMAP6|474344	GBE1|2632	FOXP4|116113	CMTM7|112616
FBXW7|55294	GINS1|9837	GBP3|2635	FPR3|2359	CMYA5|202333
FDPS|2224	GIPC1|10755	GCFC1|94104	FRMD4B|23150	CNBP|7555
FEM1C|56929	GIT1|28964	GCLC|2729	FRYL|285527	CNDP2|55748
FEN1|2237	GIT2|9815	GCLM|2730	FSCN1|6624	CNIH|10175
FERMT2|10979	GJA1|2697	GCNT2|2651	FSTL1|11167	CNIH4|29097
FEZ2|9637	GLB1|2720	GCOM1|145781	FTO|79068	CNN1|1264
FGD3|89846	GLE1|2733	GCSH|2653	FTSJ1|24140	CNN2|1265
FGD6|55785	GLG1|2734	GDE1|51573	FTSJ2|29960	CNNM3|26505
FGFR4|2264	GLIPR1|11010	GDI2|2665	FTSJ3|117246	CNNM4|26504
FGFRL1|53834	GLIPR2|152007	GEM|2669	FUCA1|2517	CNOT10|25904
FGL2|10875	GLRX5|51218	GEMIN5|25929	FUS|2521	CNOT3|4849
FHL1|2273	GLS|2744	GEMIN8|54960	FUT8|2530	CNOT6|57472
FHL3|2275	GLT25D1|79709	GFRA1|2674	FXC1|26515	CNOT6L|246175
FIBP|9158	GLT8D1|55830	GGCT|79017	FYCO1|79443	CNOT8|9337
FILIP1L|11259	GLTSCR2|29997	GGCX|2677	FYN|2534	CNP|1267
FKBP10|60681	GLUD1|2746	GGH|8836	FZD4|8322	CNPY2|10330
FKBP2|2286	GMDS|2762	GGT1|2678	FZD6|8323	CNPY3|10695
FKBP3|2287	GMEB2|26205	GHR|2690	FZR1|51343	CNST|163882
FKBP4|2288	GMFB|2764	GIMAP4|55303	G6PC3|92579	CNTNAP2|26047
FLAD1|80308	GMPPA|29926	GIMAP6|474344	G6PD|2539	CNTROB|116840
FLJ10357|55701	GMPS|8833	GIPC1|10755	GABARAPL1|23710	COASY|80347
FLJ23867|200058	GNA11|2767	GIT2|9815	GABPA|2551	COBLL1|22837
FLJ33630|644873	GNAI1|2770	GK5|256356	GABRP|2568	COBRA1|25920
FLNC|2318	GNG11|2791	GLB1L2|89944	GADD45GIP1|90480	COG1|9382
FLOT1|10211	GNG12|55970	GLCCI1|113263	GAK|2580	COG2|22796
FLT1|2321	GNG2|54331	GLI3|2737	GALNT11|63917	COG3|83548
FLYWCH2|114984	GNL3|26354	GLIPR1|11010	GALNT7|51809	COG5|10466
FMNL2|114793	GNL3L|54552	GLRX3|10539	GAPDH|2597	COG7|91949
FMO2|2327	GNPAT|8443	GLRX5|51218	GAPVD1|26130	COL10A1|1300
FMO5|2330	GOLGA1|2800	GLS|2744	GARS|2617	COL11A1|1301
FN1|2335	GOLGA5|9950	GLT25D1|79709	GART|2618	COL12A1|1303
FNDC3B|64778	GOLGA8B|440270	GLT8D1|55830	GAS1|2619	COL14A1|7373
FNIP1|96459	GOT1|2805	GLTSCR2|29997	GAS2L1|10634	COL17A1|1308
FNTB|2342	GOT2|2806	GLUL|2752	GATA3|2625	COL1A1|1277
FOS|2353	GP2|2813	GLYR1|84656	GATAD1|57798	COL1A2|1278
FOSB|2354	GPAA1|8733	GMDS|2762	GATAD2A|54815	COL2A1|1280
FOXC1|2296	GPAM|57678	GMPR2|51292	GATM|2628	COL3A1|1281
FOXK1|221937	GPATCH2|55105	GMPS|8833	GBA|2629	COL4A3BP|10087
FOXK2|3607	GPATCH4|54865	GNAI1|2770	GBE1|2632	COL4A5|1287
FOXM1|2305	GPATCH8|23131	GNAS|2778	GBP2|2634	COL5A1|1289
FOXN3|1112	GPC3|2719	GNE|10020	GCC2|9648	COL5A2|1290
FOXO1|2308	GPD1|2819	GNG10|2790	GCFC1|94104	COL8A2|1296
FOXO4|4303	GPKOW|27238	GNG2|54331	GCNT2|2651	COLEC12|81035
FOXP1|27086	GPR116|221395	GNL2|29889	GCOM1|145781	COMMD10|51397
FOXP4|116113	GPR124|25960	GNPDA1|10007	GDAP1|54332	COMMD2|51122
FOXRED2|80020	GPR125|166647	GNPTG|84572	GDE1|51573	COMMD3|23412
FPR3|2359	GPR137B|7107	GOLGA2|2801	GDI1|2664	COMMD4|54939
FRMD4A|55691	GPR160|26996	GOLGA7|51125	GDI2|2665	COMMD5|28991
FRMD6|122786	GPR172A|79581	GOLGA8A|23015	GEMIN4|50628	COMMD6|170622
FRMD8|83786	GPRC5A|9052	GOLGA8B|440270	GFM1|85476	COMMD7|149951
FRS2|10818	GPRC5B|51704	GOLT1B|51026	GFPT1|2673	COMMD9|29099
FRY|10129	GPRC5C|55890	GOPC|57120	GFRA1|2674	COMP|1311
FSCN1|6624	GPSM2|29899	GOT1|2805	GGA1|26088	COPA|1314
FSTL1|11167	GPT2|84706	GP2|2813	GGCT|79017	COPB2|9276
FTO|79068	GPX3|2878	GPAM|57678	GGH|8836	COPE|11316
FTSJ1|24140	GPX8|493869	GPATCH2|55105	GGPS1|9453	COPG|22820
FTSJ3|117246	GRAMD1A|57655	GPATCH8|23131	GHDC|84514	COPS2|9318
FUCA1|2517	GRAMD4|23151	GPC3|2719	GHR|2690	COPS3|8533
FUS|2521	GRB2|2885	GPCPD1|56261	GIGYF1|64599	COPS4|51138
FUT8|2530	GREB1|9687	GPD1|2819	GIGYF2|26058	COPS6|10980
FYCO1|79443	GREM1|26585	GPD1L|23171	GINS1|9837	COPS7A|50813
FYN|2534	GRHL2|79977	GPI|2821	GIPC1|10755	COPS7B|64708
FZD4|8322	GRIPAP1|56850	GPM6B|2824	GIT2|9815	COPS8|10920
FZD7|8324	GRK6|2870	GPN1|11321	GJB2|2706	COPZ1|22818
FZR1|51343	GSK3A|2931	GPR116|221395	GLB1|2720	COQ10B|80219
G0S2|50486	GSK3B|2932	GPR124|25960	GLE1|2733	COQ4|51117
G3BP1|10146	GSN|2934	GPR125|166647	GLG1|2734	COQ5|84274
G6PC3|92579	GSR|2936	GPR126|57211	GLOD4|51031	COQ7|10229
G6PD|2539	GSTM3|2947	GPR160|26996	GLRX3|10539	CORO1A|11151
GAA|2548	GSTP1|2950	GPR172A|79581	GLS|2744	CORO1B|57175
GAB2|9846	GTF2H1|2965	GPR89B|51463	GLT25D1|79709	CORO1C|23603
GABARAPL1|23710	GTF2IRD1|9569	GPR98|84059	GLT8D1|55830	CORO2A|7464
GABPB1|2553	GTF2IRD2B|389524	GPRC5A|9052	GLUL|2752	CORO7|79585
GABRP|2568	GTF3C1|2975	GPRC5B|51704	GLYR1|84656	COTL1|23406
GADD45GIP1|90480	GTF3C2|2976	GPS1|2873	GMDS|2762	COX16|51241
GAK|2580	GTF3C5|9328	GPSM2|29899	GMPPA|29926	COX17|10063
GALE|2582	GTPBP1|9567	GPT2|84706	GMPR2|51292	COX5A|9377
GALNT10|55568	GTPBP5|26164	GPX3|2878	GMPS|8833	COX5B|1329
GALNT2|2590	GUK1|2987	GRAMD1A|57655	GNAI1|2770	COX6A1|1337
GALNT4|8693	GYG2|8908	GRAMD3|65983	GNAI3|2773	COX6C|1345
GALNT6|11226	GYPC|2995	GRB10|2887	GNB2|2783	COX7A2|1347
GALNT7|51809	H2AFX|3014	GRB2|2885	GNE|10020	COX7C|1350
GAMT|2593	H2AFY|9555	GREB1|9687	GNG11|2791	COX8A|1351
GANAB|23193	H2AFZ|3015	GRINA|2907	GNG12|55970	CP|1356
GAPDH|2597	H6PD|9563	GRK6|2870	GNG2|54331	CP110|9738
GARS|2617	HADH|3033	GRN|2896	GNG5|2787	CPB1|1360
GART|2618	HADHA|3030	GRWD1|83743	GNL2|29889	CPD|1362
GAS1|2619	HADHB|3032	GSK3A|2931	GNPDA1|10007	CPE|1363
GAS5|60674	HAGH|3029	GSN|2934	GNPNAT1|64841	CPEB2|132864
GAS6|2621	HAPLN3|145864	GSR|2936	GOLGA1|2800	CPEB4|80315
GAS7|8522	HARS2|23438	GSTA4|2941	GOLGA2|2801	CPM|1368
GATA3|2625	HAUS6|54801	GSTK1|373156	GOLGA4|2803	CPNE2|221184
GATAD2A|54815	HBP1|26959	GSTM2|2946	GOLGA5|9950	CPPED1|55313
GBA|2629	HCG11|493812	GSTM3|2947	GOLGB1|2804	CPSF1|29894
GBE1|2632	HDAC11|79885	GSTP1|2950	GOLM1|51280	CPSF2|53981
GBP1|2633	HDAC7|51564	GTF2F2|2963	GOPC|57120	CPSF3|51692
GBP5|115362	HDGF|3068	GTF2H1|2965	GORASP1|64689	CPT1A|1374
GCLM|2730	HDGFRP2|84717	GTF2IRD2B|389524	GOSR1|9527	CPT2|1376
GCNT2|2651	HDGFRP3|50810	GTF3A|2971	GOT1|2805	CPVL|54504
GCOM1|145781	HDHD2|84064	GTF3C6|112495	GPAA1|8733	CPXM2|119587
GCSH|2653	HDHD3|81932	GTPBP4|23560	GPAM|57678	CRABP1|1381
GDE1|51573	HEATR6|63897	GUCY1A3|2982	GPATCH8|23131	CRABP2|1382
GDI1|2664	HEATR7A|727957	GUK1|2987	GPBP1|65056	CRAMP1L|57585
GDI2|2665	HECA|51696	GYG2|8908	GPC3|2719	CRAT|1384
GFM2|84340	HEG1|57493	H1F0|3005	GPCPD1|56261	CRBN|51185
GFRA1|2674	HELZ|9931	H1FX|8971	GPKOW|27238	CRCP|27297
GGCT|79017	HERC1|8925	H2AFJ|55766	GPM6B|2824	CREB1|1385
GGH|8836	HERC2|8924	H2AFY|9555	GPN1|11321	CREB3|10488
GGPS1|9453	HERC2P2|400322	H6PD|9563	GPNMB|10457	CREB3L1|90993
GGT1|2678	HEXIM1|10614	HADHA|3030	GPR126|57211	CREB3L2|64764
GHDC|84514	HGS|9146	HAUS1|115106	GPR137|56834	CREB3L4|148327
GHR|2690	HIF1AN|55662	HAUS3|79441	GPR137B|7107	CREBL2|1389
GIMAP4|55303	HIP1|3092	HBP1|26959	GPR160|26996	CREBZF|58487
GIMAP6|474344	HIPK3|10114	HBXIP|10542	GPR172A|79581	CREG1|8804
GINS1|9837	HIRA|7290	HCG11|493812	GPR56|9289	CRELD1|78987
GIPC1|10755	HIRIP3|8479	HDAC11|79885	GPR81|27198	CRELD2|79174
GIT1|28964	HIST1H1C|3006	HDAC7|51564	GPR89B|51463	CRIM1|51232
GJA1|2697	HIST1H2AC|8334	HDGF|3068	GPRC5A|9052	CRIP1|1396
GJB2|2706	HIST2H2AA3|8337	HDGFRP2|84717	GPRC5B|51704	CRIP2|1397
GLB1|2720	HIST2H4A|8370	HDHD2|84064	GPS1|2873	CRISP3|10321
GLE1|2733	HK2|3099	HEATR6|63897	GPX3|2878	CRISPLD1|83690
GLI3|2737	HLA-B|3106	HEBP2|23593	GRAMD1A|57655	CRISPLD2|83716
GLIPR2|152007	HLA-DPA1|3113	HECA|51696	GRAMD3|65983	CRK|1398
GLIS2|84662	HLA-DPB1|3115	HEG1|57493	GRB2|2885	CRNKL1|51340
GLO1|2739	HLA-DRB1|3123	HERC1|8925	GREB1|9687	CROT|54677
GLRX3|10539	HLA-DRB6|3128	HERC2|8924	GRIPAP1|56850	CRTAP|10491
GLS|2744	HLA-F|3134	HERC2P2|400322	GRK6|2870	CRTC2|200186
GLT25D1|79709	HM13|81502	HERC3|8916	GRN|2896	CRY2|1408
GLUL|2752	HMCN1|83872	HERC4|26091	GRPEL1|80273	CRYAB|1410
GLYR1|84656	HMG20B|10362	HERPUD2|64224	GRPR|2925	CRYL1|51084
GMDS|2762	HMGA1|3159	HEXIM1|10614	GRSF1|2926	CRYZ|1429
GMEB2|26205	HMGB2|3148	HGS|9146	GSDMD|79792	CS|1431
GMPPA|29926	HMGB3|3149	HGSNAT|138050	GSK3A|2931	CSAD|51380
GMPR2|51292	HMGCL|3155	HIAT1|64645	GSN|2934	CSDA|8531
GMPS|8833	HMGCR|3156	HIBADH|11112	GSPT1|2935	CSDE1|7812
GNAI1|2770	HMGCS1|3157	HIF1A|3091	GSR|2936	CSE1L|1434
GNAI3|2773	HMGCS2|3158	HIF1AN|55662	GSTK1|373156	CSF1|1435
GNAQ|2776	HMGN1|3150	HINT3|135114	GTF2F1|2962	CSF1R|1436
GNB2|2783	HN1|51155	HIPK1|204851	GTF2H1|2965	CSK|1445
GNG11|2791	HN1L|90861	HIPK2|28996	GTF2IP1|2970	CSNK1A1|1452
GNG5|2787	HNMT|3176	HIPK3|10114	GTF2IRD1|9569	CSNK1D|1453
GNPNAT1|64841	HNRNPA2B1|3181	HIST1H1C|3006	GTF3A|2971	CSNK1G1|53944
GNPTG|84572	HNRNPAB|3182	HIST1H2AC|8334	GTF3C1|2975	CSNK1G2|1455
GOLGA1|2800	HNRNPC|3183	HIST1H2BK|85236	GTF3C2|2976	CSNK1G3|1456
GOLM1|51280	HNRNPF|3185	HIST2H2AA3|8337	GTF3C6|112495	CSNK2A1|1457
GOLPH3|64083	HNRNPM|4670	HIST2H4A|8370	GTPBP2|54676	CSNK2A2|1459
GOLPH3L|55204	HNRNPU|3192	HIVEP2|3097	GTPBP4|23560	CSNK2B|1460
GOLT1B|51026	HOMER3|9454	HK1|3098	GTPBP5|26164	CSPG4|1464
GORASP2|26003	HOXB2|3212	HKR1|284459	GYG2|8908	CSRNP1|64651
GP2|2813	HPCAL1|3241	HLA-A|3105	H1F0|3005	CSRNP2|81566
GPAA1|8733	HPN|3249	HLA-E|3133	H1FX|8971	CSRP1|1465
GPAM|57678	HPS1|3257	HM13|81502	H2AFJ|55766	CST3|1471
GPATCH2|55105	HPS4|89781	HMG20A|10363	H2AFX|3014	CST5|1473
GPATCH4|54865	HRAS|3265	HMG20B|10362	H2AFY|9555	CSTB|1476
GPATCH8|23131	HS6ST1|9394	HMGB2|3148	H2AFZ|3015	CSTF1|1477
GPBP1|65056	HSD17B10|3028	HMGB3|3149	H6PD|9563	CSTF2T|23283
GPC1|2817	HSD17B11|51170	HMGCL|3155	HADH|3033	CSTF3|1479
GPC3|2719	HSD17B4|3295	HMGCS1|3157	HAGH|3029	CTAGE5|4253
GPD1|2819	HSDL2|84263	HMGN4|10473	HARS|3035	CTBP1|1487
GPD1L|23171	HSP90AB2P|391634	HMGXB3|22993	HARS2|23438	CTBP2|1488
GPI|2821	HSPA14|51182	HMOX1|3162	HBA2|3040	CTDSP1|58190
GPKOW|27238	HSPA4|3308	HMOX2|3163	HBB|3043	CTDSP2|10106
GPN1|11321	HSPA5|3309	HN1|51155	HBP1|26959	CTDSPL|10217
GPR116|221395	HSPB6|126393	HN1L|90861	HCCS|3052	CTGF|1490
GPR124|25960	HSPB8|26353	HNMT|3176	HDAC2|3066	CTHRC1|115908
GPR125|166647	HSPBP1|23640	HNRNPAB|3182	HDAC7|51564	CTNNA1|1495
GPR126|57211	HSPE1|3336	HNRNPC|3183	HDDC2|51020	CTNNAL1|8727
GPR137|56834	HTRA1|5654	HNRNPF|3185	HDGF|3068	CTNNBIP1|56998
GPR137B|7107	HTT|3064	HNRNPH2|3188	HDGFRP2|84717	CTNNBL1|56259
GPR160|26996	HYOU1|10525	HNRNPL|3191	HDGFRP3|50810	CTPS|1503
GPR172A|79581	IARS|3376	HNRPDL|9987	HEATR2|54919	CTPS2|56474
GPR81|27198	IBTK|25998	HNRPLL|92906	HEATR5B|54497	CTR9|9646
GPR89A|653519	ICA1|3382	HOMER3|9454	HEBP1|50865	CTSA|5476
GPRC5A|9052	ICAM1|3383	HOOK1|51361	HEBP2|23593	CTSB|1508
GPRC5B|51704	ID4|3400	HOOK2|29911	HECA|51696	CTSC|1075
GPRC5C|55890	IDE|3416	HOOK3|84376	HEG1|57493	CTSD|1509
GPS1|2873	IDH2|3418	HOXB2|3212	HELZ|9931	CTSF|8722
GPSM2|29899	IDO1|3620	HPN|3249	HERC1|8925	CTSO|1519
GPT2|84706	IER3|8870	HPRT1|3251	HERC2|8924	CTTN|2017
GPX3|2878	IFFO2|126917	HPS1|3257	HERC3|8916	CTTNBP2NL|55917
GRAMD1A|57655	IFI30|10437	HPS5|11234	HERC4|26091	CUEDC1|404093
GRB10|2887	IFIH1|64135	HS2ST1|9653	HERPUD2|64224	CUEDC2|79004
GRB2|2885	IFNGR1|3459	HSD17B10|3028	HEXIM1|10614	CUL3|8452
GREB1|9687	IFRD2|7866	HSD17B11|51170	HGS|9146	CUL5|8065
GRINA|2907	IFT46|56912	HSD17B4|3295	HIP1|3092	CUL9|23113
GRIPAP1|56850	IFT52|51098	HSD3B7|80270	HIPK1|204851	CUTA|51596
GRK6|2870	IGBP1|3476	HSDL2|84263	HIPK2|28996	CUX1|1523
GRN|2896	IGF1|3479	HSF1|3297	HIPK3|10114	CWC15|51503
GRWD1|83743	IGF1R|3480	HSP90AB2P|391634	HIRIP3|8479	CWC22|57703
GSDMD|79792	IGF2|3481	HSPA13|6782	HIST1H2BD|3017	CWF19L2|143884
GSK3A|2931	IGFBP2|3485	HSPA1A|3303	HIST1H2BK|85236	CX3CL1|6376
GSN|2934	IGFBP3|3486	HSPA1B|3304	HIST2H2AA3|8337	CXCL10|3627
GSPT1|2935	IGFBP4|3487	HSPA2|3306	HIVEP2|3097	CXCL12|6387
GSR|2936	IGFBP6|3489	HSPA4|3308	HK1|3098	CXCL14|9547
GSS|2937	IGJ|3512	HSPB1|3315	HKR1|284459	CXCL16|58191
GSTM1|2944	IGSF3|3321	HSPB6|126393	HLA-E|3133	CXCL9|4283
GSTM2|2946	IGSF9|57549	HSPB8|26353	HLA-F|3134	CXCR4|7852
GSTP1|2950	IL13RA1|3597	HSPBP1|23640	HLF|3131	CXCR7|57007
GTF2F1|2962	IL16|3603	HSPC159|29094	HM13|81502	CXorf26|51260
GTF2IRD1|9569	IL17RD|54756	HSPD1|3329	HMG20B|10362	CXorf36|79742
GTF2IRD2B|389524	IL2RB|3560	HSPH1|10808	HMGA1|3159	CXorf40A|91966
GTF3C1|2975	IL2RG|3561	HTRA1|5654	HMGB2|3148	CXorf40B|541578
GTF3C2|2976	IL32|9235	HTRA2|27429	HMGB3|3149	CXXC5|51523
GTF3C6|112495	IL6ST|3572	HTRA3|94031	HMGCL|3155	CYB561|1534
GTPBP2|54676	ILF2|3608	HYOU1|10525	HMGN1|3150	CYB5A|1528
GTPBP4|23560	IMMT|10989	IARS2|55699	HMGN2|3151	CYB5D1|124637
GTPBP5|26164	IMP4|92856	IBTK|25998	HMGN3|9324	CYB5D2|124936
GUCY1A3|2982	IMPA2|3613	ICA1|3382	HMGXB3|22993	CYB5R1|51706
GUK1|2987	IMPDH1|3614	ID4|3400	HMOX1|3162	CYB5R3|1727
GUSB|2990	INCENP|3619	IDH2|3418	HN1|51155	CYBA|1535
GYPC|2995	INHBB|3625	IDI1|3422	HN1L|90861	CYBASC3|220002
H1F0|3005	INO80E|283899	IER3|8870	HNRNPA2B1|3181	CYBRD1|79901
H1FX|8971	INPP4A|3631	IFI16|3428	HNRNPAB|3182	CYCS|54205
H2AFJ|55766	INPP4B|8821	IFI27|3429	HNRNPC|3183	CYFIP2|26999
H2AFX|3014	INPP5J|27124	IFI35|3430	HNRNPF|3185	CYHR1|50626
H2AFY|9555	INPP5K|51763	IFI44|10561	HNRNPH2|3188	CYLD|1540
H2AFZ|3015	INPPL1|3636	IFI44L|10964	HNRNPH3|3189	CYP1B1|1545
H3F3A|3020	INSIG2|51141	IFI6|2537	HNRNPL|3191	CYP20A1|57404
H6PD|9563	INSR|3643	IFIT2|3433	HNRNPU|3192	CYP2A6|1548
HADH|3033	INTS10|55174	IFIT3|3437	HNRNPUL1|11100	CYP2B7P1|1556
HADHA|3030	INTS8|55656	IFIT5|24138	HNRPDL|9987	CYP4B1|1580
HADHB|3032	IPO11|51194	IFNGR1|3459	HOMEZ|57594	CYP4V2|285440
HAGH|3029	IPO13|9670	IFT122|55764	HOOK2|29911	CYP4X1|260293
HAPLN3|145864	IPO9|55705	IFT172|26160	HOOK3|84376	CYP4Z1|199974
HARS2|23438	IRAK1|3654	IFT46|56912	HP1BP3|50809	CYP4Z2P|163720
HAX1|10456	IRF3|3661	IGBP1|3476	HPRT1|3251	CYP51A1|1595
HBB|3043	IRF7|3665	IGF1|3479	HPS4|89781	CYR61|3491
HBP1|26959	IRF9|10379	IGF1R|3480	HPS5|11234	CYTH1|9267
HCG11|493812	IRS2|8660	IGF2|3481	HSD17B10|3028	CYTH2|9266
HDAC11|79885	ISCU|23479	IGFBP3|3486	HSD3B7|80270	CYTH3|9265
HDAC2|3066	ISG20L2|81875	IGFBP4|3487	HSDL2|84263	CYTSB|92521
HDAC5|10014	ISOC1|51015	IGJ|3512	HSF1|3297	CYYR1|116159
HDGF|3068	ISOC2|79763	IGSF8|93185	HSP90AB2P|391634	DAAM1|23002
HDGFRP2|84717	ISY1|57461	IGSF9|57549	HSPA14|51182	DAAM2|23500
HEATR2|54919	ITGA1|3672	IK|3550	HSPA1A|3303	DAB2|1601
HEATR6|63897	ITGA3|3675	IKBKB|3551	HSPA1B|3304	DAB2IP|153090
HEBP2|23593	ITGA6|3655	IKZF5|64376	HSPA4|3308	DACH1|1602
HECA|51696	ITGA7|3679	IL13RA1|3597	HSPA8|3312	DAD1|1603
HEG1|57493	ITGAL|3683	IL17RD|54756	HSPA9|3313	DAGLB|221955
HERC1|8925	ITGB8|3696	IL1R1|3554	HSPB1|3315	DAK|26007
HERC2P2|400322	ITIH5|80760	IL33|90865	HSPB6|126393	DALRD3|55152
HEXIM1|10614	ITM2A|9452	IL6ST|3572	HSPB8|26353	DAP|1611
HGS|9146	ITM2B|9445	ILF2|3608	HSPBP1|23640	DAP3|7818
HIBADH|11112	ITM2C|81618	ILF3|3609	HSPD1|3329	DAPK1|1612
HIF1AN|55662	ITPK1|3705	IMMT|10989	HTATIP2|10553	DAPK3|1613
HIGD1A|25994	ITPKB|3707	IMP4|92856	HTATSF1|27336	DARC|2532
HINT1|3094	ITPR1|3708	IMPA2|3613	HTT|3064	DARS|1615
HIP1|3092	ITPR2|3709	IMPACT|55364	IBTK|25998	DARS2|55157
HIPK2|28996	ITPRIP|85450	IMPDH1|3614	ID4|3400	DAXX|1616
HIPK3|10114	ITSN1|6453	INADL|10207	IDH2|3418	DAZAP1|26528
HIRA|7290	ITSN2|50618	INF2|64423	IDH3B|3420	DAZAP2|9802
HIRIP3|8479	IVD|3712	INHBB|3625	IDI1|3422	DBI|1622
HIST1H1C|3006	IWS1|55677	INO80|54617	IDS|3423	DBN1|1627
HIST1H2AC|8334	JAG1|182	INO80B|83444	IFFO2|126917	DBNDD1|79007
HIST1H2BD|3017	JAG2|3714	INO80D|54891	IFI16|3428	DBNDD2|55861
HIST1H2BK|85236	JAK1|3716	INO80E|283899	IFI30|10437	DBNL|28988
HIST2H2AA3|8337	JAM3|83700	INPP4B|8821	IFI35|3430	DBT|1629
HIST2H2BE|8349	JKAMP|51528	INPP5A|3632	IFIT3|3437	DCAF10|79269
HIST2H4A|8370	JMJD1C|221037	INPP5J|27124	IFNGR1|3459	DCAF11|80344
HIVEP2|3097	JMJD4|65094	INPP5K|51763	IFRD1|3475	DCAF13|25879
HK1|3098	JOSD1|9929	INSIG2|51141	IFT140|9742	DCAF16|54876
HM13|81502	JUN|3725	INSR|3643	IFT172|26160	DCAF17|80067
HMCN1|83872	JUP|3728	INTS10|55174	IFT46|56912	DCAF5|8816
HMG20B|10362	KAL1|3730	INTS12|57117	IGF1|3479	DCAF7|10238
HMGA1|3159	KANK1|23189	INTS3|65123	IGFBP4|3487	DCAF8|50717
HMGB2|3148	KARS|3735	IP6K1|9807	IK|3550	DCAKD|79877
HMGB3|3149	KAT2A|2648	IPO13|9670	IKBKAP|8518	DCBLD2|131566
HMGCL|3155	KBTBD2|25948	IPO5|3843	IKZF5|64376	DCHS1|8642
HMGCR|3156	KBTBD6|89890	IPO9|55705	IL10RB|3588	DCI|1632
HMGCS2|3158	KCMF1|56888	IQCE|23288	IL33|90865	DCLK1|9201
HMGN1|3150	KCNIP2|30819	IQCK|124152	IL6ST|3572	DCN|1634
HMGN2|3151	KCNMA1|3778	IQGAP3|128239	ILF2|3608	DCP1A|55802
HMGN4|10473	KCNN4|3783	IQSEC2|23096	ILVBL|10994	DCTD|1635
HMOX2|3163	KCTD10|83892	IREB2|3658	IMMT|10989	DCTN4|51164
HN1|51155	KCTD12|115207	IRF7|3665	IMPDH1|3614	DCTN5|84516
HN1L|90861	KCTD2|23510	IRF9|10379	INADL|10207	DCTN6|10671
HNRNPA0|10949	KCTD3|51133	IRS1|3667	INCENP|3619	DCTPP1|79077
HNRNPA2B1|3181	KCTD5|54442	IRS2|8660	INHBB|3625	DCUN1D4|23142
HNRNPAB|3182	KDELR3|11015	ISCU|23479	INO80|54617	DCXR|51181
HNRNPC|3183	KDM2B|84678	ISG15|9636	INPP4A|3631	DDA1|79016
HNRNPF|3185	KDM3B|51780	ISG20L2|81875	INPP4B|8821	DDAH1|23576
HNRNPH2|3188	KDM4B|23030	ISY1|57461	INPP5B|3633	DDB2|1643
HNRNPK|3190	KDM5B|10765	ITFG3|83986	INPP5J|27124	DDHD1|80821
HNRNPL|3191	KDM6A|7403	ITGA2|3673	INPP5K|51763	DDHD2|23259
HNRNPM|4670	KDSR|2531	ITGA7|3679	INSIG1|3638	DDIT4|54541
HNRNPU|3192	KEAP1|9817	ITGB5|3693	INSIG2|51141	DDOST|1650
HNRNPUL1|11100	KHSRP|8570	ITGB8|3696	INSR|3643	DDR1|780
HNRPDL|9987	KIAA0020|9933	ITIH5|80760	INTS12|57117	DDR2|4921
HOMER3|9454	KIAA0040|9674	ITM2A|9452	INTS7|25896	DDRGK1|65992
HOMEZ|57594	KIAA0090|23065	ITM2B|9445	INTS8|55656	DDT|1652
HPCAL1|3241	KIAA0196|9897	ITM2C|81618	IP6K1|9807	DDX1|1653
HPN|3249	KIAA0226|9711	ITPK1|3705	IP6K2|51447	DDX11|1663
HPRT1|3251	KIAA0232|9778	ITPR1|3708	IPO11|51194	DDX17|10521
HRAS|3265	KIAA0247|9766	ITPRIP|85450	IPO13|9670	DDX18|8886
HSD17B10|3028	KIAA0317|9870	ITPRIPL2|162073	IPO4|79711	DDX19A|55308
HSD17B4|3295	KIAA0355|9710	ITSN2|50618	IPO5|3843	DDX23|9416
HSDL2|84263	KIAA0391|9692	IVD|3712	IPO8|10526	DDX24|57062
HSP90AA1|3320	KIAA0427|9811	IVNS1ABP|10625	IQCE|23288	DDX27|55661
HSP90AB1|3326	KIAA0430|9665	JAK1|3716	IQGAP3|128239	DDX39|10212
HSPA14|51182	KIAA0494|9813	JAM3|83700	IRAK1|3654	DDX3X|1654
HSPA4|3308	KIAA0495|57212	JMJD1C|221037	IRF2BP1|26145	DDX41|51428
HSPA5|3309	KIAA0831|22863	JMJD4|65094	IRF7|3665	DDX46|9879
HSPA9|3313	KIAA0922|23240	JMJD6|23210	IRS2|8660	DDX49|54555
HSPB1|3315	KIAA1143|57456	JMJD8|339123	IRX5|10265	DDX5|1655
HSPB6|126393	KIAA1161|57462	JOSD1|9929	ISCU|23479	DDX50|79009
HSPB7|27129	KIAA1267|284058	JUB|84962	ISG15|9636	DDX51|317781
HSPB8|26353	KIAA1279|26128	JUN|3725	ISG20L2|81875	DDX52|11056
HSPBP1|23640	KIAA1310|55683	JUNB|3726	ISOC2|79763	DDX54|79039
HSPD1|3329	KIAA1324|57535	JUP|3728	ITFG3|83986	DDX55|57696
HSPE1|3336	KIAA1429|25962	KANK1|23189	ITGA3|3675	DDX56|54606
HSPH1|10808	KIAA1430|57587	KANK2|25959	ITGB1|3688	DDX58|23586
HTATIP2|10553	KIAA1462|57608	KARS|3735	ITGB1BP1|9270	DDX59|83479
HTATSF1|27336	KIAA1543|57662	KAT2A|2648	ITGB5|3693	DDX60|55601
HYOU1|10525	KIAA1598|57698	KBTBD2|25948	ITM2A|9452	DDX60L|91351
ICT1|3396	KIAA1609|57707	KBTBD6|89890	ITM2B|9445	DEAF1|10522
ID4|3400	KIAA1737|85457	KCMF1|56888	ITPR1|3708	DEDD|9191
IDH2|3418	KIAA1949|170954	KCNE4|23704	ITPR2|3709	DEDD2|162989
IDI1|3422	KIDINS220|57498	KCNJ3|3760	ITPRIP|85450	DEGS1|8560
IER3|8870	KIF11|3832	KCNK1|3775	ITSN1|6453	DEGS2|123099
IER3IP1|51124	KIF13B|23303	KCNMA1|3778	ITSN2|50618	DEK|7913
IFFO2|126917	KIF1B|23095	KCNS3|3790	IVD|3712	DENND1A|57706
IFI30|10437	KIF1C|10749	KCTD1|284252	IVNS1ABP|10625	DENND2D|79961
IFI35|3430	KIF20A|10112	KCTD10|83892	JAG1|182	DENND4A|10260
IFI6|2537	KIF22|3835	KCTD15|79047	JAK1|3716	DENND4B|9909
IFITM1|8519	KIF2C|11004	KCTD3|51133	JAM3|83700	DENND4C|55667
IFITM2|10581	KIF3A|11127	KCTD5|54442	JARID2|3720	DENND5A|23258
IFNGR1|3459	KIF3B|9371	KCTD9|54793	JHDM1D|80853	DENR|8562
IFRD1|3475	KIF4A|24137	KDELC2|143888	JKAMP|51528	DEPDC6|64798
IFT140|9742	KIFC1|3833	KDM1A|23028	JMJD1C|221037	DERA|51071
IFT46|56912	KIFC2|90990	KDM1B|221656	JMJD4|65094	DERL2|51009
IGBP1|3476	KIT|3815	KDM2A|22992	JMJD8|339123	DFFA|1676
IGF1|3479	KLC1|3831	KDM3B|51780	JOSD1|9929	DGAT2|84649
IGF1R|3480	KLF11|8462	KDM5B|10765	JUN|3725	DGCR6L|85359
IGF2|3481	KLF3|51274	KDR|3791	JUNB|3726	DGKZ|8525
IGFBP2|3485	KLF4|9314	KDSR|2531	JUND|3727	DGUOK|1716
IGFBP3|3486	KLF5|688	KEAP1|9817	JUP|3728	DHCR24|1718
IGFBP4|3487	KLF9|687	KHSRP|8570	KAL1|3730	DHCR7|1717
IGJ|3512	KLHDC2|23588	KIAA0020|9933	KANK1|23189	DHDDS|79947
IGSF3|3321	KLHDC3|116138	KIAA0040|9674	KANK2|25959	DHFR|1719
IGSF8|93185	KLHDC7B|113730	KIAA0114|57291	KARS|3735	DHPS|1725
IGSF9|57549	KLHL12|59349	KIAA0141|9812	KAT2A|2648	DHRS2|10202
IK|3550	KLHL21|9903	KIAA0232|9778	KAT2B|8850	DHRS4|10901
IKBKB|3551	KLHL5|51088	KIAA0240|23506	KATNAL1|84056	DHRS4L2|317749
IL13RA1|3597	KNTC1|9735	KIAA0247|9766	KAZ|23254	DHRS7|51635
IL17RD|54756	KPNA2|3838	KIAA0317|9870	KBTBD2|25948	DHRSX|207063
IL27RA|9466	KPNA4|3840	KIAA0355|9710	KBTBD4|55709	DHTKD1|55526
IL32|9235	KRCC1|51315	KIAA0430|9665	KBTBD6|89890	DHX15|1665
IL6ST|3572	KRT14|3861	KIAA0494|9813	KCMF1|56888	DHX16|8449
ILF2|3608	KRT15|3866	KIAA0495|57212	KCNE4|23704	DHX29|54505
IMP4|92856	KRT16|3868	KIAA0528|9847	KCNMA1|3778	DHX30|22907
IMPA2|3613	KRT17|3872	KIAA0556|23247	KCNS3|3790	DHX34|9704
IMPDH1|3614	KRT18|3875	KIAA0564|23078	KCTD10|83892	DHX37|57647
INCENP|3619	KRT23|25984	KIAA0913|23053	KCTD12|115207	DHX38|9785
INO80B|83444	KRT5|3852	KIAA0922|23240	KCTD2|23510	DHX40|79665
INO80E|283899	KRTCAP2|200185	KIAA1012|22878	KCTD20|222658	DHX8|1659
INPP4B|8821	L2HGDH|79944	KIAA1109|84162	KCTD3|51133	DHX9|1660
INPP5B|3633	LAIR1|3903	KIAA1217|56243	KCTD5|54442	DIABLO|56616
INPP5K|51763	LAMA2|3908	KIAA1267|284058	KCTD9|54793	DICER1|23405
INSIG1|3638	LAMA3|3909	KIAA1279|26128	KDELC2|143888	DIP2A|23181
INTS5|80789	LAMB2|3913	KIAA1310|55683	KDELR1|10945	DIP2B|57609
INTS7|25896	LAMB3|3914	KIAA1328|57536	KDELR2|11014	DIP2C|22982
INTS8|55656	LAMC1|3915	KIAA1370|56204	KDELR3|11015	DIS3|22894
IPO4|79711	LAMC2|3918	KIAA1430|57587	KDM1B|221656	DIS3L|115752
IPO9|55705	LANCL1|10314	KIAA1462|57608	KDM3B|51780	DIS3L2|129563
IQCE|23288	LARGE|9215	KIAA1522|57648	KDM4B|23030	DIXDC1|85458
IQCK|124152	LARP4B|23185	KIAA1543|57662	KDM4C|23081	DKC1|1736
IQGAP2|10788	LAS1L|81887	KIAA1598|57698	KDM5B|10765	DKK3|27122
IQGAP3|128239	LASP1|3927	KIAA1609|57707	KDM6A|7403	DLAT|1737
IRAK1|3654	LASS4|79603	KIAA1632|57724	KDSR|2531	DLC1|10395
IRF2BP1|26145	LASS5|91012	KIAA1671|85379	KEAP1|9817	DLG3|1741
IRF7|3665	LASS6|253782	KIAA1737|85457	KHNYN|23351	DLG5|9231
IRF9|10379	LATS2|26524	KIAA2013|90231	KIAA0020|9933	DLGAP4|22839
IRGQ|126298	LBH|81606	KIDINS220|57498	KIAA0040|9674	DLST|1743
IRS1|3667	LBR|3930	KIF11|3832	KIAA0141|9812	DMD|1756
IRS2|8660	LCMT1|51451	KIF12|113220	KIAA0232|9778	DMTF1|9988
IRX5|10265	LCP1|3936	KIF13A|63971	KIAA0240|23506	DMXL1|1657
ISCA1|81689	LCP2|3937	KIF13B|23303	KIAA0247|9766	DNAJA1|3301
ISCU|23479	LDHB|3945	KIF1A|547	KIAA0319L|79932	DNAJA3|9093
ISG15|9636	LDLR|3949	KIF1B|23095	KIAA0355|9710	DNAJA4|55466
ISG20L2|81875	LDOC1|23641	KIF20A|10112	KIAA0391|9692	DNAJB11|51726
ISOC1|51015	LDOC1L|84247	KIF20B|9585	KIAA0415|9907	DNAJB12|54788
ISOC2|79763	LENG8|114823	KIF21A|55605	KIAA0427|9811	DNAJB4|11080
ISYNA1|51477	LEO1|123169	KIF22|3835	KIAA0430|9665	DNAJB6|10049
ITFG3|83986	LEPR|3953	KIF23|9493	KIAA0494|9813	DNAJB9|4189
ITGA1|3672	LEPROT|54741	KIF2C|11004	KIAA0495|57212	DNAJC1|64215
ITGA2|3673	LETM1|3954	KIF3C|3797	KIAA0528|9847	DNAJC10|54431
ITGA6|3655	LETMD1|25875	KIF4A|24137	KIAA0562|9731	DNAJC12|56521
ITGA7|3679	LFNG|3955	KIFC1|3833	KIAA0564|23078	DNAJC13|23317
ITGB1BP1|9270	LGALS3|3958	KIT|3815	KIAA0776|23376	DNAJC14|85406
ITGB5|3693	LGTN|1939	KLF10|7071	KIAA0913|23053	DNAJC15|29103
ITIH5|80760	LHFP|10186	KLF11|8462	KIAA0947|23379	DNAJC16|23341
ITM2A|9452	LHFPL2|10184	KLF2|10365	KIAA1012|22878	DNAJC19|131118
ITM2B|9445	LIFR|3977	KLF3|51274	KIAA1033|23325	DNAJC2|27000
ITM2C|81618	LIG3|3980	KLF5|688	KIAA1109|84162	DNAJC5|80331
ITPA|3704	LIMA1|51474	KLF6|1316	KIAA1143|57456	DNAJC7|7266
ITPK1|3705	LIMK1|3984	KLF9|687	KIAA1147|57189	DNAJC9|23234
ITPR1|3708	LIMK2|3985	KLHDC3|116138	KIAA1191|57179	DNAL1|83544
ITPRIP|85450	LIMS2|55679	KLHDC5|57542	KIAA1217|56243	DNAL4|10126
ITSN1|6453	LIPA|3988	KLHL12|59349	KIAA1244|57221	DNALI1|7802
IVD|3712	LIPE|3991	KLHL21|9903	KIAA1267|284058	DNASE2|1777
JAG1|182	LLGL2|3993	KLHL7|55975	KIAA1279|26128	DNM2|1785
JAK1|3716	LLPH|84298	KLK5|25818	KIAA1310|55683	DNMBP|23268
JAM3|83700	LMBRD1|55788	KLK6|5653	KIAA1370|56204	DNMT1|1786
JARID2|3720	LMNB1|4001	KPNA2|3838	KIAA1430|57587	DNMT3A|1788
JKAMP|51528	LMNB2|84823	KPNA3|3839	KIAA1467|57613	DNPEP|23549
JMJD1C|221037	LMOD1|25802	KPNA4|3840	KIAA1522|57648	DNTTIP1|116092
JMJD4|65094	LMX1B|4010	KRAS|3845	KIAA1543|57662	DOCK1|1793
JMJD8|339123	LNX2|222484	KREMEN1|83999	KIAA1549|57670	DOCK10|55619
JOSD1|9929	LOC144438|144438	KRR1|11103	KIAA1598|57698	DOCK11|139818
JTB|10899	LOC200030|200030	KRT15|3866	KIAA1671|85379	DOCK2|1794
JUP|3728	LOC339290|339290	KRT17|3872	KIAA1737|85457	DOCK4|9732
KANK1|23189	LOC388152|388152	KRT18|3875	KIAA1949|170954	DOCK6|57572
KANK2|25959	LOC651250|651250	KRT19|3880	KIAA2013|90231	DOCK7|85440
KARS|3735	LOC728264|728264	KRT23|25984	KIAA2018|205717	DOCK8|81704
KBTBD4|55709	LOC728554|728554	KRT5|3852	KIAA2026|158358	DOCK9|23348
KCMF1|56888	LOC729678|729678	KRT6A|3853	KIDINS220|57498	DOLK|22845
KCNE4|23704	LOXL1|4016	KRT6B|3854	KIF11|3832	DOLPP1|57171
KCNIP2|30819	LPAR6|10161	KRT7|3855	KIF13B|23303	DONSON|29980
KCNMA1|3778	LPCAT1|79888	KRT8|3856	KIF1B|23095	DOPEY1|23033
KCNS3|3790	LPCAT2|54947	KRT81|3887	KIF1C|10749	DOPEY2|9980
KCTD12|115207	LPHN2|23266	KTN1|3895	KIF20A|10112	DOT1L|84444
KCTD2|23510	LPIN1|23175	LAD1|3898	KIF21A|55605	DPAGT1|1798
KCTD3|51133	LPL|4023	LAGE3|8270	KIF22|3835	DPH2|1802
KCTD5|54442	LPPR2|64748	LAMA4|3910	KIF23|9493	DPM1|8813
KCTD9|54793	LRBA|987	LAMB2|3913	KIF2C|11004	DPM2|8818
KDELR1|10945	LRCH1|23143	LAMB3|3914	KIF3A|11127	DPP3|10072
KDELR2|11014	LRIG1|26018	LAMC1|3915	KIF3B|9371	DPP7|29952
KDELR3|11015	LRIG3|121227	LAMC2|3918	KIF4A|24137	DPP8|54878
KDM1A|23028	LRP1|4035	LANCL1|10314	KIFC1|3833	DPP9|91039
KDM2B|84678	LRP10|26020	LARP4B|23185	KIFC2|90990	DPT|1805
KDM4B|23030	LRP5|4041	LASS2|29956	KIT|3815	DPY19L1|23333
KDM5B|10765	LRP6|4040	LASS5|91012	KLC2|64837	DPY19L4|286148
KDSR|2531	LRRC1|55227	LBH|81606	KLF10|7071	DPY30|84661
KHSRP|8570	LRRC14|9684	LBR|3930	KLF11|8462	DPYD|1806
KIAA0020|9933	LRRC15|131578	LCLAT1|253558	KLF12|11278	DPYSL2|1808
KIAA0040|9674	LRRC16A|55604	LCMT1|51451	KLF13|51621	DPYSL3|1809
KIAA0141|9812	LRRC59|55379	LDHB|3945	KLF3|51274	DRAM1|55332
KIAA0182|23199	LRRC8B|23507	LDLRAP1|26119	KLF4|9314	DRAM2|128338
KIAA0232|9778	LRRC8C|84230	LEF1|51176	KLF5|688	DRAP1|10589
KIAA0319L|79932	LRRCC1|85444	LEMD2|221496	KLF6|1316	DRG1|4733
KIAA0355|9710	LRRFIP1|9208	LEP|3952	KLF9|687	DRG2|1819
KIAA0391|9692	LRRFIP2|9209	LEPR|3953	KLHDC2|23588	DSC2|1824
KIAA0406|9675	LSG1|55341	LEPROT|54741	KLHDC3|116138	DSC3|1825
KIAA0427|9811	LSM1|27257	LEPROTL1|23484	KLHDC7A|127707	DSCR3|10311
KIAA0430|9665	LSM12|124801	LETM1|3954	KLHL20|27252	DSE|29940
KIAA0494|9813	LSM14A|26065	LFNG|3955	KLHL21|9903	DSG2|1829
KIAA0556|23247	LSM2|57819	LGALS3|3958	KLHL24|54800	DSG3|1830
KIAA0564|23078	LSM4|25804	LGALS3BP|3959	KLK10|5655	DSN1|79980
KIAA0831|22863	LSP1|4046	LGR4|55366	KLK5|25818	DST|667
KIAA0922|23240	LTBP2|4053	LHFP|10186	KLRAQ1|129285	DSTYK|25778
KIAA1109|84162	LTBP3|4054	LIFR|3977	KPNA2|3838	DTL|51514
KIAA1143|57456	LTBP4|8425	LIG1|3978	KPNA3|3839	DTX2|113878
KIAA1191|57179	LUC7L3|51747	LIMA1|51474	KPNA4|3840	DTX3|196403
KIAA1217|56243	LY6E|4061	LIMK1|3984	KPNB1|3837	DTX3L|151636
KIAA1244|57221	LYN|4067	LIMK2|3985	KRIT1|889	DTX4|23220
KIAA1279|26128	LYPD3|27076	LIPA|3988	KRR1|11103	DTYMK|1841
KIAA1370|56204	LYPLA1|10434	LIPE|3991	KRT10|3858	DULLARD|23399
KIAA1462|57608	LYPLA2|11313	LLGL2|3993	KRT14|3861	DUS1L|64118
KIAA1467|57613	LYRM7|90624	LLPH|84298	KRT16|3868	DUSP1|1843
KIAA1598|57698	LYSMD3|116068	LMAN2|10960	KRT17|3872	DUSP10|11221
KIAA1609|57707	LYVE1|10894	LMBRD1|55788	KRT18|3875	DUSP11|8446
KIAA1671|85379	LZTFL1|54585	LMF2|91289	KRT19|3880	DUSP22|56940
KIAA1737|85457	LZTR1|8216	LMNB1|4001	KRT23|25984	DUSP23|54935
KIAA1949|170954	MAD2L1|4085	LMOD1|25802	KRT5|3852	DUSP3|1845
KIAA1967|57805	MAD2L2|10459	LMX1B|4010	KRT6B|3854	DUSP4|1846
KIAA2013|90231	MADD|8567	LOC100129034|100129034	KRT8|3856	DUSP5|1847
KIAA2018|205717	MAFF|23764	LOC284232|284232	KSR1|8844	DUSP6|1848
KIF11|3832	MAGED1|9500	LOC339047|339047	L2HGDH|79944	DUT|1854
KIF13A|63971	MAGED2|10916	LOC339290|339290	LAGE3|8270	DVL2|1856
KIF13B|23303	MAGEF1|64110	LOC401397|401397	LAMA2|3908	DVL3|1857
KIF16B|55614	MAGI1|9223	LOC440354|440354	LAMA4|3910	DYNC1LI1|51143
KIF1B|23095	MAGI3|260425	LOC642587|642587	LAMB2|3913	DYNC1LI2|1783
KIF20A|10112	MAGOH|4116	LOC646214|646214	LAMB3|3914	DYNC2H1|79659
KIF22|3835	MALL|7851	LOC728264|728264	LAMC1|3915	DYNC2LI1|51626
KIF23|9493	MALT1|10892	LONP1|9361	LANCL1|10314	DYNLL1|8655
KIF2C|11004	MAML2|84441	LONP2|83752	LAPTM4B|55353	DYNLL2|140735
KIF3A|11127	MAN1A1|4121	LOXL1|4016	LARP4|113251	DYNLRB1|83658
KIF3B|9371	MAN2A1|4124	LPAR6|10161	LARP7|51574	DYNLT1|6993
KIF4A|24137	MAN2A2|4122	LPCAT2|54947	LASS2|29956	DYNLT3|6990
KIFC1|3833	MAN2B1|4125	LPHN2|23266	LASS4|79603	DYRK2|8445
KIT|3815	MAN2B2|23324	LPIN1|23175	LASS5|91012	DYSF|8291
KITLG|4254	MAN2C1|4123	LPL|4023	LASS6|253782	DZIP3|9666
KLC2|64837	MANEAL|149175	LPP|4026	LATS1|9113	E2F1|1869
KLF10|7071	MANF|7873	LPPR2|64748	LATS2|26524	E2F3|1871
KLF11|8462	MAOA|4128	LRBA|987	LBH|81606	EAF1|85403
KLF13|51621	MAP1A|4130	LRCH1|23143	LBR|3930	EAPP|55837
KLF2|10365	MAP1LC3B|81631	LRG1|116844	LDHA|3939	EARS2|124454
KLF4|9314	MAP3K3|4215	LRIG1|26018	LDHB|3945	EBF1|1879
KLF5|688	MAP3K5|4217	LRIG3|121227	LDLR|3949	EBNA1BP2|10969
KLF6|1316	MAP4K4|9448	LRP1|4035	LEF1|51176	EBP|10682
KLF9|687	MAP7|9053	LRP10|26020	LENG8|114823	ECE1|1889
KLHDC2|23588	MAPK13|5603	LRP5|4041	LEO1|123169	ECHDC1|55862
KLHDC3|116138	MAPK9|5601	LRPAP1|4043	LEP|3952	ECHDC2|55268
KLHL12|59349	MAPKAPK5|8550	LRPPRC|10128	LEPR|3953	ECHDC3|79746
KLHL21|9903	MAPT|4137	LRRC15|131578	LEPROT|54741	ECM1|1893
KLHL24|54800	MARCKS|4082	LRRC32|2615	LETM1|3954	ECM2|1842
KLHL5|51088	MARCKSL1|65108	LRRC42|115353	LETMD1|25875	ECT2|1894
KLHL7|55975	MARK2|2011	LRRC8B|23507	LFNG|3955	EDARADD|128178
KNTC1|9735	MARK4|57787	LRRC8C|84230	LGALS8|3964	EDC3|80153
KPNA2|3838	MARS|4141	LRRC8D|55144	LGALS9|3965	EDEM1|9695
KPNA4|3840	MAST2|23139	LRRFIP1|9208	LIG1|3978	EDEM2|55741
KRAS|3845	MAST4|375449	LRRN1|57633	LIMA1|51474	EDEM3|80267
KREMEN1|83999	MASTL|84930	LRSAM1|90678	LIMK2|3985	EDF1|8721
KRT14|3861	MATN2|4147	LRTOMT|220074	LIMS2|55679	EDNRA|1909
KRT16|3868	MAZ|4150	LSM1|27257	LIPE|3991	EEA1|8411
KRT18|3875	MB|4151	LSM14B|149986	LIX1L|128077	EEF1A1|1915
KRT6A|3853	MBD6|114785	LSM4|25804	LLGL2|3993	EEF1A1P9|441032
KRT6B|3854	MBNL1|4154	LTA4H|4048	LMAN2|10960	EEF1A2|1917
KRT8|3856	MBNL2|10150	LTBP3|4054	LMBRD1|55788	EEF1B2|1933
KRT81|3887	MCAM|4162	LTBP4|8425	LMF2|91289	EEF2|1938
KRTCAP2|200185	MCC|4163	LUC7L|55692	LMNB1|4001	EEF2K|29904
LAGE3|8270	MCCC2|64087	LUZP1|7798	LMNB2|84823	EFCAB4A|283229
LAMA2|3908	MCM2|4171	LYN|4067	LMOD1|25802	EFEMP1|2202
LAMA3|3909	MCM3|4172	LYRM1|57149	LMX1B|4010	EFEMP2|30008
LAMA4|3910	MCM5|4174	LYRM2|57226	LOC144438|144438	EFHA1|221154
LAMB2|3913	MCM6|4175	LYSMD3|116068	LOC147727|147727	EFHD1|80303
LAMC1|3915	MCRS1|10445	LYST|1130	LOC200030|200030	EFHD2|79180
LAMC2|3918	MDFIC|29969	MACF1|23499	LOC284232|284232	EFNA1|1942
LAPTM4B|55353	MDK|4192	MAF|4094	LOC339290|339290	EFNA3|1944
LARGE|9215	MDM4|4194	MAFF|23764	LOC387647|387647	EFNA4|1945
LARP4|113251	MED13L|23389	MAGED1|9500	LOC550643|550643	EFNA5|1946
LARP4B|23185	MED24|9862	MAGED2|10916	LOC642587|642587	EFNB1|1947
LARS2|23395	MED25|81857	MAGED4B|81557	LOC728264|728264	EFNB2|1948
LAS1L|81887	MED28|80306	MAGI1|9223	LOC728554|728554	EFS|10278
LASP1|3927	MED8|112950	MAGI3|260425	LOC96610|96610	EFTUD2|9343
LASS2|29956	MEF2A|4205	MAGOH|4116	LONRF2|164832	EGFR|1956
LASS4|79603	MEF2C|4208	MALAT1|378938	LOXL1|4016	EGLN1|54583
LASS5|91012	MEGF6|1953	MALL|7851	LPAR1|1902	EGLN2|112398
LASS6|253782	MEGF9|1955	MALT1|10892	LPAR6|10161	EGLN3|112399
LBR|3930	MELK|9833	MAML2|84441	LPCAT2|54947	EGR1|1958
LCMT1|51451	MEMO1|51072	MAN2A2|4122	LPIN1|23175	EGR2|1959
LDB3|11155	MEN1|4221	MAN2B2|23324	LPL|4023	EGR3|1960
LDHB|3945	MESDC2|23184	MAN2C1|4123	LPP|4026	EHBP1|23301
LEMD2|221496	MET|4233	MANEAL|149175	LRBA|987	EHBP1L1|254102
LEO1|123169	METAP1|23173	MAOA|4128	LRIG1|26018	EHD1|10938
LEP|3952	METRN|79006	MAP1A|4130	LRIG3|121227	EHD2|30846
LEPRE1|64175	METT11D1|64745	MAP1LC3B|81631	LRP1|4035	EHD4|30844
LEPROT|54741	METTL13|51603	MAP2|4133	LRP10|26020	EHMT1|79813
LETMD1|25875	METTL5|29081	MAP2K2|5605	LRP6|4040	EHMT2|10919
LFNG|3955	MFAP2|4237	MAP2K4|6416	LRPAP1|4043	EID1|23741
LGALS8|3964	MFAP3|4238	MAP3K1|4214	LRRC15|131578	EIF1|10209
LGALS9|3965	MFAP4|4239	MAP4K4|9448	LRRC37B2|147172	EIF1B|10289
LGR4|55366	MFAP5|8076	MAP9|79884	LRRC59|55379	EIF2A|83939
LHFP|10186	MFGE8|4240	MAPK13|5603	LRRC8E|80131	EIF2AK1|27102
LIFR|3977	MFSD5|84975	MAPK8IP3|23162	LRRFIP1|9208	EIF2AK2|5610
LIG1|3978	MGAT4B|11282	MAPK9|5601	LRRFIP2|9209	EIF2AK3|9451
LIG3|3980	MGEA5|10724	MAPKAP1|79109	LRSAM1|90678	EIF2B1|1967
LIMA1|51474	MGLL|11343	MAPKAPK2|9261	LSM12|124801	EIF2B2|8892
LIMK1|3984	MIA3|375056	MAPRE2|10982	LSM14B|149986	EIF2B4|8890
LIPE|3991	MICAL2|9645	MAPT|4137	LSM2|57819	EIF2B5|8893
LIX1L|128077	MICAL3|57553	MARCKSL1|65108	LSM4|25804	EIF2S1|1965
LLGL2|3993	MICALL1|85377	MARS|4141	LSM5|23658	EIF2S2|8894
LLPH|84298	MID1IP1|58526	MARVELD1|83742	LSMD1|84316	EIF3B|8662
LMAN2|10960	MID2|11043	MARVELD2|153562	LSR|51599	EIF3E|3646
LMBRD1|55788	MIDN|90007	MAST2|23139	LTBP4|8425	EIF3F|8665
LMCD1|29995	MIER1|57708	MAST4|375449	LTV1|84946	EIF3K|27335
LMF2|91289	MIER3|166968	MAT2B|27430	LUC7L|55692	EIF3L|51386
LMNB1|4001	MIF|4282	MAZ|4150	LUZP1|7798	EIF3M|10480
LMNB2|84823	MINA|84864	MBNL1|4154	LY6E|4061	EIF4A2|1974
LMO4|8543	MIOS|54468	MBNL2|10150	LY75|4065	EIF4A3|9775
LMOD1|25802	MKI67|4288	MBOAT1|154141	LYRM1|57149	EIF4B|1975
LMX1B|4010	MKI67IP|84365	MBOAT2|129642	LYRM7|90624	EIF4E3|317649
LNX2|222484	MKL1|57591	MBOAT7|79143	LYSMD3|116068	EIF4EBP1|1978
LOC339290|339290	MKL2|57496	MCAM|4162	LYST|1130	EIF4EBP2|1979
LOC728264|728264	MKLN1|4289	MCCC1|56922	LYVE1|10894	EIF4G1|1981
LONP1|9361	MKNK1|8569	MCCC2|64087	MACF1|23499	EIF4G3|8672
LONP2|83752	MLF1IP|79682	MCFD2|90411	MAD2L1|4085	EIF5A|1984
LONRF2|164832	MLF2|8079	MCM2|4171	MAD2L1BP|9587	EIF5B|9669
LOXL1|4016	MLH1|4292	MCM3|4172	MAD2L2|10459	EIF6|3692
LPAR6|10161	MLL|4297	MCM4|4173	MADD|8567	ELAVL1|1994
LPCAT1|79888	MLL2|8085	MCM5|4174	MAGED2|10916	ELF1|1997
LPCAT2|54947	MLL4|9757	MCM6|4175	MAGI1|9223	ELF2|1998
LPHN2|23266	MLLT10|8028	MCM7|4176	MAK16|84549	ELF4|2000
LPIN1|23175	MLPH|79083	MCRS1|10445	MAL2|114569	ELF5|2001
LPL|4023	MLST8|64223	MDK|4192	MALAT1|378938	ELK1|2002
LPPR2|64748	MLXIP|22877	MDM4|4194	MALT1|10892	ELK3|2004
LRBA|987	MMD|23531	MDN1|23195	MAML2|84441	ELL2|22936
LRCH1|23143	MME|4311	ME1|4199	MAN1B1|11253	ELMO2|63916
LRCH4|4034	MMP1|4312	ME2|4200	MAN2A2|4122	ELMO3|79767
LRG1|116844	MMP11|4320	MEA1|4201	MAN2B1|4125	ELOF1|84337
LRIG1|26018	MMP13|4322	MED1|5469	MAN2B2|23324	ELOVL1|64834
LRP1|4035	MMP7|4316	MED14|9282	MAN2C1|4123	ELOVL2|54898
LRP10|26020	MMP9|4318	MED20|9477	MAOA|4128	ELP2|55250
LRPAP1|4043	MMRN2|79812	MED25|81857	MAP1LC3B|81631	ELP3|55140
LRRC15|131578	MOAP1|64112	MED28|80306	MAP2K4|6416	ELTD1|64123
LRRC41|10489	MOBKL3|25843	MED4|29079	MAP3K1|4214	EMB|133418
LRRC42|115353	MOCS1|4337	MED8|112950	MAP3K3|4215	EMD|2010
LRRC59|55379	MOGS|7841	MEF2A|4205	MAP3K4|4216	EMG1|10436
LRRC8C|84230	MORC2|22880	MEF2C|4208	MAP3K5|4217	EMILIN2|84034
LRRC8D|55144	MOSC1|64757	MEF2D|4209	MAP3K7|6885	EML2|24139
LRRFIP1|9208	MPDU1|9526	MEGF6|1953	MAP4K3|8491	EML3|256364
LRSAM1|90678	MPDZ|8777	MEGF9|1955	MAP4K4|9448	EML4|27436
LRTOMT|220074	MPEG1|219972	MEIS3P1|4213	MAP4K5|11183	EMP1|2012
LSG1|55341	MPG|4350	MELK|9833	MAPK13|5603	EMP2|2013
LSM12|124801	MPHOSPH6|10200	MESDC1|59274	MAPK9|5601	EMP3|2014
LSM14A|26065	MPHOSPH8|54737	MESDC2|23184	MAPKAPK3|7867	ENAH|55740
LSM14B|149986	MPP1|4354	MEST|4232	MAPKBP1|23005	ENC1|8507
LSM2|57819	MPPE1|65258	MET|4233	MAPKSP1|8649	ENDOD1|23052
LSM3|27258	MPRIP|23164	METAP1|23173	MAPRE1|22919	ENG|2022
LSM4|25804	MPZL2|10205	METTL13|51603	MAPT|4137	ENO1|2023
LSR|51599	MRAS|22808	METTL7A|25840	MARCH5|54708	ENO2|2026
LTBP3|4054	MRC1|4360	MEX3A|92312	MARCH7|64844	ENOPH1|58478
LTBP4|8425	MRC2|9902	MEX3C|51320	MARS|4141	ENPP1|5167
LTBR|4055	MREG|55686	MEX3D|399664	MAT2A|4144	ENPP2|5168
LTV1|84946	MRFAP1|93621	MFAP2|4237	MAT2B|27430	ENPP4|22875
LUZP1|7798	MRFAP1L1|114932	MFAP3|4238	MATN2|4147	ENSA|2029
LYN|4067	MRPL12|6182	MFAP4|4239	MAZ|4150	ENTPD1|953
LYPLA2|11313	MRPL13|28998	MFAP5|8076	MBD3|53615	ENTPD6|955
LYRM7|90624	MRPL14|64928	MFGE8|4240	MBNL1|4154	ENTPD7|57089
LYZ|4069	MRPL15|29088	MFSD11|79157	MBNL2|10150	ENY2|56943
LZTFL1|54585	MRPL17|63875	MFSD5|84975	MBOAT2|129642	EP400|57634
MAD2L2|10459	MRPL2|51069	MGAT4A|11320	MBOAT7|79143	EPAS1|2034
MADD|8567	MRPL23|6150	MGAT4B|11282	MBTPS1|8720	EPB41L1|2036
MAF|4094	MRPL24|79590	MGEA5|10724	MCAM|4162	EPB41L2|2037
MAFG|4097	MRPL27|51264	MGLL|11343	MCC|4163	EPB41L3|23136
MAGED1|9500	MRPL3|11222	MGP|4256	MCCC2|64087	EPB41L4A|64097
MAGED2|10916	MRPL38|64978	MGST2|4258	MCFD2|90411	EPB41L4B|54566
MAGEF1|64110	MRPL4|51073	MIA3|375056	MCL1|4170	EPB41L5|57669
MAGI1|9223	MRPL42|28977	MICAL2|9645	MCM2|4171	EPB49|2039
MAGOH|4116	MRPL49|740	MICAL3|57553	MCM4|4173	EPC2|26122
MALL|7851	MRPL51|51258	MICALL1|85377	MCM5|4174	EPCAM|4072
MALT1|10892	MRPL55|128308	MID1IP1|58526	MCM6|4175	EPHB3|2049
MAML2|84441	MRPL9|65005	MID2|11043	MCM7|4176	EPHB4|2050
MAN2A2|4122	MRPS10|55173	MIDN|90007	MCRS1|10445	EPHX1|2052
MAN2B1|4125	MRPS18A|55168	MIER1|57708	MDFIC|29969	EPHX2|2053
MAN2B2|23324	MRPS21|54460	MIOS|54468	MDH1|4190	EPM2AIP1|9852
MAN2C1|4123	MRPS23|51649	MIPEP|4285	MDH2|4191	EPN1|29924
MANF|7873	MRPS24|64951	MIPOL1|145282	MDK|4192	EPN2|22905
MAOA|4128	MRPS25|64432	MKI67|4288	MDN1|23195	EPN3|55040
MAP1A|4130	MRPS26|64949	MKI67IP|84365	MEAF6|64769	EPRS|2058
MAP1B|4131	MRPS27|23107	MKL1|57591	MECP2|4204	EPS15|2060
MAP1LC3B|81631	MRPS5|64969	MKL2|57496	MED21|9412	EPS15L1|58513
MAP1S|55201	MRPS7|51081	MKLN1|4289	MED25|81857	EPS8|2059
MAP3K5|4217	MRTO4|51154	MKNK2|2872	MED29|55588	EPS8L1|54869
MAP4|4134	MSH2|4436	MLH3|27030	MED8|112950	EPT1|85465
MAP4K4|9448	MSH3|4437	MLL|4297	MEF2A|4205	ERAL1|26284
MAPK9|5601	MSH6|2956	MLL3|58508	MEF2C|4208	ERAP1|51752
MAPKAPK2|9261	MSI2|124540	MLL5|55904	MEIS3P1|4213	ERAP2|64167
MAPRE1|22919	MSL3|10943	MLLT10|8028	MEMO1|51072	ERBB2|2064
MAPRE2|10982	MSN|4478	MLLT4|4301	MEST|4232	ERBB2IP|55914
MAPT|4137	MSRB3|253827	MLPH|79083	MET|4233	ERBB3|2065
MARCKSL1|65108	MST4|51765	MLST8|64223	METRNL|284207	ERBB4|2066
MARK2|2011	MT1E|4493	MLXIP|22877	METT10D|79066	ERCC3|2071
MARS|4141	MT1X|4501	MME|4311	METT5D1|196074	ERCC5|2073
MARVELD2|153562	MTA2|9219	MMGT1|93380	METTL14|57721	ERF|2077
MAST4|375449	MTA3|57504	MMP1|4312	METTL5|29081	ERG|2078
MAT2B|27430	MTF2|22823	MMP11|4320	METTL7A|25840	ERGIC1|57222
MATN2|4147	MTFR1|9650	MMP14|4323	MEX3C|51320	ERGIC2|51290
MAZ|4150	MTHFD2|10797	MMP15|4324	MFAP2|4237	ERH|2079
MBD6|114785	MTIF2|4528	MMP7|4316	MFAP3|4238	ERI2|112479
MBNL1|4154	MTIF3|219402	MMP9|4318	MFAP4|4239	ERI3|79033
MBNL2|10150	MTL5|9633	MMRN2|79812	MFGE8|4240	ERLEC1|27248
MBOAT2|129642	MTMR10|54893	MMS19|64210	MFSD10|10227	ERLIN2|11160
MBOAT7|79143	MTMR15|22909	MOCS2|4338	MFSD5|84975	ERMP1|79956
MBP|4155	MTMR2|8898	MOGS|7841	MGA|23269	ERO1L|30001
MCAM|4162	MTSS1|9788	MON2|23041	MGAT4B|11282	ERO1LB|56605
MCC|4163	MTSS1L|92154	MORC2|22880	MGEA5|10724	ERP29|10961
MCCC1|56922	MTUS1|57509	MORC3|23515	MGRN1|23295	ERP44|23071
MCCC2|64087	MTX1|4580	MORF4L2|9643	MGST2|4258	ERRFI1|54206
MCFD2|90411	MTX3|345778	MPDZ|8777	MICAL2|9645	ESAM|90952
MCM2|4171	MUC1|4582	MPEG1|219972	MICAL3|57553	ESD|2098
MCM3|4172	MUC16|94025	MPG|4350	MICALL1|85377	ESF1|51575
MCM4|4173	MUCL1|118430	MPHOSPH10|10199	MIER1|57708	ESR1|2099
MCM5|4174	MUL1|79594	MPHOSPH8|54737	MIF|4282	ESRP1|54845
MCM6|4175	MXI1|4601	MPP7|143098	MINK1|50488	ESRP2|80004
MCM7|4176	MXRA7|439921	MPPE1|65258	MIPOL1|145282	ESYT1|23344
MCRS1|10445	MYADM|91663	MPST|4357	MKI67|4288	ESYT2|57488
MDFIC|29969	MYBBP1A|10514	MPZL1|9019	MKL1|57591	ETFA|2108
MDH1|4190	MYBL1|4603	MRAS|22808	MKL2|57496	ETFB|2109
MDK|4192	MYBL2|4605	MRE11A|4361	MKLN1|4289	ETFDH|2110
MDM2|4193	MYBPC1|4604	MREG|55686	MKNK2|2872	ETNK1|55500
ME2|4200	MYC|4609	MRFAP1|93621	MKRN2|23609	ETNK2|55224
MEA1|4201	MYEF2|50804	MRFAP1L1|114932	MLF1IP|79682	ETS1|2113
MEAF6|64769	MYH10|4628	MRPL11|65003	MLH3|27030	ETS2|2114
MED13L|23389	MYH11|4629	MRPL13|28998	MLL|4297	ETV5|2119
MED16|10025	MYL9|10398	MRPL15|29088	MLL2|8085	ETV6|2120
MED20|9477	MYLK|4638	MRPL18|29074	MLL3|58508	EVC|2121
MED24|9862	MYO18A|399687	MRPL19|9801	MLL5|55904	EVI2B|2124
MED25|81857	MYO19|80179	MRPL2|51069	MLLT10|8028	EVL|51466
MED8|112950	MYO1B|4430	MRPL24|79590	MLLT4|4301	EVPL|2125
MEF2A|4205	MYO6|4646	MRPL27|51264	MLPH|79083	EXD2|55218
MEF2C|4208	MYOF|26509	MRPL28|10573	MLST8|64223	EXOC1|55763
MEGF9|1955	MYST4|23522	MRPL33|9553	MMD|23531	EXOC2|55770
MEIS3P1|4213	N4BP2L2|10443	MRPL35|51318	MME|4311	EXOC3|11336
MEMO1|51072	NAA10|8260	MRPL37|51253	MMP1|4312	EXOC6|54536
MEN1|4221	NAA20|51126	MRPL47|57129	MMP11|4320	EXOC7|23265
MESDC1|59274	NAB1|4664	MRPL49|740	MMP14|4323	EXOSC10|5394
MET|4233	NADSYN1|55191	MRPL51|51258	MMP9|4318	EXOSC2|23404
METRN|79006	NAGA|4668	MRPL52|122704	MMRN1|22915	EXOSC4|54512
METTL13|51603	NAGK|55577	MRPL55|128308	MMRN2|79812	EXT1|2131
METTL2A|339175	NANS|54187	MRPL9|65005	MOAP1|64112	EXT2|2132
METTL7A|25840	NAP1L4|4676	MRPS15|64960	MOBKL3|25843	EXTL3|2137
MEX3A|92312	NARF|26502	MRPS18A|55168	MOGS|7841	EYA2|2139
MEX3C|51320	NARFL|64428	MRPS23|51649	MON2|23041	EZH1|2145
MFAP2|4237	NARG2|79664	MRPS26|64949	MORC2|22880	EZH2|2146
MFAP3|4238	NASP|4678	MRPS27|23107	MORC3|23515	EZR|7430
MFAP4|4239	NAT1|9	MRPS30|10884	MORF4L2|9643	F11R|50848
MFGE8|4240	NAT10|55226	MRPS33|51650	MPDU1|9526	F13A1|2162
MFSD10|10227	NAT15|79903	MRPS34|65993	MPDZ|8777	F3|2152
MFSD5|84975	NAV1|89796	MRPS5|64969	MPHOSPH10|10199	F8|2157
MGAT4A|11320	NBAS|51594	MRPS7|51081	MPHOSPH6|10200	FAAH|2166
MGAT4B|11282	NBEAL2|23218	MRS2|57380	MPHOSPH8|54737	FABP4|2167
MGLL|11343	NBPF10|100132406	MRTO4|51154	MPPE1|65258	FABP5|2171
MGRN1|23295	NBPF14|25832	MSH2|4436	MPRIP|23164	FABP7|2173
MGST1|4257	NBR1|4077	MSH3|4437	MPZL1|9019	FADD|8772
MGST2|4258	NCAN|1463	MSH6|2956	MPZL2|10205	FADS1|3992
MIA3|375056	NCAPD2|9918	MSI2|124540	MRAS|22808	FADS2|9415
MICAL2|9645	NCAPG|64151	MSL2|55167	MREG|55686	FAF1|11124
MICAL3|57553	NCAPG2|54892	MSL3|10943	MRFAP1|93621	FAF2|23197
MICALL1|85377	NCAPH2|29781	MSN|4478	MRFAP1L1|114932	FAH|2184
MIDN|90007	NCBP1|4686	MSR1|4481	MRPL10|124995	FAHD1|81889
MIER3|166968	NCK1|4690	MSRB3|253827	MRPL12|6182	FAM100B|283991
MIF|4282	NCK2|8440	MTA2|9219	MRPL13|28998	FAM101B|359845
MINA|84864	NCOA4|8031	MTA3|57504	MRPL14|64928	FAM102A|399665
MIPEP|4285	NCOA5|57727	MTCH2|23788	MRPL17|63875	FAM102B|284611
MKI67|4288	NCOA6|23054	MTF1|4520	MRPL18|29074	FAM105B|90268
MKL2|57496	NCS1|23413	MTF2|22823	MRPL23|6150	FAM107A|11170
MKNK2|2872	NDEL1|81565	MTHFD2|10797	MRPL28|10573	FAM107B|83641
MLF1IP|79682	NDFIP1|80762	MTHFR|4524	MRPL3|11222	FAM108C1|58489
MLF2|8079	NDOR1|27158	MTL5|9633	MRPL34|64981	FAM110A|83541
MLH1|4292	NDRG1|10397	MTMR1|8776	MRPL4|51073	FAM110B|90362
MLLT10|8028	NDRG2|57447	MTMR10|54893	MRPL49|740	FAM111B|374393
MLPH|79083	NDUFA7|4701	MTMR15|22909	MRPL51|51258	FAM115A|9747
MLST8|64223	NDUFA9|4704	MTMR2|8898	MRPL52|122704	FAM116A|201627
MLXIP|22877	NDUFB10|4716	MTMR6|9107	MRPL55|128308	FAM117A|81558
MMD|23531	NDUFB11|54539	MTRR|4552	MRPL9|65005	FAM117B|150864
MME|4311	NDUFB3|4709	MTSS1|9788	MRPS10|55173	FAM119A|151194
MMP1|4312	NDUFB4|4710	MTSS1L|92154	MRPS11|64963	FAM120A|23196
MMP11|4320	NDUFB9|4715	MTUS1|57509	MRPS12|6183	FAM120AOS|158293
MMP14|4323	NDUFS4|4724	MTX1|4580	MRPS16|51021	FAM120B|84498
MMP15|4324	NDUFS6|4726	MTX3|345778	MRPS18A|55168	FAM122A|116224
MMP9|4318	NDUFS8|4728	MUC1|4582	MRPS23|51649	FAM125A|93343
MMRN2|79812	NECAB3|63941	MUCL1|118430	MRPS24|64951	FAM126A|84668
MOAP1|64112	NECAP2|55707	MUM1|84939	MRPS26|64949	FAM127B|26071
MOCS1|4337	NEDD4|4734	MVP|9961	MRPS27|23107	FAM127C|441518
MOCS2|4338	NEDD9|4739	MX1|4599	MRPS28|28957	FAM128A|653784
MOGS|7841	NEK2|4751	MXD4|10608	MRPS30|10884	FAM128B|80097
MORC2|22880	NEK9|91754	MXI1|4601	MRPS34|65993	FAM129A|116496
MORF4L1|10933	NEU1|4758	MYADM|91663	MRPS5|64969	FAM129B|64855
MORF4L2|9643	NEURL1B|54492	MYB|4602	MRPS6|64968	FAM133B|257415
MOSC1|64757	NF2|4771	MYBL2|4605	MRPS7|51081	FAM134A|79137
MOV10|4343	NFAT5|10725	MYC|4609	MRVI1|10335	FAM134B|54463
MPDU1|9526	NFATC1|4772	MYCBP2|23077	MSH2|4436	FAM134C|162427
MPDZ|8777	NFATC4|4776	MYEF2|50804	MSH3|4437	FAM136A|84908
MPG|4350	NFE2L3|9603	MYH11|4629	MSH6|2956	FAM13A|10144
MPHOSPH10|10199	NFIA|4774	MYL9|10398	MSL1|339287	FAM13B|51306
MPP7|143098	NFIB|4781	MYLK|4638	MSLN|10232	FAM149B1|317662
MPPE1|65258	NFIL3|4783	MYO10|4651	MSN|4478	FAM156A|29057
MPRIP|23164	NFIX|4784	MYO15B|80022	MSRB3|253827	FAM160A2|84067
MPZL2|10205	NFKB2|4791	MYO1B|4430	MT1X|4501	FAM160B1|57700
MRAS|22808	NFU1|27247	MYO1E|4643	MTA2|9219	FAM162A|26355
MRFAP1|93621	NFYA|4800	MYO5A|4644	MTERFD1|51001	FAM168B|130074
MRFAP1L1|114932	NHLRC3|387921	MYO9A|4649	MTHFD2|10797	FAM171A1|221061
MRP63|78988	NHP2|55651	MYST1|84148	MTIF3|219402	FAM172A|83989
MRPL12|6182	NHP2L1|4809	N4BP1|9683	MTL5|9633	FAM174B|400451
MRPL13|28998	NIP7|51388	N4BP2L2|10443	MTMR12|54545	FAM177A1|283635
MRPL14|64928	NIPAL3|57185	NAA10|8260	MTMR2|8898	FAM178A|55719
MRPL15|29088	NISCH|11188	NAA15|80155	MTMR3|8897	FAM179B|23116
MRPL17|63875	NIT2|56954	NAA50|80218	MTMR9|66036	FAM188A|80013
MRPL2|51069	NKTR|4820	NACC1|112939	MTRF1L|54516	FAM189B|10712
MRPL21|219927	NLN|57486	NAE1|8883	MTSS1L|92154	FAM190B|54462
MRPL23|6150	NLRC5|84166	NAGA|4668	MTUS1|57509	FAM193A|8603
MRPL24|79590	NME1|4830	NAGK|55577	MTX1|4580	FAM193B|54540
MRPL27|51264	NME3|4832	NANS|54187	MTX2|10651	FAM195B|348262
MRPL28|10573	NMRAL1|57407	NAPA|8775	MTX3|345778	FAM198B|51313
MRPL3|11222	NMT2|9397	NAPG|8774	MUC16|94025	FAM199X|139231
MRPL37|51253	NNT|23530	NARFL|64428	MUCL1|118430	FAM20C|56975
MRPL41|64975	NOL10|79954	NASP|4678	MUL1|79594	FAM21A|387680
MRPL42|28977	NOL11|25926	NAT1|9	MUM1|84939	FAM21B|55747
MRPL43|84545	NOL7|51406	NAT15|79903	MVP|9961	FAM21C|253725
MRPL47|57129	NOP14|8602	NAV2|89797	MXI1|4601	FAM35A|54537
MRPL49|740	NOP2|4839	NBL1|4681	MYADM|91663	FAM36A|116228
MRPL51|51258	NOP56|10528	NBPF15|284565	MYBL2|4605	FAM3A|60343
MRPL52|122704	NOSTRIN|115677	NBR1|4077	MYBPC1|4604	FAM3C|10447
MRPL55|128308	NPIP|9284	NCALD|83988	MYC|4609	FAM40A|85369
MRPL9|65005	NPR1|4881	NCAPD3|23310	MYCBP|26292	FAM45A|404636
MRPS10|55173	NPY1R|4886	NCAPG|64151	MYCBP2|23077	FAM46A|55603
MRPS12|6183	NQO1|1728	NCAPG2|54892	MYD88|4615	FAM46C|54855
MRPS16|51021	NR1D2|9975	NCAPH2|29781	MYH10|4628	FAM49B|51571
MRPS18A|55168	NR1H3|10062	NCEH1|57552	MYL9|10398	FAM50A|9130
MRPS23|51649	NR2C2AP|126382	NCK1|4690	MYLIP|29116	FAM53C|51307
MRPS26|64949	NR2F1|7025	NCK2|8440	MYLK|4638	FAM54B|56181
MRPS27|23107	NR3C1|2908	NCL|4691	MYO15B|80022	FAM55C|91775
MRPS30|10884	NRBP2|340371	NCLN|56926	MYO1C|4641	FAM60A|58516
MRPS34|65993	NRIP1|8204	NCOA1|8648	MYO1E|4643	FAM63A|55793
MRPS5|64969	NRSN2|80023	NCOA2|10499	MYO5A|4644	FAM65A|79567
MRTO4|51154	NSA2|10412	NCOA4|8031	MYO5C|55930	FAM73A|374986
MSH2|4436	NSL1|25936	NCOA7|135112	MYO9A|4649	FAM82A2|55177
MSH3|4437	NSUN2|54888	NCRNA00081|92482	MYOF|26509	FAM83D|81610
MSH6|2956	NSUN5|55695	NCRNA00094|266655	MYST4|23522	FAM83H|286077
MSI2|124540	NT5C2|22978	NCRNA00188|125144	N4BP1|9683	FAM84B|157638
MSL3|10943	NTN1|9423	NCS1|23413	N4BP2L2|10443	FAM89B|23625
MSN|4478	NTRK2|4915	NDE1|54820	N4BP3|23138	FAM8A1|51439
MSR1|4481	NUBP2|10101	NDEL1|81565	NAA10|8260	FAM96A|84191
MSRB3|253827	NUCB2|4925	NDFIP1|80762	NAA35|60560	FAM96B|51647
MSTO1|55154	NUDT16|131870	NDOR1|27158	NAB1|4664	FAM98A|25940
MT1X|4501	NUDT19|390916	NDRG1|10397	NACC1|112939	FANCD2|2177
MTA2|9219	NUDT3|11165	NDRG2|57447	NAE1|8883	FANCF|2188
MTA3|57504	NUDT4|11163	NDUFA11|126328	NAGA|4668	FANCI|55215
MTCH2|23788	NUDT5|11164	NDUFA13|51079	NAGK|55577	FAP|2191
MTDH|92140	NUP155|9631	NDUFA6|4700	NAGLU|4669	FAR1|84188
MTERFD1|51001	NUP160|23279	NDUFA7|4701	NAIP|4671	FARSA|2193
MTFR1|9650	NUP188|23511	NDUFA9|4704	NAMPT|10135	FARSB|10056
MTHFD2|10797	NUP205|23165	NDUFAB1|4706	NANS|54187	FASTK|10922
MTIF3|219402	NUP85|79902	NDUFB11|54539	NAP1L4|4676	FASTKD2|22868
MTL5|9633	NUP93|9688	NDUFB2|4708	NAPA|8775	FAT1|2195
MTMR10|54893	NUSAP1|51203	NDUFB3|4709	NAPG|8774	FAT2|2196
MTMR15|22909	NUTF2|10204	NDUFS2|4720	NARF|26502	FBL|2091
MTMR2|8898	NXN|64359	NDUFS4|4724	NARFL|64428	FBLIM1|54751
MTMR3|8897	NYNRIN|57523	NDUFS6|4726	NASP|4678	FBLN1|2192
MTUS1|57509	OAS3|4940	NEAT1|283131	NAT1|9	FBLN2|2199
MTX1|4580	OASL|8638	NECAB3|63941	NAT15|79903	FBLN5|10516
MTX2|10651	OBFC1|79991	NEDD4|4734	NAV2|89797	FBP1|2203
MTX3|345778	OBFC2B|79035	NEDD4L|23327	NBPF15|284565	FBRS|64319
MUC6|4588	OBSCN|84033	NEK2|4751	NBR1|4077	FBRSL1|57666
MUDENG|55745	OCLN|4950	NEK4|6787	NCALD|83988	FBXL14|144699
MVP|9961	ODC1|4953	NEK7|140609	NCAM2|4685	FBXL16|146330
MXI1|4601	ODF2|4957	NELL2|4753	NCAPD2|9918	FBXL17|64839
MYB|4602	OGFRL1|79627	NENF|29937	NCAPG|64151	FBXL19|54620
MYBL2|4605	OGN|4969	NES|10763	NCAPG2|54892	FBXL3|26224
MYBPC1|4604	OGT|8473	NEU1|4758	NCAPH2|29781	FBXL5|26234
MYC|4609	OLFML3|56944	NFAT5|10725	NCBP1|4686	FBXL6|26233
MYCBP|26292	OPA3|80207	NFATC3|4775	NCDN|23154	FBXL7|23194
MYCBP2|23077	OPHN1|4983	NFATC4|4776	NCEH1|57552	FBXO11|80204
MYD88|4615	OPN3|23596	NFE2L2|4780	NCK1|4690	FBXO18|84893
[truncated: 4,408 more rows]

## Sheet: Realiz LSTNRs
Block 1	Block 2	Block 3	Block 4	Altogether	Full Overlap
A2M|2	A2ML1|144568	A2M|2	A2M|2	A2M|2	A2M|2
ABAT|18	A2M|2	ABAT|18	ABAT|18	A2ML1|144568	ABLIM3|22885
ABCA1|19	ABCA12|26154	ABCC11|85320	ABCA1|19	ABAT|18	ACADSB|36
ABCA3|21	ABCA8|10351	ABCC3|8714	ABCA8|10351	ABCA1|19	ACOT7|11332
ABCA8|10351	ABI3BP|25890	ABCC9|10060	ABCA9|10350	ABCA12|26154	ACTG2|72
ABCC11|85320	ABLIM3|22885	ABHD11|83451	ABCB8|11194	ABCA3|21	ADAMTS5|11096
ABCC5|10057	ACAA2|10449	ABHD12|26090	ABHD12|26090	ABCA8|10351	ADIPOQ|9370
ABHD11|83451	ACACB|32	ABI3BP|25890	ABLIM1|3983	ABCA9|10350	AHNAK|79026
ABHD12|26090	ACADSB|36	ABLIM1|3983	ABLIM3|22885	ABCB8|11194	AKR1C2|1646
ABI3BP|25890	ACOT7|11332	ABLIM3|22885	ACADSB|36	ABCC11|85320	ALDH1A1|216
ABLIM1|3983	ACSF2|80221	ACACB|32	ACO1|48	ABCC3|8714	AMOTL1|154810
ABLIM3|22885	ACSL1|2180	ACADSB|36	ACOT7|11332	ABCC5|10057	AMOTL2|51421
ACAA2|10449	ACSL5|51703	ACO1|48	ACSL1|2180	ABCC9|10060	ANLN|54443
ACACB|32	ACTG2|72	ACOT7|11332	ACSS2|55902	ABHD11|83451	ANO1|55107
ACADSB|36	ACVRL1|94	ACTA2|59	ACTA2|59	ABHD12|26090	ANO6|196527
ACAT1|38	ADAM12|8038	ACTG2|72	ACTG2|72	ABI3BP|25890	ANXA1|301
ACO1|48	ADAM6|8755	ADAMTS5|11096	ADAM15|8751	ABLIM1|3983	ANXA3|306
ACOT2|10965	ADAMTS1|9510	ADCY1|107	ADAM19|8728	ABLIM3|22885	AOC3|8639
ACOT7|11332	ADAMTS5|11096	ADD3|120	ADAM6|8755	ACAA2|10449	APCDD1|147495
ACOX2|8309	ADCY1|107	ADH1B|125	ADAMTS1|9510	ACACB|32	AQP1|358
ACP5|54	ADCY6|112	ADIPOQ|9370	ADAMTS5|11096	ACADSB|36	ARHGAP11A|9824
ACSL1|2180	ADD3|120	ADRBK2|157	ADCY6|112	ACAT1|38	ARHGEF10|9639
ACSL4|2182	ADH1B|125	AFF1|4299	ADH1B|125	ACO1|48	ARRDC3|57561
ACSS2|55902	ADIPOQ|9370	AFF3|3899	ADIPOQ|9370	ACOT2|10965	ASF1B|55723
ACTA1|58	ADRA2A|150	AGR2|10551	ADRBK2|157	ACOT7|11332	ATAD2|29028
ACTA2|59	ADRBK2|157	AGTR1|185	ADRM1|11047	ACOX2|8309	ATF3|467
ACTG2|72	AFAP1L2|84632	AHNAK|79026	AFAP1L2|84632	ACP5|54	AURKA|6790
ACVR1C|130399	AFF3|3899	AIF1L|83543	AFF1|4299	ACSF2|80221	BGN|633
ACVRL1|94	AHNAK|79026	AIM1|202	AGR2|10551	ACSL1|2180	BIRC5|332
ADAM12|8038	AKR1C2|1646	AKAP12|9590	AGR3|155465	ACSL4|2182	BOC|91653
ADAM15|8751	AKR1C3|8644	AKR1C2|1646	AGTR1|185	ACSL5|51703	BUB1|699
ADAM6|8755	AKR7A3|22977	AKR1C3|8644	AHNAK|79026	ACSS2|55902	C10orf54|64115
ADAMTS1|9510	AKT3|10000	AKT1|207	AIM1|202	ACTA1|58	C17orf37|84299
ADAMTS4|9507	ALCAM|214	ALCAM|214	AK3|50808	ACTA2|59	C1QTNF6|114904
ADAMTS5|11096	ALDH1A1|216	ALDH1A1|216	AK5|26289	ACTG2|72	C5orf4|10826
ADCY1|107	ALDH1A3|220	ALDH5A1|7915	AKAP11|11215	ACVR1C|130399	C6orf115|58527
ADD3|120	ALDH3A2|224	ALDOA|226	AKAP12|9590	ACVRL1|94	C6orf145|221749
ADIPOQ|9370	ALDOC|230	ALS2CR4|65062	AKR1C1|1645	ADAM12|8038	CAB39L|81617
AFAP1L2|84632	ALG3|10195	AMOTL1|154810	AKR1C2|1646	ADAM15|8751	CACNB3|784
AFF1|4299	ALPL|249	AMOTL2|51421	AKT3|10000	ADAM19|8728	CAT|847
AFF3|3899	AMIGO2|347902	ANGPTL2|23452	ALCAM|214	ADAM6|8755	CAV1|857
AGPAT2|10555	AMOTL1|154810	ANLN|54443	ALDH1A1|216	ADAMTS1|9510	CAV2|858
AGR2|10551	AMOTL2|51421	ANO1|55107	ALDH3A2|224	ADAMTS4|9507	CBX7|23492
AGTR1|185	ANGPTL2|23452	ANO6|196527	ALDH6A1|4329	ADAMTS5|11096	CCDC3|83643
AHNAK|79026	ANGPTL4|51129	ANP32E|81611	ALDOA|226	ADCY1|107	CCDC50|152137
AIF1L|83543	ANLN|54443	ANPEP|290	ALG3|10195	ADCY6|112	CCNA2|890
AIFM2|84883	ANO1|55107	ANTXR2|118429	ALOX15B|247	ADD3|120	CCNB1|891
AK3|50808	ANO6|196527	ANXA1|301	ALS2CR4|65062	ADH1B|125	CCNF|899
AKAP12|9590	ANPEP|290	ANXA3|306	AMIGO2|347902	ADIPOQ|9370	CD34|947
AKAP2|11217	ANTXR2|118429	ANXA9|8416	AMOTL1|154810	ADRA2A|150	CD36|948
AKR1B1|231	ANXA1|301	AOC3|8639	AMOTL2|51421	ADRBK2|157	CDC25B|994
AKR1C1|1645	ANXA3|306	AP1M2|10053	ANAPC11|51529	ADRM1|11047	CDC6|990
AKR1C2|1646	AOC3|8639	AP1S1|1174	ANGPTL4|51129	AFAP1L2|84632	CDCA5|113130
AKR1C3|8644	APCDD1|147495	APBB2|323	ANK2|287	AFF1|4299	CDCA8|55143
AKT3|10000	APH1B|83464	APCDD1|147495	ANKMY2|57037	AFF3|3899	CDK1|983
ALB|213	APOLD1|81575	APH1B|83464	ANLN|54443	AGPAT2|10555	CDK6|1021
ALDH18A1|5832	APPL2|55198	APLNR|187	ANO1|55107	AGR2|10551	CDON|50937
ALDH1A1|216	AQP1|358	APOL3|80833	ANO6|196527	AGR3|155465	CEACAM5|1048
ALDH1A3|220	ARF1|375	APOLD1|81575	ANP32E|81611	AGTR1|185	CELSR1|9620
ALDH2|217	ARHGAP11A|9824	AQP1|358	ANPEP|290	AHNAK|79026	CENPF|1063
ALDH3A2|224	ARHGAP19|84986	AQP3|360	ANXA1|301	AIF1L|83543	CEP68|23177
ALDH4A1|8659	ARHGAP26|23092	ARHGAP11A|9824	ANXA3|306	AIFM2|84883	CES1|1066
ALDH6A1|4329	ARHGAP31|57514	ARHGEF10|9639	AOC3|8639	AIM1|202	CFD|1675
ALG3|10195	ARHGEF10|9639	ARHGEF37|389337	AP1M2|10053	AK3|50808	CFL2|1073
ALOX15B|247	ARHGEF37|389337	ARHGEF6|9459	AP1S1|1174	AK5|26289	CHI3L2|1117
ALPK3|57538	ARID5A|10865	ARID5A|10865	AP2S1|1175	AKAP11|11215	CHRDL1|91851
ALPL|249	ARL4A|10124	ARL4A|10124	APBB2|323	AKAP12|9590	CHST3|9469
ALS2CR4|65062	ARL4C|10123	ARL4C|10123	APCDD1|147495	AKAP2|11217	CMTM7|112616
AMOTL1|154810	ARMCX1|51309	ARNT2|9915	APH1B|83464	AKR1B1|231	CNTNAP2|26047
AMOTL2|51421	ARMCX2|9823	ARRB1|408	APOC1|341	AKR1C1|1645	COL11A1|1301
ANGPTL2|23452	ARRDC1|92714	ARRDC3|57561	APOE|348	AKR1C2|1646	COL14A1|7373
ANKRD13D|338692	ARRDC3|57561	ARRDC4|91947	APPL2|55198	AKR1C3|8644	CREB3L4|148327
ANLN|54443	ARRDC4|91947	ASF1B|55723	AQP1|358	AKR7A3|22977	CRIM1|51232
ANO1|55107	AR|367	ASNS|440	AREG|374	AKT1|207	CRIP1|1396
ANO6|196527	ASF1B|55723	ASPM|259266	ARGLU1|55082	AKT3|10000	CSRP1|1465
ANP32E|81611	ASPM|259266	ASS1|445	ARHGAP11A|9824	ALB|213	CTHRC1|115908
ANTXR2|118429	ATAD2|29028	ATAD2|29028	ARHGAP12|94134	ALCAM|214	CX3CL1|6376
ANXA1|301	ATF3|467	ATF3|467	ARHGAP21|57584	ALDH18A1|5832	CXCL10|3627
ANXA3|306	ATP2A3|489	ATP11B|23200	ARHGAP23|57636	ALDH1A1|216	CXorf36|79742
ANXA9|8416	AURKA|6790	ATP6V0B|533	ARHGAP26|23092	ALDH1A3|220	CYB561|1534
AOC3|8639	B4GALT3|8703	AURKA|6790	ARHGAP31|57514	ALDH2|217	CYBRD1|79901
AP1S1|1174	BCAS1|8537	AXL|558	ARHGAP5|394	ALDH3A2|224	CYP4X1|260293
APBB2|323	BCL2|596	AZGP1|563	ARHGDIA|396	ALDH4A1|8659	CYR61|3491
APCDD1|147495	BGN|633	B3GNT5|84002	ARHGEF10|9639	ALDH5A1|7915	DAB2|1601
APOA1BP|128240	BIN1|274	B4GALNT4|338707	ARID4A|5926	ALDH6A1|4329	DACH1|1602
APOC1|341	BIRC5|332	BAI2|576	ARID5A|10865	ALDOA|226	DBNDD1|79007
APOLD1|81575	BNIP3L|665	BARX2|8538	ARID5B|84159	ALDOC|230	DCN|1634
AQP1|358	BOC|91653	BCAM|4059	ARL15|54622	ALG3|10195	DDX39|10212
ARHGAP11A|9824	BOP1|23246	BCAS1|8537	ARL4A|10124	ALOX15B|247	DEGS2|123099
ARHGAP23|57636	BPIL1|80341	BCAT1|586	ARRB1|408	ALPK3|57538	DGAT2|84649
ARHGAP26|23092	BTD|686	BCL9|607	ARRDC1|92714	ALPL|249	DKK3|27122
ARHGAP31|57514	BUB1B|701	BGN|633	ARRDC3|57561	ALS2CR4|65062	DLC1|10395
ARHGEF10|9639	BUB1|699	BHLHE41|79365	AR|367	AMIGO2|347902	DMXL1|1657
ARHGEF6|9459	BYSL|705	BIRC5|332	ASF1B|55723	AMOTL1|154810	DNALI1|7802
ARID5B|84159	C10orf10|11067	BMPR1B|658	ASPH|444	AMOTL2|51421	DPP3|10072
ARPC1B|10095	C10orf116|10974	BOC|91653	ASPSCR1|79058	ANAPC11|51529	DPT|1805
ARRDC1|92714	C10orf54|64115	BTG2|7832	ASS1|445	ANGPTL2|23452	DPYD|1806
ARRDC3|57561	C10orf72|196740	BTG3|10950	ATAD2|29028	ANGPTL4|51129	DPYSL2|1808
ARRDC4|91947	C13orf15|28984	BUB1|699	ATF3|467	ANK2|287	DSC3|1825
AR|367	C14orf132|56967	BYSL|705	ATF5|22809	ANKMY2|57037	DST|667
ASF1B|55723	C17orf103|256302	C10orf116|10974	ATG2B|55102	ANKRD13D|338692	DTL|51514
ASNS|440	C17orf28|283987	C10orf54|64115	ATHL1|80162	ANLN|54443	E2F3|1871
ASPH|444	C17orf37|84299	C13orf15|28984	ATM|472	ANO1|55107	ECM2|1842
ASPM|259266	C19orf12|83636	C14orf159|80017	ATP11B|23200	ANO6|196527	ECT2|1894
ASS1|445	C19orf21|126353	C16orf45|89927	ATP2B1|490	ANP32E|81611	EFEMP1|2202
ATAD2|29028	C1QTNF1|114897	C16orf53|79447	ATP2C2|9914	ANPEP|290	EGR1|1958
ATAD3A|55210	C1QTNF3|114899	C17orf28|283987	ATP6AP1|537	ANTXR2|118429	EGR2|1959
ATF3|467	C1QTNF6|114904	C17orf37|84299	ATP6V1B1|525	ANXA1|301	ELTD1|64123
ATF5|22809	C1R|715	C19orf12|83636	ATP6V1C2|245973	ANXA3|306	ENPP1|5167
ATOX1|475	C1orf116|79098	C19orf21|126353	AURKA|6790	ANXA9|8416	EPB41L2|2037
ATP13A2|23400	C20orf114|92747	C19orf48|84798	BAK1|578	AOC3|8639	EPS8|2059
ATP1A2|477	C20orf194|25943	C1QTNF1|114897	BAMBI|25805	AP1M2|10053	ERBB4|2066
ATP2A3|489	C20orf24|55969	C1QTNF6|114904	BARX2|8538	AP1S1|1174	ESR1|2099
ATP6AP1|537	C2CD2|25966	C1R|715	BAZ2B|29994	AP2S1|1175	EZH1|2145
ATP6V0B|533	C3orf14|57415	C1S|716	BBS1|582	APBB2|323	F3|2152
ATP6V0C|527	C3orf58|205428	C1orf115|79762	BCL2L2|599	APCDD1|147495	FAH|2184
ATP6V1C2|245973	C3orf64|285203	C2CD2|25966	BCL6|604	APH1B|83464	FAM13A|10144
ATP7B|540	C3|718	C2orf54|79919	BDP1|55814	APLNR|187	FAM198B|51313
AURKA|6790	C4orf32|132720	C3orf58|205428	BGN|633	APOA1BP|128240	FAM83D|81610
B4GALT3|8703	C4orf7|260436	C3orf64|285203	BHLHE41|79365	APOC1|341	FANCI|55215
BAI2|576	C5orf30|90355	C3|718	BIRC5|332	APOE|348	FAT1|2195
BAK1|578	C5orf4|10826	C4A|720	BNIP2|663	APOL3|80833	FEN1|2237
BBS2|583	C5orf62|85027	C4orf32|132720	BOC|91653	APOLD1|81575	FERMT2|10979
BCAS1|8537	C6orf115|58527	C5orf4|10826	BOK|666	APPL2|55198	FN1|2335
BCL2|596	C6orf145|221749	C6orf115|58527	BOLA2|552900	AQP1|358	FOSB|2354
BCL6|604	C7orf41|222166	C6orf145|221749	BOP1|23246	AQP3|360	FOXC1|2296
BCL9|607	C7orf58|79974	C6orf97|80129	BTAF1|9044	AR|367	FOXM1|2305
BGN|633	C7|730	C7orf58|79974	BTG2|7832	AREG|374	FOXN3|1112
BHLHE41|79365	C8orf30A|51236	C7|730	BTG3|10950	ARF1|375	FOXO1|2308
BIN1|274	C8orf85|441376	C8orf38|137682	BUB1|699	ARGLU1|55082	FSTL1|11167
BIRC5|332	C9orf140|89958	C9orf152|401546	BZW2|28969	ARHGAP11A|9824	FYCO1|79443
BMPR1B|658	C9orf7|11094	C9orf7|11094	C10orf10|11067	ARHGAP12|94134	FZD4|8322
BOC|91653	CA12|771	CA12|771	C10orf32|119032	ARHGAP19|84986	GATA3|2625
BOLA2|552900	CAB39L|81617	CAB39L|81617	C10orf54|64115	ARHGAP21|57584	GBE1|2632
BOP1|23246	CABC1|56997	CABC1|56997	C15orf63|25764	ARHGAP23|57636	GCOM1|145781
BRMS1|25855	CACNB3|784	CACHD1|57685	C16orf45|89927	ARHGAP26|23092	GFRA1|2674
BTG2|7832	CACNG4|27092	CACNA1D|776	C16orf53|79447	ARHGAP31|57514	GGH|8836
BTNL9|153579	CADPS2|93664	CACNA1H|8912	C17orf37|84299	ARHGAP5|394	GHR|2690
BUB1B|701	CALB2|794	CACNB3|784	C17orf68|80169	ARHGDIA|396	GNAI1|2770
BUB1|699	CALCRL|10203	CACNG4|27092	C1QTNF6|114904	ARHGEF10|9639	GPAM|57678
BYSL|705	CAMK2N1|55450	CADPS2|93664	C1orf106|55765	ARHGEF37|389337	GPC3|2719
C10orf10|11067	CANT1|124583	CALCOCO1|57658	C1orf115|79762	ARHGEF6|9459	GPR172A|79581
C10orf116|10974	CAPN13|92291	CALCRL|10203	C1orf116|79098	ARID4A|5926	GPRC5A|9052
C10orf54|64115	CAPS|828	CALD1|800	C1orf64|149563	ARID5A|10865	GPRC5B|51704
C10orf72|196740	CAT|847	CALML5|51806	C20orf24|55969	ARID5B|84159	GPX3|2878
C11orf48|79081	CAV1|857	CAPN13|92291	C4orf34|201895	ARL15|54622	GREB1|9687
C11orf84|144097	CAV2|858	CAPN6|827	C4orf7|260436	ARL4A|10124	GSN|2934
C14orf159|80017	CBX4|8535	CAPN8|388743	C5orf41|153222	ARL4C|10123	HDGF|3068
C16orf13|84326	CBX7|23492	CAT|847	C5orf4|10826	ARMCX1|51309	HIPK3|10114
C16orf45|89927	CCDC152|100129792	CAV1|857	C6orf115|58527	ARMCX2|9823	HIST2H2AA3|8337
C16orf53|79447	CCDC3|83643	CAV2|858	C6orf145|221749	ARNT2|9915	HMGB3|3149
C17orf28|283987	CCDC50|152137	CBX2|84733	C6orf211|79624	ARPC1B|10095	HN1|51155
C17orf37|84299	CCDC69|26112	CBX7|23492	C7orf41|222166	ARRB1|408	HSPB6|126393
C19orf12|83636	CCDC80|151887	CCDC3|83643	C7|730	ARRDC1|92714	HSPB8|26353
C19orf21|126353	CCL5|6352	CCDC50|152137	C8orf30A|51236	ARRDC3|57561	ID4|3400
C19orf28|126321	CCNA2|890	CCDC69|26112	C8orf38|137682	ARRDC4|91947	IGF1|3479
C1QTNF1|114897	CCNB1|891	CCDC74A|90557	C8orf55|51337	ASF1B|55723	IL6ST|3572
C1QTNF6|114904	CCNB2|9133	CCDC80|151887	C9orf140|89958	ASNS|440	ILF2|3608
C3orf14|57415	CCND1|595	CCL28|56477	C9orf152|401546	ASPH|444	INHBB|3625
C3orf58|205428	CCND2|894	CCNA2|890	C9orf5|23731	ASPM|259266	INPP4B|8821
C3orf64|285203	CCNF|899	CCNB1|891	CAB39L|81617	ASPSCR1|79058	IRF7|3665
C4A|720	CCNG1|900	CCND1|595	CACHD1|57685	ASS1|445	IRS2|8660
C4orf32|132720	CD14|929	CCNDBP1|23582	CACNA1H|8912	ATAD2|29028	ITM2A|9452
C5orf4|10826	CD163|9332	CCNF|899	CACNB3|784	ATAD3A|55210	ITPR1|3708
C5orf62|85027	CD248|57124	CCNL1|57018	CACNG4|27092	ATF3|467	JAM3|83700
C6orf115|58527	CD24|100133941	CCT3|7203	CADPS2|93664	ATF5|22809	KANK1|23189
C6orf145|221749	CD34|947	CD248|57124	CALCOCO1|57658	ATG2B|55102	KCNMA1|3778
C6orf211|79624	CD36|948	CD302|9936	CALD1|800	ATHL1|80162	KIF11|3832
C7orf41|222166	CD59|966	CD34|947	CALR|811	ATM|472	KIF13B|23303
C7orf58|79974	CD99L2|83692	CD36|948	CANT1|124583	ATOX1|475	KIF20A|10112
C8orf30A|51236	CDC20|991	CDC123|8872	CAPG|822	ATP11B|23200	KIF2C|11004
C8orf55|51337	CDC25B|994	CDC20|991	CAPN13|92291	ATP13A2|23400	KIF4A|24137
C9orf140|89958	CDC6|990	CDC25B|994	CAPN6|827	ATP1A2|477	KIFC1|3833
C9orf150|286343	CDCA5|113130	CDC42EP3|10602	CAT|847	ATP2A3|489	KIT|3815
C9orf152|401546	CDCA8|55143	CDC6|990	CAV1|857	ATP2B1|490	KLF11|8462
C9orf7|11094	CDH3|1001	CDCA5|113130	CAV2|858	ATP2C2|9914	KLF5|688
CA12|771	CDK1|983	CDCA8|55143	CBX2|84733	ATP6AP1|537	KLF9|687
CA3|761	CDK6|1021	CDH13|1012	CBX4|8535	ATP6V0B|533	KLHL21|9903
CAB39L|81617	CDKN2C|1031	CDH3|1001	CBX7|23492	ATP6V0C|527	KPNA2|3838
CABC1|56997	CDON|50937	CDH5|1003	CCDC3|83643	ATP6V1B1|525	KRT18|3875
CACNB3|784	CDS1|1040	CDK1|983	CCDC50|152137	ATP6V1C2|245973	LAMC1|3915
CALCOCO1|57658	CEACAM5|1048	CDK2AP1|8099	CCL14|6358	ATP7B|540	LDHB|3945
CALD1|800	CEACAM6|4680	CDK6|1021	CCL21|6366	AURKA|6790	LIMA1|51474
CALML5|51806	CEBPA|1050	CDON|50937	CCL2|6347	AXL|558	LIPE|3991
CALU|813	CELF2|10659	CEACAM5|1048	CCNA2|890	AZGP1|563	LLGL2|3993
CANT1|124583	CELSR1|9620	CEBPA|1050	CCNB1|891	B3GNT5|84002	LMNB1|4001
CAPG|822	CENPE|1062	CEBPD|1052	CCND2|894	B4GALNT4|338707	LMOD1|25802
CAPS|828	CENPF|1063	CELSR1|9620	CCNF|899	B4GALT3|8703	LOC339290|339290
CAT|847	CEP55|55165	CENPE|1062	CCNL1|57018	BAI2|576	LOC728264|728264
CAV1|857	CEP68|23177	CENPF|1063	CD302|9936	BAK1|578	LPAR6|10161
CAV2|858	CES1|1066	CEP120|153241	CD34|947	BAMBI|25805	LPCAT2|54947
CBX2|84733	CFD|1675	CEP68|23177	CD36|948	BARX2|8538	LPIN1|23175
CBX4|8535	CFH|3075	CES1|1066	CD59|966	BAZ2B|29994	LPL|4023
CBX7|23492	CFL2|1073	CFB|629	CD93|22918	BBS1|582	LRIG1|26018
CCDC152|100129792	CHI3L1|1116	CFD|1675	CDC25B|994	BBS2|583	LRP1|4035
CCDC3|83643	CHI3L2|1117	CFH|3075	CDC42EP3|10602	BCAM|4059	LRRC15|131578
CCDC50|152137	CHPF|79586	CFI|3426	CDC6|990	BCAS1|8537	LSM4|25804
CCDC69|26112	CHRDL1|91851	CFL2|1073	CDCA5|113130	BCAT1|586	LTBP4|8425
CCDC80|151887	CHST3|9469	CHDH|55349	CDCA7L|55536	BCL2|596	MAGI1|9223
CCDC88A|55704	CIDEC|63924	CHI3L1|1116	CDCA8|55143	BCL2L2|599	MAML2|84441
CCNA2|890	CILP|8483	CHI3L2|1117	CDH3|1001	BCL6|604	MAOA|4128
CCNB1|891	CITED4|163732	CHPT1|56994	CDH5|1003	BCL9|607	MAPT|4137
CCNB2|9133	CIT|11113	CHRDL1|91851	CDK1|983	BDP1|55814	MAZ|4150
CCND1|595	CKAP4|10970	CHST3|9469	CDK6|1021	BGN|633	MBNL2|10150
CCND2|894	CKS1B|1163	CIDEC|63924	CDON|50937	BHLHE41|79365	MCAM|4162
CCNF|899	CKS2|1164	CIRBP|1153	CEACAM5|1048	BIN1|274	MCM2|4171
CCS|9973	CLCA2|9635	CITED2|10370	CELF2|10659	BIRC5|332	MDK|4192
CD248|57124	CLDN3|1365	CKAP2|26586	CELSR1|9620	BMPR1B|658	MEF2C|4208
CD302|9936	CLDN7|1366	CKAP4|10970	CENPE|1062	BNIP2|663	MET|4233
CD34|947	CLEC3B|7123	CKS1B|1163	CENPF|1063	BNIP3L|665	MFAP2|4237
CD36|948	CLSTN2|64084	CLIC6|54102	CEP120|153241	BOC|91653	MFAP4|4239
CD93|22918	CMPK2|129607	CLK1|1195	CEP290|80184	BOK|666	MFGE8|4240
CD99L2|83692	CMTM7|112616	CLSTN2|64084	CEP68|23177	BOLA2|552900	MKI67|4288
CDC123|8872	CNN1|1264	CMTM7|112616	CES1|1066	BOP1|23246	MLPH|79083
CDC20|991	CNTNAP2|26047	CNTNAP2|26047	CFD|1675	BPIL1|80341	MME|4311
CDC25B|994	COL10A1|1300	COBLL1|22837	CFL1|1072	BRMS1|25855	MMP11|4320
CDC42EP3|10602	COL11A1|1301	COL10A1|1300	CFL2|1073	BTAF1|9044	MMP1|4312
CDC6|990	COL14A1|7373	COL11A1|1301	CHD6|84181	BTD|686	MMP9|4318
CDCA5|113130	COL17A1|1308	COL14A1|7373	CHD9|80205	BTG2|7832	MMRN2|79812
CDCA8|55143	COL1A1|1277	COL17A1|1308	CHDH|55349	BTG3|10950	MPDZ|8777
CDH11|1009	COL4A3BP|10087	COL1A1|1277	CHI3L2|1117	BTNL9|153579	MRAS|22808
CDH13|1012	COL5A1|1289	COL1A2|1278	CHL1|10752	BUB1|699	MSRB3|253827
CDH5|1003	COL5A2|1290	COL2A1|1280	CHPF|79586	BUB1B|701	MTHFD2|10797
CDK1|983	COTL1|23406	COL5A1|1289	CHPT1|56994	BYSL|705	MTL5|9633
CDK2AP1|8099	COX6C|1345	COL5A2|1290	CHRDL1|91851	BZW2|28969	MTUS1|57509
CDK2AP2|10263	CPM|1368	COMP|1311	CHST3|9469	C10orf10|11067	MXI1|4601
CDK6|1021	CPVL|54504	CPB1|1360	CIRBP|1153	C10orf116|10974	MYBL2|4605
CDKN2C|1031	CPXM2|119587	CPE|1363	CISH|1154	C10orf32|119032	MYC|4609
CDON|50937	CRABP1|1381	CPXM2|119587	CIT|11113	C10orf54|64115	MYLK|4638
CDR2L|30850	CRABP2|1382	CRAT|1384	CKS2|1164	C10orf72|196740	NANS|54187
CEACAM5|1048	CRAT|1384	CREB3L4|148327	CLEC3B|7123	C11orf48|79081	NAT1|9
CEACAM6|4680	CREB3L1|90993	CRELD2|79174	CLIC6|54102	C11orf84|144097	NDRG2|57447
CEBPD|1052	CREB3L4|148327	CRIM1|51232	CLIP4|79745	C13orf15|28984	NECAB3|63941
CELF2|10659	CREBL2|1389	CRIP1|1396	CLK1|1195	C14orf132|56967	NEK2|4751
CELSR1|9620	CRIM1|51232	CRISPLD1|83690	CMBL|134147	C14orf159|80017	NFAT5|10725
CENPF|1063	CRIP1|1396	CROT|54677	CMTM7|112616	C15orf63|25764	NFIB|4781
CEP55|55165	CRISP3|10321	CRTAP|10491	CMYA5|202333	C16orf13|84326	NFIL3|4783
CEP68|23177	CROT|54677	CRY2|1408	CNN1|1264	C16orf45|89927	NMT2|9397
CERCAM|51148	CRTAP|10491	CSDA|8531	CNTNAP2|26047	C16orf53|79447	NR3C1|2908
CES1|1066	CRY2|1408	CSRNP1|64651	COL11A1|1301	C17orf103|256302	NTRK2|4915
CFB|629	CRYAB|1410	CSRP1|1465	COL14A1|7373	C17orf28|283987	NUSAP1|51203
CFD|1675	CSF1R|1436	CTGF|1490	COL4A3BP|10087	C17orf37|84299	OGN|4969
CFH|3075	CSF1|1435	CTHRC1|115908	COL4A5|1287	C17orf68|80169	OSBPL1A|114876
CFL1|1072	CSRP1|1465	CTPS|1503	COLEC12|81035	C19orf12|83636	PADI2|11240
CFL2|1073	CTDSPL|10217	CTSD|1509	COMP|1311	C19orf21|126353	PAFAH1B3|5050
CHAF1B|8208	CTHRC1|115908	CTSO|1519	COTL1|23406	C19orf28|126321	PCNA|5111
CHD9|80205	CTPS|1503	CX3CL1|6376	COX6A1|1337	C19orf48|84798	PCSK6|5046
CHI3L1|1116	CTSF|8722	CXCL10|3627	COX8A|1351	C1orf106|55765	PDGFD|80310
CHI3L2|1117	CTSO|1519	CXCL14|9547	CPB1|1360	C1orf115|79762	PDZD2|23037
CHML|1122	CX3CL1|6376	CXCR7|57007	CPEB2|132864	C1orf116|79098	PECAM1|5175
CHPF|79586	CXCL10|3627	CXXC5|51523	CPE|1363	C1orf64|149563	PER2|8864
CHPT1|56994	CXCL12|6387	CXorf36|79742	CP|1356	C1QTNF1|114897	PGR|5241
CHRDL1|91851	CXCL17|284340	CYB561|1534	CRABP2|1382	C1QTNF3|114899	PHLDB2|90102
CHST3|9469	CXCL9|4283	CYBRD1|79901	CREB3L4|148327	C1QTNF6|114904	PKD2|5311
CIDEC|63924	CXorf36|79742	CYP2A6|1548	CREBL2|1389	C1R|715	PKP1|5317
CIRBP|1153	CYB561|1534	CYP2B7P1|1556	CRIM1|51232	C1S|716	PLAT|5327
CISD3|284106	CYB5A|1528	CYP4X1|260293	CRIP1|1396	C20orf114|92747	PLAUR|5329
CISH|1154	CYBRD1|79901	CYP4Z1|199974	CRISPLD1|83690	C20orf194|25943	PLEKHA4|57664
CKAP2|26586	CYP2A6|1548	CYP4Z2P|163720	CROT|54677	C20orf24|55969	PLK1|5347
CKS1B|1163	CYP4B1|1580	CYR61|3491	CSAD|51380	C2CD2|25966	PLTP|5360
CKS2|1164	CYP4V2|285440	CYYR1|116159	CSRNP1|64651	C2orf54|79919	PPAP2B|8613
CLDN7|1366	CYP4X1|260293	DAB2|1601	CSRP1|1465	C3|718	PPM1F|9647
CLEC3A|10143	CYP4Z1|199974	DACH1|1602	CST5|1473	C3orf14|57415	PPP1R12B|4660
CLIC6|54102	CYR61|3491	DARC|2532	CSTB|1476	C3orf58|205428	PPP1R14B|26472
CLN3|1201	CYYR1|116159	DBNDD1|79007	CTHRC1|115908	C3orf64|285203	PRNP|5621
CLSTN2|64084	DAAM2|23500	DCAF13|25879	CTSO|1519	C4A|720	PTN|5764
CLTC|1213	DAB2IP|153090	DCBLD2|131566	CX3CL1|6376	C4orf32|132720	PTPRB|5787
CMBL|134147	DAB2|1601	DCI|1632	CXCL10|3627	C4orf34|201895	PTPRG|5793
CMTM7|112616	DACH1|1602	DCN|1634	CXCR4|7852	C4orf7|260436	PTPRM|5797
CMYA5|202333	DBNDD1|79007	DDX39|10212	CXCR7|57007	C5orf30|90355	PVRL2|5819
CNN1|1264	DCAF13|25879	DEGS2|123099	CXXC5|51523	C5orf4|10826	PYCR1|5831
CNTNAP2|26047	DCHS1|8642	DEPDC6|64798	CXorf36|79742	C5orf41|153222	RABEP1|9135
COL10A1|1300	DCLK1|9201	DGAT2|84649	CYB561|1534	C5orf62|85027	RACGAP1|29127
COL11A1|1301	DCN|1634	DHCR7|1717	CYBRD1|79901	C6orf115|58527	RBP4|5950
COL12A1|1303	DDR2|4921	DHRS2|10202	CYFIP2|26999	C6orf145|221749	RCAN1|1827
COL14A1|7373	DDX39|10212	DHTKD1|55526	CYP1B1|1545	C6orf211|79624	RERG|85004
COL1A1|1277	DEGS2|123099	DIXDC1|85458	CYP4X1|260293	C6orf97|80129	RETSAT|54884
COL1A2|1278	DGAT2|84649	DKK3|27122	CYR61|3491	C7|730	RGL1|23179
COL3A1|1281	DHCR7|1717	DLC1|10395	DAAM2|23500	C7orf41|222166	RHOB|388
COL4A3BP|10087	DHTKD1|55526	DMD|1756	DAB2|1601	C7orf58|79974	RHOQ|23433
COL5A1|1289	DKK3|27122	DMXL1|1657	DACH1|1602	C8orf30A|51236	RRM2|6241
COL5A2|1290	DLC1|10395	DNAJC12|56521	DARC|2532	C8orf38|137682	S100A11|6282
COLEC12|81035	DLG3|1741	DNAJC1|64215	DBNDD1|79007	C8orf55|51337	S100A4|6275
COMP|1311	DMD|1756	DNALI1|7802	DCBLD2|131566	C8orf85|441376	S100P|6286
COPA|1314	DMXL1|1657	DOCK11|139818	DCI|1632	C9orf140|89958	SAA1|6288
CORO1B|57175	DNAJA4|55466	DOCK1|1793	DCLK1|9201	C9orf150|286343	SAA2|6289
CORO2A|7464	DNAJC1|64215	DOCK8|81704	DCN|1634	C9orf152|401546	SACS|26278
COTL1|23406	DNALI1|7802	DPP3|10072	DDIT4|54541	C9orf5|23731	SASH1|23328
COX6C|1345	DNMBP|23268	DPT|1805	DDR2|4921	C9orf7|11094	SCUBE2|57758
CPEB2|132864	DOCK11|139818	DPYD|1806	DDRGK1|65992	CA12|771	SEMA3C|10512
CPEB4|80315	DPP3|10072	DPYSL2|1808	DDX39|10212	CA3|761	SEMA3G|56920
CPE|1363	DPT|1805	DSC3|1825	DEGS2|123099	CAB39L|81617	SFRP1|6422
CPM|1368	DPYD|1806	DST|667	DGAT2|84649	CABC1|56997	SGCB|6443
CPXM2|119587	DPYSL2|1808	DTL|51514	DKK3|27122	CACHD1|57685	SH3D19|152503
CRAT|1384	DSC3|1825	DUSP5|1847	DLC1|10395	CACNA1D|776	SIAH2|6478
CREB3L1|90993	DSN1|79980	DUSP6|1848	DMXL1|1657	CACNA1H|8912	SIDT1|54847
CREB3L4|148327	DST|667	E2F3|1871	DNAJB4|11080	CACNB3|784	SLC37A1|54020
CRIM1|51232	DTL|51514	EBP|10682	DNAL1|83544	CACNG4|27092	SLC39A11|201266
CRIP1|1396	DUSP10|11221	ECHDC1|55862	DNALI1|7802	CADPS2|93664	SLC39A6|25800
CRISPLD1|83690	DUSP22|56940	ECM2|1842	DNMBP|23268	CALB2|794	SLC40A1|30061
CRY2|1408	E2F1|1869	ECT2|1894	DOCK1|1793	CALCOCO1|57658	SLC44A4|80736
CRYAB|1410	E2F3|1871	EFEMP1|2202	DOCK4|9732	CALCRL|10203	SLC7A5|8140
CSAD|51380	EBF1|1879	EFNA4|1945	DOCK9|23348	CALD1|800	SLC9A3R1|9368
CSDA|8531	ECHDC2|55268	EGFR|1956	DOPEY2|9980	CALML5|51806	SMC4|10051
CSPG4|1464	ECHDC3|79746	EGR1|1958	DPP3|10072	CALR|811	SMOC2|64094
CSRNP1|64651	ECM2|1842	EGR2|1959	DPT|1805	CALU|813	SNRPA1|6627
CSRP1|1465	ECT2|1894	EHD2|30846	DPYD|1806	CAMK2N1|55450	SOX10|6663
CSRP3|8048	EEF1A2|1917	EIF3L|51386	DPYSL2|1808	CANT1|124583	SPAG5|10615
CST5|1473	EFEMP1|2202	EIF4E3|317649	DRAP1|10589	CAPG|822	SPARCL1|8404
CSTB|1476	EFNA5|1946	EIF4EBP1|1978	DSC2|1824	CAPN13|92291	SPRY1|10252
CTHRC1|115908	EFNB1|1947	ELF5|2001	DSC3|1825	CAPN6|827	SPTBN1|6711
CTPS|1503	EGLN3|112399	ELOVL2|54898	DSG3|1830	CAPN8|388743	SRPX|8406
CTSD|1509	EGR1|1958	ELTD1|64123	DST|667	CAPS|828	STARD10|10809
CX3CL1|6376	EGR2|1959	EMP1|2012	DTL|51514	CAT|847	STARD3|10948
CXCL10|3627	EGR3|1960	ENPP1|5167	DTYMK|1841	CAV1|857	STS|412
CXCL12|6387	EHBP1|23301	ENPP2|5168	DUSP5|1847	CAV2|858	SVEP1|79987
CXCL9|4283	EIF4EBP1|1978	ENPP4|22875	DUSP6|1848	CBX2|84733	SYNE1|23345
CXCR4|7852	ELF5|2001	EPB41L2|2037	DYNC2H1|79659	CBX4|8535	SYNM|23336
CXCR7|57007	ELOVL2|54898	EPB41L3|23136	E2F3|1871	CBX7|23492	SYNPO|11346
CXXC5|51523	ELTD1|64123	EPCAM|4072	EBF1|1879	CCDC152|100129792	TACC1|6867
CXorf36|79742	EMILIN2|84034	EPHX2|2053	EBP|10682	CCDC3|83643	TACC3|10460
CYB561|1534	ENPP1|5167	EPN3|55040	ECE1|1889	CCDC50|152137	TANK|10010
CYB5A|1528	ENY2|56943	EPS8|2059	ECM1|1893	CCDC69|26112	TCF19|6941
CYBRD1|79901	EPAS1|2034	ERAP1|51752	ECM2|1842	CCDC74A|90557	TEF|7008
CYP2A6|1548	EPB41L2|2037	ERBB4|2066	ECT2|1894	CCDC80|151887	TENC1|23371
CYP2B7P1|1556	EPB41L3|23136	ESR1|2099	EDARADD|128178	CCDC88A|55704	TFF3|7033
CYP4B1|1580	EPCAM|4072	ESRP1|54845	EFEMP1|2202	CCL14|6358	TFPI|7035
CYP4X1|260293	EPN3|55040	ETS1|2113	EFNA3|1944	CCL2|6347	TF|7018
CYP4Z2P|163720	EPS8|2059	ETV5|2119	EGFR|1956	CCL21|6366	TGFBR2|7048
CYR61|3491	ERBB2|2064	EVC|2121	EGLN3|112399	CCL28|56477	THSD4|79875
CYYR1|116159	ERBB4|2066	EVL|51466	EGR1|1958	CCL5|6352	TIMELESS|8914
DAAM2|23500	ERRFI1|54206	EYA2|2139	EGR2|1959	CCNA2|890	TIMP3|7078
DAB2IP|153090	ESR1|2099	EZH1|2145	EHBP1|23301	CCNB1|891	TINAGL1|64129
DAB2|1601	ESRP1|54845	EZH2|2146	EHD2|30846	CCNB2|9133	TK1|7083
DACH1|1602	ETNK2|55224	F13A1|2162	ELK3|2004	CCND1|595	TMEM47|83604
DBNDD1|79007	ETS2|2114	F3|2152	ELTD1|64123	CCND2|894	TMEM63C|57156
DCAF13|25879	EVPL|2125	FABP4|2167	EMP1|2012	CCNDBP1|23582	TMEM86A|144110
DCLK1|9201	EXOSC4|54512	FABP5|2171	ENDOD1|23052	CCNF|899	TNS1|7145
DCN|1634	EZH1|2145	FABP7|2173	ENO2|2026	CCNG1|900	TNXB|7148
DCTPP1|79077	EZH2|2146	FADS2|9415	ENPP1|5167	CCNL1|57018	TOP2A|7153
DDIT4|54541	EZR|7430	FAH|2184	ENPP2|5168	CCS|9973	TP63|8626
DDX39|10212	F3|2152	FAM111B|374393	ENPP4|22875	CCT3|7203	TPD52|7163
DEGS2|123099	F8|2157	FAM128A|653784	ENY2|56943	CD14|929	TPRN|286262
DEPDC6|64798	FABP4|2167	FAM129A|116496	EPAS1|2034	CD163|9332	TPX2|22974
DGAT2|84649	FABP5|2171	FAM13A|10144	EPB41L2|2037	CD24|100133941	TRIB3|57761
DHCR7|1717	FABP7|2173	FAM13B|51306	EPN3|55040	CD248|57124	TRIM29|23650
DHRS2|10202	FADD|8772	FAM171A1|221061	EPS8|2059	CD302|9936	TSPAN13|27075
DIXDC1|85458	FAH|2184	FAM198B|51313	ERAP1|51752	CD34|947	TSPAN1|10103
DKK3|27122	FAM102A|399665	FAM46A|55603	ERAP2|64167	CD36|948	TSTA3|7264
DLC1|10395	FAM126A|84668	FAM83D|81610	ERBB4|2066	CD59|966	TUBA1C|84790
DLG3|1741	FAM128A|653784	FAM83H|286077	ERG|2078	CD93|22918	TUBB6|84617
DMD|1756	FAM129A|116496	FANCD2|2177	ERO1LB|56605	CD99L2|83692	TXNIP|10628
DMXL1|1657	FAM13A|10144	FANCI|55215	ERRFI1|54206	CDC123|8872	TYMP|1890
DNAJB11|51726	FAM13B|51306	FAT1|2195	ESR1|2099	CDC20|991	UCK2|7371
DNAJC12|56521	FAM172A|83989	FBLN2|2199	ESRP1|54845	CDC25B|994	UGP2|7360
DNAJC1|64215	FAM198B|51313	FBLN5|10516	ETS1|2113	CDC42EP3|10602	UNC5B|219699
DNALI1|7802	FAM83D|81610	FBP1|2203	ETS2|2114	CDC6|990	USP53|54532
DNMBP|23268	FAM83H|286077	FBXL16|146330	ETV5|2119	CDCA5|113130	UTRN|7402
DOCK11|139818	FANCD2|2177	FBXL7|23194	EVC|2121	CDCA7L|55536	VIM|7431
DOPEY2|9980	FANCI|55215	FBXW7|55294	EVL|51466	CDCA8|55143	VWF|7450
DPP3|10072	FAT1|2195	FEN1|2237	EXOSC4|54512	CDH11|1009	WDR19|57728
DPT|1805	FBLN1|2192	FERMT2|10979	EZH1|2145	CDH13|1012	WDR34|89891
DPYD|1806	FBLN2|2199	FGD3|89846	EZH2|2146	CDH3|1001	XBP1|7494
DPYSL2|1808	FBLN5|10516	FGFR1|2260	F3|2152	CDH5|1003	ZAK|51776
DPYSL3|1809	FBP1|2203	FGL2|10875	FAH|2184	CDK1|983	ZEB1|6935
DRAP1|10589	FBXL5|26234	FILIP1L|11259	FAM107A|11170	CDK2AP1|8099	ZFP106|64397
DSC3|1825	FBXL6|26233	FLAD1|80308	FAM111B|374393	CDK2AP2|10263	ZFP36L2|678
DSG3|1830	FBXL7|23194	FMOD|2331	FAM117A|81558	CDK6|1021	ZWINT|11130
DSN1|79980	FBXO32|114907	FN1|2335	FAM122A|116224	CDKN2C|1031
DST|667	FCGBP|8857	FNDC1|84624	FAM126A|84668	CDON|50937
DTL|51514	FEN1|2237	FOSB|2354	FAM128B|80097	CDR2L|30850
DTX4|23220	FERMT2|10979	FOS|2353	FAM134B|54463	CDS1|1040
DUSP1|1843	FGD3|89846	FOXA1|3169	FAM13A|10144	CEACAM5|1048
DUSP6|1848	FGFR4|2264	FOXC1|2296	FAM171A1|221061	CEACAM6|4680
E2F3|1871	FHL1|2273	FOXM1|2305	FAM179B|23116	CEBPA|1050
EBP|10682	FKBP4|2288	FOXN3|1112	FAM188A|80013	CEBPD|1052
ECHDC1|55862	FLAD1|80308	FOXO1|2308	FAM189B|10712	CELF2|10659
ECHDC3|79746	FLJ10357|55701	FOXO4|4303	FAM198B|51313	CELSR1|9620
ECM2|1842	FMNL2|114793	FOXP1|27086	FAM73A|374986	CENPE|1062
ECT2|1894	FMO2|2327	FRMD4A|55691	FAM83D|81610	CENPF|1063
EFEMP1|2202	FMOD|2331	FRMD6|122786	FAM83H|286077	CEP120|153241
EFNA3|1944	FN1|2335	FSCN1|6624	FANCI|55215	CEP290|80184
EFNA4|1945	FNIP2|57600	FSTL1|11167	FAT1|2195	CEP55|55165
EFNA5|1946	FOSB|2354	FTO|79068	FAT2|2196	CEP68|23177
EGFR|1956	FOS|2353	FXYD6|53826	FBLN1|2192	CERCAM|51148
EGLN2|112398	FOXA1|3169	FYCO1|79443	FBXL17|64839	CES1|1066
EGLN3|112399	FOXC1|2296	FZD4|8322	FBXL19|54620	CFB|629
EGR1|1958	FOXM1|2305	FZD7|8324	FBXL3|26224	CFD|1675
EGR2|1959	FOXN3|1112	G0S2|50486	FBXL5|26234	CFH|3075
EGR3|1960	FOXO1|2308	G6PD|2539	FBXO32|114907	CFI|3426
EHBP1|23301	FRMD4A|55691	GABARAPL1|23710	FBXW7|55294	CFL1|1072
EHD2|30846	FRMD6|122786	GALE|2582	FCHO2|115548	CFL2|1073
EIF3L|51386	FRY|10129	GALNT3|2591	FDPS|2224	CHAF1B|8208
EIF4E3|317649	FSTL1|11167	GAPDH|2597	FEN1|2237	CHD6|84181
EIF4EBP1|1978	FXYD3|5349	GAS6|2621	FERMT2|10979	CHD9|80205
ELF5|2001	FXYD6|53826	GAS7|8522	FGD5|152273	CHDH|55349
ELOVL2|54898	FYCO1|79443	GATA3|2625	FGF2|2247	CHI3L1|1116
ELP2|55250	FYN|2534	GATM|2628	FGFR2|2263	CHI3L2|1117
ELTD1|64123	FZD4|8322	GBE1|2632	FGFR4|2264	CHL1|10752
EMP1|2012	FZD7|8324	GCOM1|145781	FILIP1L|11259	CHML|1122
ENPP1|5167	GABBR1|2550	GEM|2669	FKBP10|60681	CHPF|79586
ENPP2|5168	GABRP|2568	GFRA1|2674	FKBP4|2288	CHPT1|56994
EPAS1|2034	GALE|2582	GGCT|79017	FLI1|2313	CHRDL1|91851
EPB41L2|2037	GALNT7|51809	GGH|8836	FLJ10357|55701	CHST3|9469
EPB41L4A|64097	GALNTL2|117248	GGT1|2678	FLRT2|23768	CIDEC|63924
EPB41L4B|54566	GAS1|2619	GHR|2690	FMNL2|114793	CILP|8483
EPB49|2039	GAS5|60674	GIMAP4|55303	FMO2|2327	CIRBP|1153
EPS8L1|54869	GAS7|8522	GIMAP6|474344	FN1|2335	CISD3|284106
EPS8|2059	GATA3|2625	GLB1L2|89944	FNDC3A|22862	CISH|1154
ERBB2|2064	GBE1|2632	GLI3|2737	FNIP2|57600	CIT|11113
ERBB3|2065	GBP1|2633	GMPS|8833	FOSB|2354	CITED2|10370
ERBB4|2066	GBP5|115362	GNAI1|2770	FOXA1|3169	CITED4|163732
ERRFI1|54206	GCNT2|2651	GNG2|54331	FOXC1|2296	CKAP2|26586
ESR1|2099	GCOM1|145781	GOLGA8A|23015	FOXM1|2305	CKAP4|10970
ETNK2|55224	GDPD5|81544	GOLGA8B|440270	FOXN3|1112	CKS1B|1163
ETS1|2113	GFRA1|2674	GP2|2813	FOXO1|2308	CKS2|1164
ETS2|2114	GGH|8836	GPAM|57678	FPR3|2359	CLCA2|9635
EVL|51466	GGT1|2678	GPC3|2719	FSCN1|6624	CLDN3|1365
EZH1|2145	GHR|2690	GPD1L|23171	FSTL1|11167	CLDN7|1366
EZR|7430	GIMAP6|474344	GPD1|2819	FTO|79068	CLEC3A|10143
F11R|50848	GINS1|9837	GPM6B|2824	FUT8|2530	CLEC3B|7123
F3|2152	GLIPR2|152007	GPR116|221395	FYCO1|79443	CLIC6|54102
F8|2157	GLTSCR2|29997	GPR124|25960	FYN|2534	CLIP4|79745
FABP4|2167	GNAI1|2770	GPR125|166647	FZD4|8322	CLK1|1195
FABP5|2171	GNG11|2791	GPR126|57211	G6PC3|92579	CLN3|1201
FADS2|9415	GNG12|55970	GPR172A|79581	G6PD|2539	CLSTN2|64084
FAH|2184	GNG2|54331	GPR98|84059	GABARAPL1|23710	CLTC|1213
FAM101B|359845	GOLGA8B|440270	GPRC5A|9052	GABRP|2568	CMBL|134147
FAM102A|399665	GP2|2813	GPRC5B|51704	GADD45GIP1|90480	CMPK2|129607
FAM110A|83541	GPAM|57678	GPSM2|29899	GALNT7|51809	CMTM7|112616
FAM111B|374393	GPC3|2719	GPT2|84706	GAPDH|2597	CMYA5|202333
FAM126A|84668	GPD1|2819	GPX3|2878	GARS|2617	CNN1|1264
FAM128A|653784	GPR116|221395	GRAMD3|65983	GAS1|2619	CNTNAP2|26047
FAM128B|80097	GPR124|25960	GREB1|9687	GATA3|2625	COBLL1|22837
FAM129A|116496	GPR125|166647	GSN|2934	GATM|2628	COL10A1|1300
FAM134B|54463	GPR160|26996	GSTM2|2946	GBE1|2632	COL11A1|1301
FAM13A|10144	GPR172A|79581	GSTM3|2947	GBP2|2634	COL12A1|1303
FAM13B|51306	GPRC5A|9052	GSTP1|2950	GCC2|9648	COL14A1|7373
FAM171A1|221061	GPRC5B|51704	GTF2IRD2B|389524	GCNT2|2651	COL17A1|1308
FAM189B|10712	GPRC5C|55890	GUCY1A3|2982	GCOM1|145781	COL1A1|1277
FAM198B|51313	GPX3|2878	GYG2|8908	GFRA1|2674	COL1A2|1278
FAM83D|81610	GREB1|9687	HCG11|493812	GGCT|79017	COL2A1|1280
FANCD2|2177	GREM1|26585	HDGF|3068	GGH|8836	COL3A1|1281
FANCI|55215	GSN|2934	HEG1|57493	GHR|2690	COL4A3BP|10087
FAP|2191	GSTM3|2947	HERC1|8925	GINS1|9837	COL4A5|1287
FAT1|2195	GSTP1|2950	HERC2P2|400322	GIPC1|10755	COL5A1|1289
FBLN1|2192	GTF3C1|2975	HIPK3|10114	GJB2|2706	COL5A2|1290
FBLN5|10516	GYG2|8908	HIST1H1C|3006	GMDS|2762	COLEC12|81035
FBP1|2203	GYPC|2995	HIST1H2AC|8334	GMPS|8833	COMP|1311
FBXL17|64839	H2AFX|3014	HIST1H2BK|85236	GNAI1|2770	COPA|1314
FBXO32|114907	H2AFZ|3015	HIST2H2AA3|8337	GNG11|2791	CORO1B|57175
FEN1|2237	HADH|3033	HIST2H4A|8370	GNG12|55970	CORO2A|7464
FERMT2|10979	HAPLN3|145864	HMGB2|3148	GNG2|54331	COTL1|23406
FEZ2|9637	HCG11|493812	HMGB3|3149	GOLM1|51280	COX6A1|1337
FGD3|89846	HDAC11|79885	HN1L|90861	GPAM|57678	COX6C|1345
FGFR4|2264	HDGF|3068	HN1|51155	GPC3|2719	COX8A|1351
FGL2|10875	HERC2P2|400322	HNMT|3176	GPCPD1|56261	CP|1356
FHL1|2273	HIPK3|10114	HOMER3|9454	GPM6B|2824	CPB1|1360
FHL3|2275	HIST1H1C|3006	HOXB2|3212	GPNMB|10457	CPE|1363
FILIP1L|11259	HIST1H2AC|8334	HPN|3249	GPR126|57211	CPEB2|132864
FKBP10|60681	HIST2H2AA3|8337	HSD17B11|51170	GPR160|26996	CPEB4|80315
FKBP4|2288	HIST2H4A|8370	HSPB1|3315	GPR172A|79581	CPM|1368
FLAD1|80308	HMCN1|83872	HSPB6|126393	GPR81|27198	CPVL|54504
FLJ23867|200058	HMGA1|3159	HSPB8|26353	GPRC5A|9052	CPXM2|119587
FLNC|2318	HMGB2|3148	HTRA1|5654	GPRC5B|51704	CRABP1|1381
FLYWCH2|114984	HMGB3|3149	ID4|3400	GPX3|2878	CRABP2|1382
FMNL2|114793	HMGCS2|3158	IDH2|3418	GRAMD3|65983	CRAT|1384
FMO2|2327	HN1L|90861	IER3|8870	GREB1|9687	CREB3L1|90993
FMO5|2330	HN1|51155	IFI27|3429	GRPR|2925	CREB3L4|148327
FN1|2335	HNMT|3176	IFI44L|10964	GSDMD|79792	CREBL2|1389
FOSB|2354	HOMER3|9454	IFI6|2537	GSN|2934	CRELD2|79174
FOS|2353	HPN|3249	IFIT3|3437	GSTT1|2952	CRIM1|51232
FOXC1|2296	HSD17B11|51170	IGF1R|3480	GYG2|8908	CRIP1|1396
FOXM1|2305	HSD17B4|3295	IGF1|3479	H2AFJ|55766	CRISP3|10321
FOXN3|1112	HSDL2|84263	IGF2|3481	H2AFX|3014	CRISPLD1|83690
FOXO1|2308	HSPB6|126393	IGFBP3|3486	H2AFZ|3015	CROT|54677
FOXO4|4303	HSPB8|26353	IGFBP4|3487	HBA2|3040	CRTAP|10491
FOXP4|116113	HSPE1|3336	IGJ|3512	HBB|3043	CRY2|1408
FPR3|2359	HTRA1|5654	IGSF9|57549	HDGF|3068	CRYAB|1410
FRMD4A|55691	ID4|3400	IL17RD|54756	HEBP1|50865	CSAD|51380
FRMD6|122786	IDH2|3418	IL1R1|3554	HEG1|57493	CSDA|8531
FRY|10129	IDO1|3620	IL33|90865	HIPK2|28996	CSF1|1435
FSCN1|6624	IFFO2|126917	IL6ST|3572	HIPK3|10114	CSF1R|1436
FSTL1|11167	IFIH1|64135	ILF2|3608	HIST1H2BD|3017	CSPG4|1464
FUT8|2530	IGF1R|3480	IMPA2|3613	HIST1H2BK|85236	CSRNP1|64651
FYCO1|79443	IGF1|3479	INHBB|3625	HIST2H2AA3|8337	CSRP1|1465
FYN|2534	IGF2|3481	INPP4B|8821	HLF|3131	CSRP3|8048
FZD4|8322	IGFBP4|3487	INPP5J|27124	HM13|81502	CST5|1473
FZD7|8324	IGFBP6|3489	IQGAP3|128239	HMGA1|3159	CSTB|1476
G0S2|50486	IGJ|3512	IRF7|3665	HMGB3|3149	CTDSPL|10217
G6PD|2539	IGSF3|3321	IRS1|3667	HN1|51155	CTGF|1490
GAB2|9846	IGSF9|57549	IRS2|8660	HNRNPAB|3182	CTHRC1|115908
GABARAPL1|23710	IL17RD|54756	ISG15|9636	HSDL2|84263	CTPS|1503
GABRP|2568	IL2RB|3560	ITGA2|3673	HSPA1A|3303	CTSD|1509
GALE|2582	IL2RG|3561	ITGA7|3679	HSPA1B|3304	CTSF|8722
GALNT6|11226	IL32|9235	ITGB8|3696	HSPB1|3315	CTSO|1519
GALNT7|51809	IL6ST|3572	ITIH5|80760	HSPB6|126393	CX3CL1|6376
GAMT|2593	ILF2|3608	ITM2A|9452	HSPB8|26353	CXCL10|3627
GAS1|2619	INCENP|3619	ITM2C|81618	ID4|3400	CXCL12|6387
GAS6|2621	INHBB|3625	ITPR1|3708	IDH2|3418	CXCL14|9547
GAS7|8522	INPP4B|8821	JAM3|83700	IFFO2|126917	CXCL17|284340
GATA3|2625	INPP5J|27124	JUNB|3726	IFI16|3428	CXCL9|4283
GBA|2629	IRAK1|3654	JUN|3725	IFI30|10437	CXCR4|7852
GBE1|2632	IRF7|3665	KANK1|23189	IFI35|3430	CXCR7|57007
GBP5|115362	IRS2|8660	KANK2|25959	IFNGR1|3459	CXorf36|79742
GCOM1|145781	ITGA3|3675	KAT2A|2648	IFRD1|3475	CXXC5|51523
GFRA1|2674	ITGA6|3655	KCNE4|23704	IGF1|3479	CYB561|1534
GGCT|79017	ITGA7|3679	KCNJ3|3760	IKZF5|64376	CYB5A|1528
GGH|8836	ITGB8|3696	KCNK1|3775	IL33|90865	CYBRD1|79901
GGT1|2678	ITIH5|80760	KCNMA1|3778	IL6ST|3572	CYFIP2|26999
GHR|2690	ITM2A|9452	KCTD9|54793	ILF2|3608	CYP1B1|1545
GIMAP4|55303	ITM2C|81618	KDR|3791	INCENP|3619	CYP2A6|1548
GIMAP6|474344	ITPR1|3708	KIAA0040|9674	INHBB|3625	CYP2B7P1|1556
GINS1|9837	ITPR2|3709	KIAA1109|84162	INPP4B|8821	CYP4B1|1580
GJA1|2697	ITSN1|6453	KIAA1370|56204	INPP5J|27124	CYP4V2|285440
GJB2|2706	IVD|3712	KIAA1462|57608	IQGAP3|128239	CYP4X1|260293
GLI3|2737	JAM3|83700	KIF11|3832	IRF7|3665	CYP4Z1|199974
GLT25D1|79709	JMJD4|65094	KIF12|113220	IRS2|8660	CYP4Z2P|163720
GLUL|2752	JUN|3725	KIF13B|23303	ISG15|9636	CYR61|3491
GMPS|8833	KAL1|3730	KIF1A|547	ISOC2|79763	CYYR1|116159
GNAI1|2770	KANK1|23189	KIF20A|10112	ITGA3|3675	DAAM2|23500
GNG11|2791	KCNIP2|30819	KIF22|3835	ITM2A|9452	DAB2|1601
GNPNAT1|64841	KCNMA1|3778	KIF23|9493	ITM2B|9445	DAB2IP|153090
GOLM1|51280	KCNN4|3783	KIF2C|11004	ITPR1|3708	DACH1|1602
GP2|2813	KCTD12|115207	KIF4A|24137	ITPR2|3709	DARC|2532
GPAM|57678	KIAA0232|9778	KIFC1|3833	ITSN1|6453	DBNDD1|79007
GPATCH2|55105	KIAA0427|9811	KIT|3815	IVD|3712	DCAF13|25879
GPC3|2719	KIAA1161|57462	KLF10|7071	JAM3|83700	DCBLD2|131566
GPD1L|23171	KIAA1324|57535	KLF11|8462	JHDM1D|80853	DCHS1|8642
GPD1|2819	KIAA1462|57608	KLF2|10365	JMJD1C|221037	DCI|1632
GPR116|221395	KIF11|3832	KLF5|688	JUNB|3726	DCLK1|9201
GPR124|25960	KIF13B|23303	KLF6|1316	JUND|3727	DCN|1634
GPR125|166647	KIF20A|10112	KLF9|687	JUN|3725	DCTPP1|79077
GPR126|57211	KIF22|3835	KLHL21|9903	JUP|3728	DDIT4|54541
GPR137|56834	KIF2C|11004	KLK5|25818	KAL1|3730	DDR2|4921
GPR160|26996	KIF4A|24137	KLK6|5653	KANK1|23189	DDRGK1|65992
GPR172A|79581	KIFC1|3833	KPNA2|3838	KANK2|25959	DDX39|10212
GPR81|27198	KIFC2|90990	KRT15|3866	KAT2B|8850	DEGS2|123099
GPRC5A|9052	KIT|3815	KRT17|3872	KATNAL1|84056	DEPDC6|64798
GPRC5B|51704	KLF11|8462	KRT18|3875	KCNE4|23704	DGAT2|84649
GPRC5C|55890	KLF4|9314	KRT19|3880	KCNMA1|3778	DHCR7|1717
GPSM2|29899	KLF5|688	KRT23|25984	KCTD12|115207	DHRS2|10202
GPT2|84706	KLF9|687	KRT5|3852	KCTD9|54793	DHTKD1|55526
GPX3|2878	KLHDC7B|113730	KRT6A|3853	KDELR3|11015	DIXDC1|85458
GREB1|9687	KLHL21|9903	KRT6B|3854	KDM4B|23030	DKK3|27122
GSN|2934	KNTC1|9735	KRT7|3855	KIAA0232|9778	DLC1|10395
GSR|2936	KPNA2|3838	KRT81|3887	KIAA0427|9811	DLG3|1741
GSTM1|2944	KRT14|3861	KRT8|3856	KIAA0495|57212	DMD|1756
GSTM2|2946	KRT15|3866	LAD1|3898	KIAA1109|84162	DMXL1|1657
GTPBP4|23560	KRT16|3868	LAGE3|8270	KIAA1244|57221	DNAJA4|55466
GUCY1A3|2982	KRT17|3872	LAMA4|3910	KIAA1370|56204	DNAJB11|51726
GYPC|2995	KRT18|3875	LAMB3|3914	KIAA1467|57613	DNAJB4|11080
H19|283120	KRT23|25984	LAMC1|3915	KIAA1671|85379	DNAJC1|64215
H2AFJ|55766	KRT5|3852	LAMC2|3918	KIF11|3832	DNAJC12|56521
H2AFX|3014	LAMA2|3908	LASS2|29956	KIF13B|23303	DNAL1|83544
H2AFZ|3015	LAMA3|3909	LDHB|3945	KIF20A|10112	DNALI1|7802
HADH|3033	LAMB2|3913	LEF1|51176	KIF23|9493	DNMBP|23268
HAPLN3|145864	LAMB3|3914	LEPROT|54741	KIF2C|11004	DOCK1|1793
HBB|3043	LAMC1|3915	LEPR|3953	KIF4A|24137	DOCK11|139818
HCG11|493812	LAMC2|3918	LEP|3952	KIFC1|3833	DOCK4|9732
HDAC11|79885	LASS6|253782	LFNG|3955	KIFC2|90990	DOCK8|81704
HDGF|3068	LDHB|3945	LGALS3|3958	KIT|3815	DOCK9|23348
HEG1|57493	LEPROT|54741	LGR4|55366	KLC2|64837	DOPEY2|9980
HERC1|8925	LEPR|3953	LHFP|10186	KLF10|7071	DPP3|10072
HERC2P2|400322	LETMD1|25875	LIFR|3977	KLF11|8462	DPT|1805
HIPK2|28996	LFNG|3955	LIMA1|51474	KLF12|11278	DPYD|1806
HIPK3|10114	LGALS3|3958	LIPE|3991	KLF4|9314	DPYSL2|1808
HIST1H1C|3006	LHFP|10186	LLGL2|3993	KLF5|688	DPYSL3|1809
HIST1H2AC|8334	LIFR|3977	LMNB1|4001	KLF6|1316	DRAP1|10589
HIST1H2BD|3017	LIMA1|51474	LMOD1|25802	KLF9|687	DSC2|1824
HIST1H2BK|85236	LIMS2|55679	LMX1B|4010	KLHDC7A|127707	DSC3|1825
HIST2H2AA3|8337	LIPA|3988	LOC339290|339290	KLHL21|9903	DSG3|1830
HIST2H2BE|8349	LIPE|3991	LOC642587|642587	KLK10|5655	DSN1|79980
HIST2H4A|8370	LLGL2|3993	LOC728264|728264	KLK5|25818	DST|667
HIVEP2|3097	LMNB1|4001	LOXL1|4016	KPNA2|3838	DTL|51514
HM13|81502	LMNB2|84823	LPAR6|10161	KRT14|3861	DTX4|23220
HMCN1|83872	LMOD1|25802	LPCAT2|54947	KRT16|3868	DTYMK|1841
HMG20B|10362	LMX1B|4010	LPHN2|23266	KRT17|3872	DUSP1|1843
HMGA1|3159	LOC339290|339290	LPIN1|23175	KRT18|3875	DUSP10|11221
HMGB2|3148	LOC388152|388152	LPL|4023	KRT19|3880	DUSP22|56940
HMGB3|3149	LOC728264|728264	LRG1|116844	KRT23|25984	DUSP5|1847
HMGCS2|3158	LPAR6|10161	LRIG1|26018	KRT5|3852	DUSP6|1848
HN1L|90861	LPCAT2|54947	LRIG3|121227	KRT6B|3854	DYNC2H1|79659
HN1|51155	LPHN2|23266	LRP1|4035	KRT8|3856	E2F1|1869
HOMER3|9454	LPIN1|23175	LRRC15|131578	KSR1|8844	E2F3|1871
HPN|3249	LPL|4023	LRRC32|2615	LAGE3|8270	EBF1|1879
HPRT1|3251	LRIG1|26018	LRRC8C|84230	LAMA2|3908	EBP|10682
HSDL2|84263	LRIG3|121227	LRRN1|57633	LAMA4|3910	ECE1|1889
HSPA14|51182	LRP1|4035	LSM4|25804	LAMB2|3913	ECHDC1|55862
HSPB1|3315	LRRC15|131578	LTBP4|8425	LAMB3|3914	ECHDC2|55268
HSPB6|126393	LRRC59|55379	MAFF|23764	LAMC1|3915	ECHDC3|79746
HSPB7|27129	LRRC8C|84230	MAF|4094	LAPTM4B|55353	ECM1|1893
HSPB8|26353	LSM4|25804	MAGED1|9500	LASS2|29956	ECM2|1842
HSPE1|3336	LTBP2|4053	MAGED2|10916	LASS4|79603	ECT2|1894
ID4|3400	LTBP4|8425	MAGED4B|81557	LATS1|9113	EDARADD|128178
IER3|8870	LY6E|4061	MAGI1|9223	LATS2|26524	EEF1A2|1917
IFFO2|126917	LYVE1|10894	MALAT1|378938	LDHB|3945	EFEMP1|2202
IFI30|10437	MAD2L1|4085	MALL|7851	LDLR|3949	EFNA3|1944
IFI35|3430	MAFF|23764	MAML2|84441	LEF1|51176	EFNA4|1945
IFI6|2537	MAGED1|9500	MANEAL|149175	LENG8|114823	EFNA5|1946
IFITM1|8519	MAGI1|9223	MAOA|4128	LEPROT|54741	EFNB1|1947
IGF1R|3480	MALL|7851	MAP1A|4130	LEPR|3953	EGFR|1956
IGF1|3479	MAML2|84441	MAP2|4133	LEP|3952	EGLN2|112398
IGF2|3481	MAN1A1|4121	MAPKAPK2|9261	LIMA1|51474	EGLN3|112399
IGFBP3|3486	MAN2A2|4122	MAPT|4137	LIMS2|55679	EGR1|1958
IGJ|3512	MAOA|4128	MARCKSL1|65108	LIPE|3991	EGR2|1959
IGSF8|93185	MAP1A|4130	MAST4|375449	LIX1L|128077	EGR3|1960
IGSF9|57549	MAP3K5|4217	MAZ|4150	LLGL2|3993	EHBP1|23301
IL17RD|54756	MAPT|4137	MBNL1|4154	LMNB1|4001	EHD2|30846
IL6ST|3572	MARCKSL1|65108	MBNL2|10150	LMNB2|84823	EIF3L|51386
ILF2|3608	MAST4|375449	MBOAT2|129642	LMOD1|25802	EIF4E3|317649
INCENP|3619	MATN2|4147	MBOAT7|79143	LMX1B|4010	EIF4EBP1|1978
INHBB|3625	MAZ|4150	MCAM|4162	LOC339290|339290	ELF5|2001
INPP4B|8821	MBNL2|10150	MCM2|4171	LOC642587|642587	ELK3|2004
INTS7|25896	MB|4151	MCM3|4172	LOC728264|728264	ELOVL2|54898
IQGAP2|10788	MCAM|4162	MCM4|4173	LOC96610|96610	ELP2|55250
IQGAP3|128239	MCC|4163	MCM5|4174	LONRF2|164832	ELTD1|64123
IRAK1|3654	MCM2|4171	MCM6|4175	LPAR1|1902	EMILIN2|84034
IRF7|3665	MCM3|4172	MCM7|4176	LPAR6|10161	EMP1|2012
IRF9|10379	MCM5|4174	MDK|4192	LPCAT2|54947	ENDOD1|23052
IRS1|3667	MDFIC|29969	MDN1|23195	LPIN1|23175	ENO2|2026
IRS2|8660	MDK|4192	ME1|4199	LPL|4023	ENPP1|5167
IRX2|153572	MEF2C|4208	MEF2C|4208	LPP|4026	ENPP2|5168
IRX5|10265	MELK|9833	MEIS3P1|4213	LRIG1|26018	ENPP4|22875
ISG15|9636	METRN|79006	MELK|9833	LRIG3|121227	ENY2|56943
ISYNA1|51477	MET|4233	MEST|4232	LRP1|4035	EPAS1|2034
ITGA1|3672	MFAP2|4237	METTL7A|25840	LRP6|4040	EPB41L2|2037
ITGA2|3673	MFAP4|4239	MET|4233	LRRC15|131578	EPB41L3|23136
ITGA6|3655	MFAP5|8076	MEX3A|92312	LRRC59|55379	EPB41L4A|64097
ITGA7|3679	MFGE8|4240	MFAP2|4237	LSM4|25804	EPB41L4B|54566
ITGB1BP1|9270	MGLL|11343	MFAP4|4239	LSR|51599	EPB49|2039
ITGB6|3694	MICAL2|9645	MFAP5|8076	LTBP4|8425	EPCAM|4072
ITIH5|80760	MID2|11043	MFGE8|4240	LUZP1|7798	EPHX2|2053
ITM2A|9452	MIF|4282	MGLL|11343	LY6E|4061	EPN3|55040
ITM2C|81618	MKI67|4288	MGP|4256	LY75|4065	EPS8|2059
ITPR1|3708	MLF1IP|79682	MICAL3|57553	LYVE1|10894	EPS8L1|54869
ITSN1|6453	MLPH|79083	MKI67|4288	MAD2L1|4085	ERAP1|51752
JAM3|83700	MMD|23531	MKL2|57496	MAGED2|10916	ERAP2|64167
JMJD4|65094	MME|4311	MLPH|79083	MAGI1|9223	ERBB2|2064
KANK1|23189	MMP11|4320	MME|4311	MAL2|114569	ERBB3|2065
KANK2|25959	MMP13|4322	MMP11|4320	MALAT1|378938	ERBB4|2066
KCNE4|23704	MMP1|4312	MMP15|4324	MAML2|84441	ERG|2078
KCNIP2|30819	MMP7|4316	MMP1|4312	MAOA|4128	ERO1LB|56605
KCNMA1|3778	MMP9|4318	MMP7|4316	MAP3K5|4217	ERRFI1|54206
KCTD12|115207	MMRN2|79812	MMP9|4318	MAPK13|5603	ESR1|2099
KDELR3|11015	MOCS1|4337	MMRN2|79812	MAPKBP1|23005	ESRP1|54845
KDM4B|23030	MOSC1|64757	MPDZ|8777	MAPT|4137	ETNK2|55224
KDM5B|10765	MPDZ|8777	MPEG1|219972	MATN2|4147	ETS1|2113
KIAA0232|9778	MPEG1|219972	MPP7|143098	MAZ|4150	ETS2|2114
KIAA0427|9811	MPP1|4354	MRAS|22808	MBNL1|4154	ETV5|2119
KIAA1109|84162	MPZL2|10205	MRPL24|79590	MBNL2|10150	EVC|2121
KIAA1244|57221	MRAS|22808	MRPS30|10884	MBOAT2|129642	EVL|51466
KIAA1370|56204	MRC1|4360	MRPS34|65993	MBOAT7|79143	EVPL|2125
KIAA1462|57608	MRPL12|6182	MSRB3|253827	MCAM|4162	EXOSC4|54512
KIAA1467|57613	MRPL13|28998	MTHFD2|10797	MCC|4163	EYA2|2139
KIAA1671|85379	MRPL14|64928	MTL5|9633	MCM2|4171	EZH1|2145
KIF11|3832	MRPL15|29088	MTMR10|54893	MCM4|4173	EZH2|2146
KIF13B|23303	MSRB3|253827	MTUS1|57509	MCM6|4175	EZR|7430
KIF1B|23095	MST4|51765	MUC1|4582	MDFIC|29969	F11R|50848
KIF20A|10112	MT1E|4493	MUCL1|118430	MDK|4192	F13A1|2162
KIF22|3835	MT1X|4501	MX1|4599	MEF2C|4208	F3|2152
KIF23|9493	MTHFD2|10797	MXI1|4601	MEIS3P1|4213	F8|2157
KIF2C|11004	MTL5|9633	MYADM|91663	MEST|4232	FABP4|2167
KIF4A|24137	MTMR10|54893	MYBL2|4605	METTL7A|25840	FABP5|2171
KIFC1|3833	MTUS1|57509	MYCBP2|23077	MET|4233	FABP7|2173
KITLG|4254	MUC16|94025	MYC|4609	MFAP2|4237	FADD|8772
KIT|3815	MUC1|4582	MYH11|4629	MFAP4|4239	FADS2|9415
KLC2|64837	MUCL1|118430	MYL9|10398	MFGE8|4240	FAH|2184
KLF10|7071	MXI1|4601	MYLK|4638	MICAL2|9645	FAM101B|359845
KLF11|8462	MXRA7|439921	MYO15B|80022	MICAL3|57553	FAM102A|399665
KLF13|51621	MYBL1|4603	MYO9A|4649	MIF|4282	FAM107A|11170
KLF2|10365	MYBL2|4605	NACC1|112939	MKI67|4288	FAM110A|83541
KLF4|9314	MYBPC1|4604	NANS|54187	MKL2|57496	FAM111B|374393
KLF5|688	MYC|4609	NAT1|9	MLF1IP|79682	FAM117A|81558
KLF6|1316	MYH11|4629	NAV2|89797	MLL|4297	FAM122A|116224
KLF9|687	MYL9|10398	NCALD|83988	MLPH|79083	FAM126A|84668
KLHL21|9903	MYLK|4638	NCAPG2|54892	MMD|23531	FAM128A|653784
KPNA2|3838	MYO19|80179	NCAPG|64151	MME|4311	FAM128B|80097
KRT14|3861	NAB1|4664	NCOA2|10499	MMP11|4320	FAM129A|116496
KRT16|3868	NANS|54187	NCOA7|135112	MMP1|4312	FAM134B|54463
KRT18|3875	NAT1|9	NCS1|23413	MMP9|4318	FAM13A|10144
KRT6A|3853	NCAN|1463	NDRG1|10397	MMRN1|22915	FAM13B|51306
KRT6B|3854	NCAPD2|9918	NDRG2|57447	MMRN2|79812	FAM171A1|221061
KRT81|3887	NCAPG2|54892	NEAT1|283131	MON2|23041	FAM172A|83989
KRT8|3856	NCAPG|64151	NECAB3|63941	MPDZ|8777	FAM179B|23116
LAGE3|8270	NDRG2|57447	NEDD4L|23327	MPZL2|10205	FAM188A|80013
LAMA2|3908	NDUFB9|4715	NEK2|4751	MRAS|22808	FAM189B|10712
LAMA3|3909	NECAB3|63941	NEK7|140609	MRPL12|6182	FAM198B|51313
LAMA4|3910	NEDD9|4739	NELL2|4753	MRPL13|28998	FAM46A|55603
LAMC1|3915	NEK2|4751	NES|10763	MRPL14|64928	FAM73A|374986
LAMC2|3918	NFAT5|10725	NFAT5|10725	MRPL17|63875	FAM83D|81610
LAPTM4B|55353	NFE2L3|9603	NFIA|4774	MRPL23|6150	FAM83H|286077
LASS2|29956	NFIA|4774	NFIB|4781	MRPS12|6183	FANCD2|2177
LASS4|79603	NFIB|4781	NFIL3|4783	MRPS26|64949	FANCI|55215
LDB3|11155	NFIL3|4783	NFKBIZ|64332	MRPS30|10884	FAP|2191
LDHB|3945	NFIX|4784	NKAIN1|79570	MRPS34|65993	FAT1|2195
LEP|3952	NME1|4830	NME3|4832	MRVI1|10335	FAT2|2196
LFNG|3955	NMT2|9397	NMT2|9397	MSLN|10232	FBLN1|2192
LGR4|55366	NOP2|4839	NOSTRIN|115677	MSRB3|253827	FBLN2|2199
LHFP|10186	NOSTRIN|115677	NPNT|255743	MT1X|4501	FBLN5|10516
LIFR|3977	NPR1|4881	NQO1|1728	MTERFD1|51001	FBP1|2203
LIMA1|51474	NPY1R|4886	NR3C1|2908	MTHFD2|10797	FBXL16|146330
LIPE|3991	NR1D2|9975	NR4A2|4929	MTL5|9633	FBXL17|64839
LIX1L|128077	NR1H3|10062	NRP1|8829	MTUS1|57509	FBXL19|54620
LLGL2|3993	NR2F1|7025	NT5DC2|64943	MUC16|94025	FBXL3|26224
LMCD1|29995	NR3C1|2908	NTRK2|4915	MUCL1|118430	FBXL5|26234
LMNB1|4001	NRIP1|8204	NUAK1|9891	MXI1|4601	FBXL6|26233
LMNB2|84823	NTRK2|4915	NUCB2|4925	MYADM|91663	FBXL7|23194
LMOD1|25802	NUDT5|11164	NUDT16L1|84309	MYBL2|4605	FBXO32|114907
LOC339290|339290	NUSAP1|51203	NUDT5|11164	MYBPC1|4604	FBXW7|55294
LOC728264|728264	NYNRIN|57523	NUP210|23225	MYCBP2|23077	FCGBP|8857
LONRF2|164832	OAS3|4940	NUSAP1|51203	MYC|4609	FCHO2|115548
LOXL1|4016	OASL|8638	NVL|4931	MYH10|4628	FDPS|2224
LPAR6|10161	OBSCN|84033	OAS2|4939	MYL9|10398	FEN1|2237
LPCAT1|79888	OCLN|4950	OAS3|4940	MYLK|4638	FERMT2|10979
LPCAT2|54947	OGFRL1|79627	OBSCN|84033	MYO15B|80022	FEZ2|9637
LPHN2|23266	OGN|4969	ODF2|4957	MYO5C|55930	FGD3|89846
LPIN1|23175	OLFML3|56944	OGFRL1|79627	MYO9A|4649	FGD5|152273
LPL|4023	ORM1|5004	OGN|4969	MYST4|23522	FGF2|2247
LRG1|116844	OSBPL1A|114876	OLFM2|93145	N4BP2L2|10443	FGFR1|2260
LRIG1|26018	OXCT1|5019	OLFML2A|169611	N4BP3|23138	FGFR2|2263
LRP1|4035	OXTR|5021	OLFML3|56944	NAB1|4664	FGFR4|2264
LRRC15|131578	PADI2|11240	OSBPL1A|114876	NACC1|112939	FGL2|10875
LRRC59|55379	PAFAH1B3|5050	OXTR|5021	NANS|54187	FHL1|2273
LRRC8C|84230	PAK4|10298	P4HB|5034	NAT1|9	FHL3|2275
LSM4|25804	PALM2-AKAP2|445815	PADI2|11240	NAV2|89797	FILIP1L|11259
LSR|51599	PALMD|54873	PAFAH1B3|5050	NCALD|83988	FKBP10|60681
LTBP4|8425	PAQR4|124222	PALM2-AKAP2|445815	NCAM2|4685	FKBP4|2288
LYZ|4069	PARD6B|84612	PALM|5064	NCAPG|64151	FLAD1|80308
MAF|4094	PARP1|142	PAM|5066	NCOA7|135112	FLI1|2313
MAGED1|9500	PARVA|55742	PCDH18|54510	NDRG1|10397	FLJ10357|55701
MAGED2|10916	PCDH18|54510	PCNA|5111	NDRG2|57447	FLJ23867|200058
MAGI1|9223	PCDHGC3|5098	PCNX|22990	NDUFA7|4701	FLNC|2318
MALL|7851	PCGF5|84333	PCSK6|5046	NDUFS6|4726	FLRT2|23768
MAML2|84441	PCNA|5111	PDCD4|27250	NEAT1|283131	FLYWCH2|114984
MAOA|4128	PCOLCE2|26577	PDE4B|5142	NECAB3|63941	FMNL2|114793
MAP1B|4131	PCSK6|5046	PDE5A|8654	NEDD9|4739	FMO2|2327
MAP3K5|4217	PCYOX1|51449	PDGFD|80310	NEK2|4751	FMO5|2330
MAPRE2|10982	PC|5091	PDLIM1|9124	NEK9|91754	FMOD|2331
MAPT|4137	PDCD5|9141	PDLIM3|27295	NELL2|4753	FN1|2335
MARCKSL1|65108	PDE3B|5140	PDZD2|23037	NES|10763	FNDC1|84624
MAST4|375449	PDE5A|8654	PDZK1|5174	NFAT5|10725	FNDC3A|22862
MATN2|4147	PDGFD|80310	PECAM1|5175	NFE2L3|9603	FNIP2|57600
MAZ|4150	PDGFRA|5156	PELI1|57162	NFIA|4774	FOS|2353
MBNL2|10150	PDGFRL|5157	PER1|5187	NFIB|4781	FOSB|2354
MBOAT2|129642	PDK4|5166	PER2|8864	NFIL3|4783	FOXA1|3169
MBOAT7|79143	PDZD2|23037	PERP|64065	NFIX|4784	FOXC1|2296
MBP|4155	PDZK1IP1|10158	PFDN2|5202	NFKBIL2|4796	FOXM1|2305
MCAM|4162	PECAM1|5175	PFKFB3|5209	NHLRC3|387921	FOXN3|1112
MCC|4163	PECI|10455	PFKP|5214	NISCH|11188	FOXO1|2308
MCM2|4171	PEG3|5178	PGAP3|93210	NKAIN1|79570	FOXO4|4303
MCM4|4173	PER1|5187	PGM1|5236	NKTR|4820	FOXP1|27086
MCM6|4175	PER2|8864	PGR|5241	NLRP2|55655	FOXP4|116113
MCM7|4176	PFDN6|10471	PHF15|23338	NME1|4830	FPR3|2359
MDFIC|29969	PFKFB3|5209	PHGDH|26227	NMT2|9397	FRMD4A|55691
MDK|4192	PFN1|5216	PHLDA1|22822	NOSTRIN|115677	FRMD6|122786
MEF2C|4208	PGAP3|93210	PHLDB1|23187	NOTCH4|4855	FRY|10129
MEIS3P1|4213	PGR|5241	PHLDB2|90102	NPR1|4881	FSCN1|6624
METRN|79006	PHF15|23338	PHLPP1|23239	NR2F6|2063	FSTL1|11167
METTL7A|25840	PHGDH|26227	PIGR|5284	NR3C1|2908	FTO|79068
MET|4233	PHLDB1|23187	PIK3IP1|113791	NR4A1|3164	FUT8|2530
MEX3A|92312	PHLDB2|90102	PIK3R1|5295	NR4A2|4929	FXYD3|5349
MFAP2|4237	PHLPP1|23239	PIK3R2|5296	NRIP1|8204	FXYD6|53826
MFAP4|4239	PI15|51050	PIP|5304	NRP1|8829	FYCO1|79443
MFGE8|4240	PI16|221476	PJA2|9867	NRSN2|80023	FYN|2534
MGLL|11343	PIGR|5284	PKD2|5311	NTN4|59277	FZD4|8322
MICAL2|9645	PIK3IP1|113791	PKIB|5570	NTRK2|4915	FZD7|8324
MIF|4282	PITX1|5307	PKP1|5317	NUDT12|83594	G0S2|50486
MINA|84864	PJA2|9867	PLA2G16|11145	NUDT16L1|84309	G6PC3|92579
MKI67|4288	PKD2|5311	PLAT|5327	NUSAP1|51203	G6PD|2539
MLF1IP|79682	PKIB|5570	PLAUR|5329	NYNRIN|57523	GAB2|9846
MLPH|79083	PKP1|5317	PLCD3|113026	OGN|4969	GABARAPL1|23710
MMD|23531	PLA2G16|11145	PLCG2|5336	OLFML2A|169611	GABBR1|2550
MME|4311	PLA2G2A|5320	PLEKHA4|57664	OSBPL1A|114876	GABRP|2568
MMP11|4320	PLAC2|257000	PLEKHG1|57480	PADI2|11240	GADD45GIP1|90480
MMP14|4323	PLAT|5327	PLIN1|5346	PAFAH1B3|5050	GALE|2582
MMP1|4312	PLAUR|5329	PLIN2|123	PAK4|10298	GALNT3|2591
MMP9|4318	PLCG2|5336	PLIN4|729359	PALM|5064	GALNT6|11226
MMRN2|79812	PLEKHA4|57664	PLK1|5347	PAM|5066	GALNT7|51809
MOCS1|4337	PLEKHB1|58473	PLS3|5358	PAN2|9924	GALNTL2|117248
MOSC1|64757	PLEKHF2|79666	PLSCR4|57088	PAQR4|124222	GAMT|2593
MPDZ|8777	PLIN1|5346	PLTP|5360	PARD6B|84612	GAPDH|2597
MPP7|143098	PLIN2|123	PLVAP|83483	PCGF5|84333	GARS|2617
MPZL2|10205	PLIN4|729359	PMP22|5376	PCK2|5106	GAS1|2619
MRAS|22808	PLK1|5347	PNRC1|10957	PCNA|5111	GAS5|60674
MRPL13|28998	PLOD1|5351	PODN|127435	PCNX|22990	GAS6|2621
MRPL14|64928	PLOD3|8985	PODXL2|50512	PCSK6|5046	GAS7|8522
MRPL17|63875	PLSCR4|57088	POLD4|57804	PCYOX1|51449	GATA3|2625
MRPL9|65005	PLTP|5360	PPAP2B|8613	PDE4B|5142	GATM|2628
MRPS12|6183	PLXNA4|91584	PPL|5493	PDGFD|80310	GBA|2629
MRPS30|10884	PNMAL1|55228	PPM1F|9647	PDGFRA|5156	GBE1|2632
MRPS34|65993	PNPLA2|57104	PPP1CA|5499	PDGFRL|5157	GBP1|2633
MSR1|4481	PODN|127435	PPP1R12B|4660	PDIA6|10130	GBP2|2634
MSRB3|253827	PODXL2|50512	PPP1R14B|26472	PDK4|5166	GBP5|115362
MT1X|4501	POSTN|10631	PPP1R1A|5502	PDZD2|23037	GCC2|9648
MTHFD2|10797	PPAP2B|8613	PPP1R1B|84152	PDZRN3|23024	GCNT2|2651
MTL5|9633	PPAPDC1B|84513	PPP2R1B|5519	PECAM1|5175	GCOM1|145781
MTMR10|54893	PPARA|5465	PPP2R4|5524	PER2|8864	GDPD5|81544
MTUS1|57509	PPL|5493	PPP4C|5531	PER3|8863	GEM|2669
MTX1|4580	PPM1F|9647	PRAME|23532	PFDN2|5202	GFRA1|2674
MUC16|94025	PPP1R12B|4660	PRC1|9055	PFDN6|10471	GGCT|79017
MUC6|4588	PPP1R14B|26472	PRDX4|10549	PFKP|5214	GGH|8836
MXI1|4601	PPP1R1B|84152	PRELP|5549	PFN1|5216	GGT1|2678
MYBL2|4605	PPP1R3C|5507	PREX1|57580	PGK1|5230	GHR|2690
MYBPC1|4604	PPP2R1B|5519	PRICKLE2|166336	PGPEP1|54858	GIMAP4|55303
MYB|4602	PRELP|5549	PRNP|5621	PGR|5241	GIMAP6|474344
MYCBP2|23077	PRICKLE2|166336	PROM1|8842	PHB|5245	GINS1|9837
MYC|4609	PRKAA2|5563	PRPS2|5634	PHF17|79960	GIPC1|10755
MYH11|4629	PRNP|5621	PRSS8|5652	PHLDB2|90102	GJA1|2697
MYL3|4634	PROM1|8842	PSAT1|29968	PHLPP1|23239	GJB2|2706
MYLK|4638	PROM2|150696	PSD3|23362	PHYHD1|254295	GLB1L2|89944
MYLPF|29895	PROS1|5627	PTAR1|375743	PI15|51050	GLI3|2737
MYO10|4651	PRR15L|79170	PTGER3|5733	PI16|221476	GLIPR2|152007
MYOM1|8736	PRSS8|5652	PTN|5764	PIGQ|9091	GLT25D1|79709
MYOM2|9172	PSAT1|29968	PTPN13|5783	PIK3R1|5295	GLTSCR2|29997
MYOZ1|58529	PSME2|5721	PTPRB|5787	PIKFYVE|200576	GLUL|2752
N4BP3|23138	PTEN|5728	PTPRG|5793	PITX1|5307	GMDS|2762
NACC1|112939	PTN|5764	PTPRM|5797	PJA2|9867	GMPS|8833
NANS|54187	PTP4A3|11156	PTPRS|5802	PKD2|5311	GNAI1|2770
NAT1|9	PTPRB|5787	PTPRT|11122	PKP1|5317	GNG11|2791
NCALD|83988	PTPRG|5793	PTRF|284119	PKP3|11187	GNG12|55970
NCAM2|4685	PTPRM|5797	PTTG1|9232	PLAT|5327	GNG2|54331
NCAPD2|9918	PVRL2|5819	PVRL1|5818	PLAUR|5329	GNPNAT1|64841
NCAPG2|54892	PYCR1|5831	PVRL2|5819	PLCB1|23236	GOLGA8A|23015
NCOA7|135112	PYCRL|65263	PYCARD|29108	PLCD3|113026	GOLGA8B|440270
NDRG2|57447	RAB11FIP1|80223	PYCR1|5831	PLCG2|5336	GOLM1|51280
NDUFS8|4728	RAB11FIP4|84440	PYGL|5836	PLEKHA4|57664	GP2|2813
NECAB3|63941	RAB3D|9545	QKI|9444	PLEKHG1|57480	GPAM|57678
NEDD4L|23327	RABEP1|9135	RAB25|57111	PLIN1|5346	GPATCH2|55105
NEDD9|4739	RACGAP1|29127	RABEP1|9135	PLK1|5347	GPC3|2719
NEK2|4751	RAD21|5885	RACGAP1|29127	PLOD1|5351	GPCPD1|56261
NES|10763	RAG1AP1|55974	RAG1AP1|55974	PLS3|5358	GPD1|2819
NEU1|4758	RALGAPA2|57186	RAI2|10742	PLTP|5360	GPD1L|23171
NEXN|91624	RANGAP1|5905	RALGPS2|55103	PLXDC2|84898	GPM6B|2824
NFAT5|10725	RARA|5914	RANBP1|5902	PLXNA4|91584	GPNMB|10457
NFE2L3|9603	RASA4|10156	RARRES1|5918	PM20D2|135293	GPR116|221395
NFIB|4781	RASD2|23551	RARRES2|5919	PNPLA2|57104	GPR124|25960
NFIL3|4783	RASSF4|83937	RASA4|10156	PNP|4860	GPR125|166647
NFIX|4784	RASSF8|11228	RASD1|51655	PNRC1|10957	GPR126|57211
NKAIN1|79570	RBM38|55544	RBBP8|5932	PODN|127435	GPR137|56834
NME1|4830	RBP4|5950	RBL2|5934	PODXL|5420	GPR160|26996
NME3|4832	RCAN1|1827	RBP4|5950	POLK|51426	GPR172A|79581
NME4|4833	RCC1|1104	RCAN1|1827	POLR3K|51728	GPR81|27198
NMRAL1|57407	RCC2|55920	REEP6|92840	POP7|10248	GPR98|84059
NMT2|9397	RDH10|157506	RERG|85004	POSTN|10631	GPRC5A|9052
NOP2|4839	RECK|8434	RETSAT|54884	PPAP2A|8611	GPRC5B|51704
NOTCH4|4855	RECQL4|9401	RET|5979	PPAP2B|8613	GPRC5C|55890
NPNT|255743	RERG|85004	REV3L|5980	PPARA|5465	GPSM2|29899
NPR1|4881	RETSAT|54884	RFC2|5982	PPARG|5468	GPT2|84706
NPY1R|4886	REV3L|5980	RFC4|5984	PPDPF|79144	GPX3|2878
NQO1|1728	RGL1|23179	RGL1|23179	PPFIBP1|8496	GRAMD3|65983
NR1D1|9572	RGMA|56963	RGS2|5997	PPL|5493	GREB1|9687
NR1D2|9975	RGS2|5997	RGS5|8490	PPM1F|9647	GREM1|26585
NR2F6|2063	RGS5|8490	RHOB|388	PPP1R12B|4660	GRPR|2925
NR3C1|2908	RHBDF2|79651	RHOQ|23433	PPP1R14B|26472	GSDMD|79792
NR4A1|3164	RHOB|388	RHOU|58480	PPP1R15A|23645	GSN|2934
NRIP1|8204	RHOQ|23433	RHPN1|114822	PPP1R16A|84988	GSR|2936
NRP1|8829	RHOU|58480	RNASE1|6035	PPP1R16B|26051	GSTM1|2944
NRSN2|80023	RIMKLB|57494	RNASE4|6038	PPP2R1B|5519	GSTM2|2946
NSF|4905	RIPK2|8767	RND3|390	PPP4C|5531	GSTM3|2947
NTN4|59277	RND3|390	ROBLD3|28956	PRC1|9055	GSTP1|2950
NTRK2|4915	RNF145|153830	ROCK2|9475	PRDX4|10549	GSTT1|2952
NUAK1|9891	ROBO4|54538	ROGDI|79641	PREX1|57580	GTF2IRD2B|389524
NUBP2|10101	RPS6KA2|6196	RPL19|6143	PRKAA1|5562	GTF3C1|2975
NUDT16L1|84309	RRM2|6241	RPS25|6230	PRKAG2|51422	GTPBP4|23560
NUDT5|11164	RRP1|8568	RPS6KA3|6197	PRKCD|5580	GUCY1A3|2982
NUP210|23225	RTKN|6242	RRAS2|22800	PRLR|5618	GYG2|8908
NUSAP1|51203	RUSC1|23623	RRM2|6241	PRNP|5621	GYPC|2995
NVL|4931	S100A11|6282	RSAD2|91543	PRR15|222171	H19|283120
NXN|64359	S100A4|6275	RTN4RL1|146760	PRSS8|5652	H2AFJ|55766
NYNRIN|57523	S100A8|6279	RUSC1|23623	PSME2|5721	H2AFX|3014
OAS1|4938	S100P|6286	S100A11|6282	PSMG1|8624	H2AFZ|3015
OAS2|4939	S1PR1|1901	S100A4|6275	PTGER3|5733	HADH|3033
OAS3|4940	SAA1|6288	S100A8|6279	PTGIS|5740	HAPLN3|145864
OBSCN|84033	SAA2|6289	S100A9|6280	PTMS|5763	HBA2|3040
OGN|4969	SACS|26278	S100P|6286	PTN|5764	HBB|3043
OLFM4|10562	SASH1|23328	S1PR1|1901	PTPN13|5783	HCG11|493812
OLFML2A|169611	SC5DL|6309	SAA1|6288	PTPN21|11099	HDAC11|79885
OPTN|10133	SCARA3|51435	SAA2|6289	PTPRB|5787	HDGF|3068
ORMDL2|29095	SCARA5|286133	SACS|26278	PTPRE|5791	HEBP1|50865
OSBPL1A|114876	SCGB2A2|4250	SASH1|23328	PTPRG|5793	HEG1|57493
OTUD1|220213	SCNN1A|6337	SBK1|388228	PTPRM|5797	HERC1|8925
OXTR|5021	SCPEP1|59342	SC65|10609	PTPRT|11122	HERC2P2|400322
P4HB|5034	SCRIB|23513	SCGB1D2|10647	PTRF|284119	HIPK2|28996
PADI2|11240	SCUBE2|57758	SCNN1A|6337	PVALB|5816	HIPK3|10114
PAFAH1B3|5050	SECTM1|6398	SCRN2|90507	PVRL1|5818	HIST1H1C|3006
PAK4|10298	SEMA3C|10512	SCUBE2|57758	PVRL2|5819	HIST1H2AC|8334
PALM2-AKAP2|445815	SEMA3G|56920	SDC1|6382	PYCARD|29108	HIST1H2BD|3017
PALMD|54873	SEPHS2|22928	SDPR|8436	PYCR1|5831	HIST1H2BK|85236
PALM|5064	SEPT3|55964	SEC14L2|23541	QKI|9444	HIST2H2AA3|8337
PAM|5066	SERINC1|57515	SECTM1|6398	RAB11FIP1|80223	HIST2H2BE|8349
PAQR4|124222	SERPINA5|5104	SELENBP1|8991	RAB31|11031	HIST2H4A|8370
PARD6B|84612	SERPINA6|866	SEMA3C|10512	RABEP1|9135	HIVEP2|3097
PARM1|25849	SERPINB5|5268	SEMA3G|56920	RABIF|5877	HLF|3131
PARP10|84875	SERPINE1|5054	SEMA5A|9037	RACGAP1|29127	HM13|81502
PARP1|142	SERPINF1|5176	SEMA6A|57556	RAI2|10742	HMCN1|83872
PCCA|5095	SERPING1|710	SEPP1|6414	RALGAPA2|57186	HMG20B|10362
PCDH18|54510	SETBP1|26040	SEPT10|151011	RARA|5914	HMGA1|3159
PCK1|5105	SETD7|80854	SERINC2|347735	RASEF|158158	HMGB2|3148
PCNA|5111	SFRP1|6422	SERPINA3|12	RASSF8|11228	HMGB3|3149
PCNX|22990	SFRP4|6424	SERPINA6|866	RAVER2|55225	HMGCS2|3158
PCSK6|5046	SGCB|6443	SERPINB5|5268	RB1|5925	HN1|51155
PDE3B|5140	SGCE|8910	SERPINF1|5176	RBL2|5934	HN1L|90861
PDE5A|8654	SGK1|6446	SERPING1|710	RBMS1|5937	HNMT|3176
PDGFD|80310	SH3BP1|23616	SESN1|27244	RBP4|5950	HNRNPAB|3182
PDGFRA|5156	SH3D19|152503	SETBP1|26040	RBPMS|11030	HOMER3|9454
PDK2|5164	SHANK3|85358	SETD7|80854	RCAN1|1827	HOXB2|3212
PDK4|5166	SHMT1|6470	SFRP1|6422	RDH10|157506	HPN|3249
PDLIM1|9124	SIAH2|6478	SFRP4|6424	RECK|8434	HPRT1|3251
PDLIM3|27295	SIDT1|54847	SFRS5|6430	RECQL4|9401	HSD17B11|51170
PDZD2|23037	SIGIRR|59307	SGCB|6443	REEP4|80346	HSD17B4|3295
PDZRN3|23024	SIK2|23235	SGCE|8910	REEP6|92840	HSDL2|84263
PECAM1|5175	SIRPA|140885	SH3BGRL2|83699	RERG|85004	HSPA14|51182
PECI|10455	SKAP2|8935	SH3BP5|9467	RETSAT|54884	HSPA1A|3303
PELI1|57162	SLC12A2|6558	SH3D19|152503	RET|5979	HSPA1B|3304
PER1|5187	SLC12A4|6560	SHANK3|85358	RGL1|23179	HSPB1|3315
PER2|8864	SLC12A8|84561	SHISA2|387914	RGPD5|84220	HSPB6|126393
PER3|8863	SLC19A3|80704	SIAH2|6478	RGPD6|729540	HSPB7|27129
PFDN2|5202	SLC2A10|81031	SIDT1|54847	RHOB|388	HSPB8|26353
PFKFB3|5209	SLC2A1|6513	SIDT2|51092	RHOQ|23433	HSPE1|3336
PFKL|5211	SLC35A2|7355	SIK1|150094	RICTOR|253260	HTRA1|5654
PGAP3|93210	SLC37A1|54020	SIRPA|140885	RMND1|55005	ID4|3400
PGM1|5236	SLC39A11|201266	SKAP2|8935	RNASE1|6035	IDH2|3418
PGR|5241	SLC39A6|25800	SLC16A3|9123	RNASEH2A|10535	IDO1|3620
PHF17|79960	SLC40A1|30061	SLC16A6|9120	RNF144A|9781	IER3|8870
PHGDH|26227	SLC44A4|80736	SLC1A1|6505	RNF145|153830	IFFO2|126917
PHKG2|5261	SLC4A8|9498	SLC25A37|51312	ROBLD3|28956	IFI16|3428
PHLDA1|22822	SLC5A1|6523	SLC2A3|6515	ROBO4|54538	IFI27|3429
PHLDA3|23612	SLC6A9|6536	SLC30A8|169026	ROCK2|9475	IFI30|10437
PHLDB2|90102	SLC7A2|6542	SLC34A2|10568	RPS6KA3|6197	IFI35|3430
PI15|51050	SLC7A5|8140	SLC35A2|7355	RRAS2|22800	IFI44L|10964
PIGQ|9091	SLC7A8|23428	SLC35F2|54733	RRM2|6241	IFI6|2537
PIGT|51604	SLC9A3R1|9368	SLC37A1|54020	RRP1|8568	IFIH1|64135
PIK3R1|5295	SLPI|6590	SLC39A11|201266	RRS1|23212	IFIT3|3437
PIK3R2|5296	SMC4|10051	SLC39A6|25800	RUVBL2|10856	IFITM1|8519
PINK1|65018	SMOC2|64094	SLC40A1|30061	S100A11|6282	IFNGR1|3459
PKD2|5311	SNAI2|6591	SLC44A4|80736	S100A14|57402	IFRD1|3475
PKIB|5570	SNCG|6623	SLC4A7|9497	S100A4|6275	IGF1|3479
PKP1|5317	SNHG8|100093630	SLC7A2|6542	S100A6|6277	IGF1R|3480
PLA2G16|11145	SNRNP25|79622	SLC7A5|8140	S100P|6286	IGF2|3481
PLAT|5327	SNRPA1|6627	SLC7A8|23428	SAA1|6288	IGFBP3|3486
PLAUR|5329	SNRPG|6637	SLC9A3R1|9368	SAA2|6289	IGFBP4|3487
PLCD3|113026	SOD3|6649	SLCO2A1|6578	SACS|26278	IGFBP6|3489
PLEKHA4|57664	SORBS1|10580	SLFN13|146857	SASH1|23328	IGJ|3512
PLEKHF2|79666	SOX10|6663	SLIT3|6586	SATB1|6304	IGSF3|3321
PLEKHG1|57480	SOX9|6662	SLITRK6|84189	SAV1|60485	IGSF8|93185
PLIN2|123	SPAG5|10615	SLPI|6590	SBK1|388228	IGSF9|57549
PLIN4|729359	SPARCL1|8404	SMC4|10051	SCNM1|79005	IKZF5|64376
PLK1|5347	SPDEF|25803	SMOC2|64094	SCPEP1|59342	IL17RD|54756
PLOD1|5351	SPG20|23111	SNED1|25992	SCRIB|23513	IL1R1|3554
PLOD3|8985	SPINT2|10653	SNHG5|387066	SCRN2|90507	IL2RB|3560
PLS3|5358	SPON1|10418	SNRPA1|6627	SCUBE2|57758	IL2RG|3561
PLSCR4|57088	SPRY1|10252	SNRPB|6628	SDC1|6382	IL32|9235
PLTP|5360	SPTBN1|6711	SNRPN|6638	SDPR|8436	IL33|90865
PLXNA3|55558	SRD5A1|6715	SNTB2|6645	SEL1L3|23231	IL6ST|3572
PNPLA2|57104	SRPK1|6732	SOCS5|9655	SEMA3C|10512	ILF2|3608
PNP|4860	SRPX|8406	SOD2|6648	SEMA3F|6405	IMPA2|3613
PNRC1|10957	SSBP2|23635	SORBS1|10580	SEMA3G|56920	INCENP|3619
PODXL2|50512	ST6GALNAC6|30815	SORBS2|8470	SEPP1|6414	INHBB|3625
PODXL|5420	STAB1|23166	SORD|6652	SEPT10|151011	INPP4B|8821
POLD4|57804	STAC2|342667	SOX10|6663	SERINC1|57515	INPP5J|27124
POLR2H|5437	STARD10|10809	SOX11|6664	SERINC2|347735	INTS7|25896
POLR3K|51728	STARD3|10948	SOX12|6666	SERPINA1|5265	IQGAP2|10788
POSTN|10631	STAT5A|6776	SOX9|6662	SERPINB5|5268	IQGAP3|128239
PPAP2A|8611	STAT5B|6777	SPAG5|10615	SERPINH1|871	IRAK1|3654
PPAP2B|8613	STBD1|8987	SPARCL1|8404	SETD7|80854	IRF7|3665
PPARA|5465	STC2|8614	SPATA20|64847	SFRP1|6422	IRF9|10379
PPARG|5468	STEAP2|261729	SPINT2|10653	SFRS18|25957	IRS1|3667
PPDPF|79144	STEAP4|79689	SPP1|6696	SFRS5|6430	IRS2|8660
PPM1F|9647	STRA13|201254	SPRY1|10252	SGCB|6443	IRX2|153572
PPP1CA|5499	STS|412	SPTBN1|6711	SGK3|23678	IRX5|10265
PPP1R12B|4660	SULF1|23213	SQLE|6713	SGSM2|9905	ISG15|9636
PPP1R14B|26472	SUSD2|56241	SRPX|8406	SH3BGRL2|83699	ISOC2|79763
PPP1R15A|23645	SVEP1|79987	SSPN|8082	SH3BP1|23616	ISYNA1|51477
PPP1R1A|5502	SYNE1|23345	SSX2IP|117178	SH3D19|152503	ITGA1|3672
PPP1R3C|5507	SYNM|23336	ST3GAL4|6484	SHMT2|6472	ITGA2|3673
PPP4C|5531	SYNPO2|171024	ST6GALNAC6|30815	SHPRH|257218	ITGA3|3675
PRC1|9055	SYNPO|11346	STAB1|23166	SHROOM3|57619	ITGA6|3655
PRDX4|10549	SYTL2|54843	STARD10|10809	SIAH2|6478	ITGA7|3679
PRELP|5549	TACC1|6867	STARD13|90627	SIDT1|54847	ITGB1BP1|9270
PRIC285|85441	TACC3|10460	STARD3|10948	SIGLEC1|6614	ITGB6|3694
PRICKLE2|166336	TANK|10010	STAT5B|6777	SIK3|23387	ITGB8|3696
PRKD3|23683	TAP1|6890	STC2|8614	SIX4|51804	ITIH5|80760
PRNP|5621	TAP2|6891	STEAP4|79689	SLC16A3|9123	ITM2A|9452
PROM1|8842	TAPBP|6892	STMN1|3925	SLC19A3|80704	ITM2B|9445
PROS1|5627	TBC1D4|9882	STOM|2040	SLC1A4|6509	ITM2C|81618
PRR15|222171	TBC1D9|23158	STS|412	SLC22A5|6584	ITPR1|3708
PSENEN|55851	TCF19|6941	STXBP1|6812	SLC25A10|1468	ITPR2|3709
PSMD3|5709	TCF7L1|83439	STXBP2|6813	SLC25A25|114789	ITSN1|6453
PSME2|5721	TCN2|6948	SUSD2|56241	SLC25A37|51312	IVD|3712
PTGER3|5733	TEF|7008	SUSD3|203328	SLC27A4|10999	JAM3|83700
PTGIS|5740	TENC1|23371	SVEP1|79987	SLC2A10|81031	JHDM1D|80853
PTK7|5754	TFCP2L1|29842	SVIL|6840	SLC2A1|6513	JMJD1C|221037
PTN|5764	TFF1|7031	SYBU|55638	SLC30A8|169026	JMJD4|65094
PTPRB|5787	TFF3|7033	SYNE1|23345	SLC34A2|10568	JUN|3725
PTPRG|5793	TFPI|7035	SYNM|23336	SLC35B1|10237	JUNB|3726
PTPRM|5797	TF|7018	SYNPO2|171024	SLC37A1|54020	JUND|3727
PTPRT|11122	TGFB1I1|7041	SYNPO|11346	SLC39A11|201266	JUP|3728
PTRF|284119	TGFB2|7042	SYT1|6857	SLC39A4|55630	KAL1|3730
PTRH2|51651	TGFBR2|7048	SYTL4|94121	SLC39A6|25800	KANK1|23189
PVRL2|5819	TGFBR3|7049	TACC1|6867	SLC39A7|7922	KANK2|25959
PYCARD|29108	THBD|7056	TACC3|10460	SLC40A1|30061	KAT2A|2648
PYCR1|5831	THBS4|7060	TANK|10010	SLC43A3|29015	KAT2B|8850
PYCRL|65263	THOC4|10189	TAT|6898	SLC44A4|80736	KATNAL1|84056
PYGM|5837	THRSP|7069	TBC1D4|9882	SLC46A1|113235	KCNE4|23704
QKI|9444	THSD4|79875	TBX3|6926	SLC4A8|9498	KCNIP2|30819
RAB11FIP1|80223	TIE1|7075	TCEAL1|9338	SLC6A14|11254	KCNJ3|3760
RAB11FIP4|84440	TIMELESS|8914	TCF19|6941	SLC7A5|8140	KCNK1|3775
RAB12|201475	TIMP2|7077	TCF7L1|83439	SLC9A3R1|9368	KCNMA1|3778
RAB31|11031	TIMP3|7078	TCF7L2|6934	SLFN11|91607	KCNN4|3783
RAB3D|9545	TINAGL1|64129	TCN2|6948	SLIT3|6586	KCTD12|115207
RAB40C|57799	TJP3|27134	TEAD1|7003	SMARCA1|6594	KCTD9|54793
RABEP1|9135	TK1|7083	TEF|7008	SMC4|10051	KDELR3|11015
RABIF|5877	TMC5|79838	TENC1|23371	SMOC2|64094	KDM4B|23030
RACGAP1|29127	TMEM132A|54972	TFAP2C|7022	SNAI2|6591	KDM5B|10765
RAG1AP1|55974	TMEM135|65084	TFCP2L1|29842	SNED1|25992	KDR|3791
RALGAPA2|57186	TMEM37|140738	TFDP1|7027	SNF8|11267	KIAA0040|9674
RALGPS2|55103	TMEM47|83604	TFF1|7031	SNRK|54861	KIAA0232|9778
RAMP2|10266	TMEM49|81671	TFF3|7033	SNRNP25|79622	KIAA0427|9811
RARA|5914	TMEM63C|57156	TFPI|7035	SNRPA1|6627	KIAA0495|57212
RARRES1|5918	TMEM86A|144110	TF|7018	SNRPB|6628	KIAA1109|84162
RARRES2|5919	TMEM8A|58986	TGFB1I1|7041	SNRPE|6635	KIAA1161|57462
RARRES3|5920	TMEM97|27346	TGFBR2|7048	SNTB2|6645	KIAA1244|57221
RASA3|22821	TMEM98|26022	TGFBR3|7049	SNX1|6642	KIAA1324|57535
RASA4|10156	TMTC1|83857	THBS4|7060	SOCS3|9021	KIAA1370|56204
RAVER2|55225	TNFRSF12A|51330	THRA|7067	SOCS5|9655	KIAA1462|57608
RBM9|23543	TNFRSF1B|7133	THRSP|7069	SOD2|6648	KIAA1467|57613
RBMS1|5937	TNFRSF21|27242	THSD4|79875	SOD3|6649	KIAA1671|85379
RBMS2|5939	TNFSF12|8742	TIMELESS|8914	SORD|6652	KIF11|3832
RBP4|5950	TNS1|7145	TIMP3|7078	SORL1|6653	KIF12|113220
RCAN1|1827	TNXB|7148	TINAGL1|64129	SOX10|6663	KIF13B|23303
RCC1|1104	TOMM40|10452	TJP3|27134	SOX12|6666	KIF1A|547
RCC2|55920	TOP2A|7153	TK1|7083	SPAG5|10615	KIF1B|23095
RCN3|57333	TP53BP2|7159	TK2|7084	SPARCL1|8404	KIF20A|10112
RDX|5962	TP53I11|9537	TLN2|83660	SPDEF|25803	KIF22|3835
REEP4|80346	TP53INP2|58476	TMBIM1|64114	SPG20|23111	KIF23|9493
REEP6|92840	TP63|8626	TMC4|147798	SPINT2|10653	KIF2C|11004
REPS2|9185	TPD52|7163	TMEM101|84336	SPNS2|124976	KIF4A|24137
RERG|85004	TPPP3|51673	TMEM132A|54972	SPOPL|339745	KIFC1|3833
RETSAT|54884	TPRN|286262	TMEM144|55314	SPRED1|161742	KIFC2|90990
RET|5979	TPSB2|64499	TMEM47|83604	SPRY1|10252	KIT|3815
REV3L|5980	TPX2|22974	TMEM54|113452	SPR|6697	KITLG|4254
RFC2|5982	TRAF2|7186	TMEM63B|55362	SPTBN1|6711	KLC2|64837
RFC4|5984	TRIB3|57761	TMEM63C|57156	SQLE|6713	KLF10|7071
RFTN1|23180	TRIM11|81559	TMEM64|169200	SREBF1|6720	KLF11|8462
RGL1|23179	TRIM29|23650	TMEM86A|144110	SRPX|8406	KLF12|11278
RGS10|6001	TRIM2|23321	TMEM8A|58986	SSNA1|8636	KLF13|51621
RGS2|5997	TRIM47|91107	TMEM97|27346	SSPN|8082	KLF2|10365
RGS5|8490	TSC22D3|1831	TMEM9|252839	ST14|6768	KLF4|9314
RHBDF2|79651	TSIX|9383	TMPRSS2|7113	STAC2|342667	KLF5|688
RHOB|388	TSPAN13|27075	TMSB10|9168	STARD10|10809	KLF6|1316
RHOD|29984	TSPAN1|10103	TMTC1|83857	STARD13|90627	KLF9|687
RHOQ|23433	TSPAN3|10099	TNFRSF21|27242	STARD3|10948	KLHDC7A|127707
RHOU|58480	TSPAN6|7105	TNS1|7145	STAT1|6772	KLHDC7B|113730
RHPN1|114822	TSTA3|7264	TNXB|7148	STC2|8614	KLHL21|9903
RIPK2|8767	TTC28|23331	TOM1L2|146691	STK17A|9263	KLK10|5655
RNASE4|6038	TTC39A|22996	TOP2A|7153	STMN1|3925	KLK5|25818
RNASEH2A|10535	TTLL4|9654	TP53INP1|94241	STRA13|201254	KLK6|5653
RND3|390	TUBA1C|84790	TP63|8626	STS|412	KNTC1|9735
RNF144A|9781	TUBB3|10381	TPCN1|53373	STXBP1|6812	KPNA2|3838
RNF145|153830	TUBB6|84617	TPD52|7163	STXBP2|6813	KRT14|3861
RNPEP|6051	TUBG1|7283	TPI1|7167	SVEP1|79987	KRT15|3866
ROBLD3|28956	TUFT1|7286	TPRG1|285386	SVIL|6840	KRT16|3868
ROBO4|54538	TXNIP|10628	TPRN|286262	SYBU|55638	KRT17|3872
ROCK2|9475	TYMP|1890	TPX2|22974	SYNE1|23345	KRT18|3875
ROGDI|79641	TYMS|7298	TRIB3|57761	SYNE2|23224	KRT19|3880
RPS6KA2|6196	UBE2S|27338	TRIM22|10346	SYNGR2|9144	KRT23|25984
RPS6KA3|6197	UCK2|7371	TRIM29|23650	SYNJ2BP|55333	KRT5|3852
RPS6KB2|6199	UGP2|7360	TSC22D1|8848	SYNM|23336	KRT6A|3853
RRM2|6241	UGT2B11|10720	TSPAN13|27075	SYNPO|11346	KRT6B|3854
RRP1|8568	UHRF1|29128	TSPAN1|10103	SYTL2|54843	KRT7|3855
RTKN|6242	UNC5B|219699	TSPAN31|6302	SYTL4|94121	KRT8|3856
RTN4RL1|146760	USP53|54532	TSPAN6|7105	TACC1|6867	KRT81|3887
RUSC1|23623	UTRN|7402	TSPYL5|85453	TACC3|10460	KSR1|8844
S100A11|6282	VAMP2|6844	TSSC1|7260	TAGLN2|8407	LAD1|3898
S100A4|6275	VAV2|7410	TSTA3|7264	TAGLN|6876	LAGE3|8270
S100A6|6277	VIM|7431	TSTD1|100131187	TANK|10010	LAMA2|3908
S100A7|6278	VLDLR|7436	TTC14|151613	TAT|6898	LAMA3|3909
S100A8|6279	VTCN1|79679	TTC39A|22996	TBX3|6926	LAMA4|3910
S100A9|6280	VWA5A|4013	TTYH3|80727	TCEAL1|9338	LAMB2|3913
S100P|6286	VWF|7450	TUBA1C|84790	TCF19|6941	LAMB3|3914
S1PR1|1901	WDR19|57728	TUBB3|10381	TCF4|6925	LAMC1|3915
SAA1|6288	WDR34|89891	TUBB6|84617	TCF7L2|6934	LAMC2|3918
SAA2|6289	WDR90|197335	TUBB|203068	TCTN2|79867	LAPTM4B|55353
SACS|26278	WISP2|8839	TUSC5|286753	TEAD1|7003	LASS2|29956
SALL2|6297	WLS|79971	TXNIP|10628	TEF|7008	LASS4|79603
SASH1|23328	XBP1|7494	TYMP|1890	TENC1|23371	LASS6|253782
SATB1|6304	XIST|7503	TYMS|7298	TFF3|7033	LATS1|9113
SBK1|388228	XYLT1|64131	UBE2C|11065	TFPI|7035	LATS2|26524
SC65|10609	YPEL2|388403	UBE2S|27338	TF|7018	LDB3|11155
SCAMP3|10067	ZAK|51776	UBE2T|29089	TGFBR2|7048	LDHB|3945
SCAND1|51282	ZBTB4|57659	UBQLN4|56893	THOC4|10189	LDLR|3949
SCGB2A2|4250	ZC3H3|23144	UCK2|7371	THRA|7067	LEF1|51176
SCUBE2|57758	ZCCHC24|219654	UCP2|7351	THSD4|79875	LENG8|114823
SDC1|6382	ZEB1|6935	UGCG|7357	TIMELESS|8914	LEP|3952
SDC2|6383	ZEB2|9839	UGP2|7360	TIMM13|26517	LEPR|3953
SDPR|8436	ZFP106|64397	UGT2B11|10720	TIMM17B|10245	LEPROT|54741
SELENBP1|8991	ZFP36L2|678	UNC5B|219699	TIMP3|7078	LETMD1|25875
SEMA3C|10512	ZFP36|7538	UNC93B1|81622	TINAGL1|64129	LFNG|3955
SEMA3F|6405	ZG16B|124220	USP18|11274	TIPARP|25976	LGALS3|3958
SEMA3G|56920	ZSWIM4|65249	USP31|57478	TJP3|27134	LGR4|55366
SEMA5A|9037	ZWINT|11130	USP53|54532	TK1|7083	LHFP|10186
SEMA6A|57556		UTRN|7402	TLN2|83660	LIFR|3977
SEPHS2|22928		VAV3|10451	TLR4|7099	LIMA1|51474
SEPP1|6414		VCAN|1462	TM4SF1|4071	LIMS2|55679
SEPT10|151011		VIM|7431	TMC4|147798	LIPA|3988
SERHL2|253190		VPS13C|54832	TMEM141|85014	LIPE|3991
SERINC2|347735		VTCN1|79679	TMEM144|55314	LIX1L|128077
SERPINA3|12		VWA5A|4013	TMEM150C|441027	LLGL2|3993
SERPINA5|5104		VWF|7450	TMEM47|83604	LMCD1|29995
SERPINA6|866		WDR19|57728	TMEM63B|55362	LMNB1|4001
SERPING1|710		WDR34|89891	TMEM63C|57156	LMNB2|84823
SERPINH1|871		WLS|79971	TMEM86A|144110	LMOD1|25802
SESN1|27244		WSB1|26118	TMEM98|26022	LMX1B|4010
SF3B4|10262		XBP1|7494	TMSB10|9168	LOC339290|339290
SFRP1|6422		ZAK|51776	TNFAIP3|7128	LOC388152|388152
SFXN2|118980		ZBTB44|29068	TNFRSF21|27242	LOC642587|642587
SGCB|6443		ZBTB4|57659	TNNT1|7138	LOC728264|728264
SGCE|8910		ZCCHC24|219654	TNS1|7145	LOC96610|96610
SGK1|6446		ZDHHC17|23390	TNS4|84951	LONRF2|164832
SH3BGRL2|83699		ZEB1|6935	TNXB|7148	LOXL1|4016
SH3D19|152503		ZFP106|64397	TOMM40|10452	LPAR1|1902
SIAH2|6478		ZFP36L1|677	TOP2A|7153	LPAR6|10161
SIDT1|54847		ZFP36L2|678	TOX3|27324	LPCAT1|79888
SIGIRR|59307		ZG16B|124220	TP63|8626	LPCAT2|54947
SIK2|23235		ZNF192|7745	TPCN1|53373	LPHN2|23266
SIRPA|140885		ZNF521|25925	TPD52|7163	LPIN1|23175
SKAP2|8935		ZNF703|80139	TPI1|7167	LPL|4023
SLC12A2|6558		ZNF862|643641	TPM3|7170	LPP|4026
SLC16A3|9123		ZWINT|11130	TPRG1|285386	LRG1|116844
SLC19A2|10560			TPRN|286262	LRIG1|26018
SLC19A3|80704			TPSAB1|7177	LRIG3|121227
SLC1A4|6509			TPX2|22974	LRP1|4035
SLC23A2|9962			TRAF2|7186	LRP6|4040
SLC25A12|8604			TRAK2|66008	LRRC15|131578
SLC25A22|79751			TRAPPC5|126003	LRRC32|2615
SLC25A37|51312			TRIB3|57761	LRRC59|55379
SLC25A39|51629			TRIM11|81559	LRRC8C|84230
SLC2A10|81031			TRIM22|10346	LRRN1|57633
SLC34A2|10568			TRIM29|23650	LSM4|25804
SLC35A2|7355			TSPAN13|27075	LSR|51599
SLC37A1|54020			TSPAN1|10103	LTBP2|4053
SLC39A11|201266			TSPAN6|7105	LTBP4|8425
SLC39A6|25800			TSPYL2|64061	LUZP1|7798
SLC39A7|7922			TSTA3|7264	LY6E|4061
SLC40A1|30061			TTC14|151613	LY75|4065
SLC44A4|80736			TTC8|123016	LYVE1|10894
SLC46A1|113235			TTYH3|80727	LYZ|4069
SLC4A7|9497			TUBA1C|84790	MAD2L1|4085
SLC7A2|6542			TUBB2C|10383	MAF|4094
SLC7A5|8140			TUBB6|84617	MAFF|23764
SLC7A8|23428			TUBB|203068	MAGED1|9500
SLC9A3R1|9368			TUBG1|7283	MAGED2|10916
SLFN11|91607			TUSC5|286753	MAGED4B|81557
SLFN5|162394			TXNIP|10628	MAGI1|9223
SLIT3|6586			TYMP|1890	MAL2|114569
SLPI|6590			UACA|55075	MALAT1|378938
SMC4|10051			UBE2C|11065	MALL|7851
SMOC2|64094			UBL3|5412	MAML2|84441
SMYD3|64754			UBQLN4|56893	MAN1A1|4121
SNED1|25992			UCK2|7371	MAN2A2|4122
SNHG3-RCC1|751867			UGP2|7360	MANEAL|149175
SNRNP25|79622			UGT2B4|7363	MAOA|4128
SNRPA1|6627			UHRF1|29128	MAP1A|4130
SNRPB|6628			UNC5B|219699	MAP1B|4131
SNRPE|6635			USP31|57478	MAP2|4133
SOD2|6648			USP53|54532	MAP3K5|4217
SORBS1|10580			UTRN|7402	MAPK13|5603
SORD|6652			VAMP2|6844	MAPKAPK2|9261
SOX10|6663			VIM|7431	MAPKBP1|23005
SOX11|6664			VPS28|51160	MAPRE2|10982
SOX12|6666			VPS36|51028	MAPT|4137
SPAG5|10615			VWF|7450	MARCKSL1|65108
SPARCL1|8404			WDFY3|23001	MAST4|375449
SPDEF|25803			WDR19|57728	MATN2|4147
SPG20|23111			WDR34|89891	MAZ|4150
SPP1|6696			WDR35|57539	MB|4151
SPRY1|10252			WEE1|7465	MBNL1|4154
SPTBN1|6711			WISP2|8839	MBNL2|10150
SQLE|6713			WSB1|26118	MBOAT2|129642
SRD5A3|79644			XBP1|7494	MBOAT7|79143
SREBF1|6720			XIST|7503	MBP|4155
SRPK1|6732			YAP1|10413	MCAM|4162
SRPX|8406			YIF1A|10897	MCC|4163
SSH3|54961			YIF1B|90522	MCM2|4171
SSPN|8082			ZAK|51776	MCM3|4172
SSX2IP|117178			ZBTB42|100128927	MCM4|4173
ST14|6768			ZBTB44|29068	MCM5|4174
STAC2|342667			ZBTB47|92999	MCM6|4175
STARD10|10809			ZBTB4|57659	MCM7|4176
STARD13|90627			ZCCHC11|23318	MDFIC|29969
STARD3|10948			ZDHHC12|84885	MDK|4192
STAT1|6772			ZDHHC17|23390	MDN1|23195
STAT5A|6776			ZEB1|6935	ME1|4199
STAT5B|6777			ZFP106|64397	MEF2C|4208
STBD1|8987			ZFP36L1|677	MEIS3P1|4213
STEAP4|79689			ZFP36L2|678	MELK|9833
STIP1|10963			ZFP36|7538	MEST|4232
STMN1|3925			ZNF192|7745	MET|4233
STRA13|201254			ZNF280D|54816	METRN|79006
STS|412			ZNF292|23036	METTL7A|25840
STXBP1|6812			ZNF331|55422	MEX3A|92312
STXBP2|6813			ZNF37B|100129482	MFAP2|4237
SULF1|23213			ZNF395|55893	MFAP4|4239
SUSD3|203328			ZNF462|58499	MFAP5|8076
SVEP1|79987			ZNF532|55205	MFGE8|4240
SVIL|6840			ZNF626|199777	MGLL|11343
SYBU|55638			ZNF655|79027	MGP|4256
SYNE1|23345			ZNF703|80139	MICAL2|9645
SYNGR2|9144			ZWINT|11130	MICAL3|57553
SYNM|23336				MID2|11043
SYNPO2|171024				MIF|4282
SYNPO|11346				MINA|84864
SYTL2|54843				MKI67|4288
SYTL4|94121				MKL2|57496
TACC1|6867				MLF1IP|79682
TACC3|10460				MLL|4297
TAGLN2|8407				MLPH|79083
TANK|10010				MMD|23531
TAP1|6890				MME|4311
TAT|6898				MMP1|4312
TBC1D4|9882				MMP11|4320
TBC1D9|23158				MMP13|4322
TBX3|6926				MMP14|4323
TCEAL1|9338				MMP15|4324
TCF19|6941				MMP7|4316
TCF4|6925				MMP9|4318
TCF7L1|83439				MMRN1|22915
TCF7L2|6934				MMRN2|79812
TCIRG1|10312				MOCS1|4337
TDRKH|11022				MON2|23041
TEAD1|7003				MOSC1|64757
TEF|7008				MPDZ|8777
TENC1|23371				MPEG1|219972
TET3|200424				MPP1|4354
TFF1|7031				MPP7|143098
TFF3|7033				MPZL2|10205
TFPI|7035				MRAS|22808
TFRC|7037				MRC1|4360
TF|7018				MRPL12|6182
TGFB1I1|7041				MRPL13|28998
TGFB2|7042				MRPL14|64928
TGFBR2|7048				MRPL15|29088
TGFBR3|7049				MRPL17|63875
THBD|7056				MRPL23|6150
THOC4|10189				MRPL24|79590
THRA|7067				MRPL9|65005
THRB|7068				MRPS12|6183
THRSP|7069				MRPS26|64949
THSD4|79875				MRPS30|10884
TIE1|7075				MRPS34|65993
TIMELESS|8914				MRVI1|10335
TIMM17B|10245				MSLN|10232
TIMP1|7076				MSR1|4481
TIMP3|7078				MSRB3|253827
TIMP4|7079				MST4|51765
TINAGL1|64129				MT1E|4493
TIPARP|25976				MT1X|4501
TK1|7083				MTERFD1|51001
TLE3|7090				MTHFD2|10797
TLN2|83660				MTL5|9633
TM4SF1|4071				MTMR10|54893
TM7SF2|7108				MTUS1|57509
TMC5|79838				MTX1|4580
TMED3|23423				MUC1|4582
TMEM132A|54972				MUC16|94025
TMEM135|65084				MUC6|4588
TMEM141|85014				MUCL1|118430
TMEM47|83604				MX1|4599
TMEM49|81671				MXI1|4601
TMEM54|113452				MXRA7|439921
TMEM63B|55362				MYADM|91663
TMEM63C|57156				MYB|4602
TMEM64|169200				MYBL1|4603
TMEM86A|144110				MYBL2|4605
TMEM8A|58986				MYBPC1|4604
TMEM97|27346				MYC|4609
TMEM9|252839				MYCBP2|23077
TMSB10|9168				MYH10|4628
TMTC1|83857				MYH11|4629
TNNT1|7138				MYL3|4634
TNS1|7145				MYL9|10398
TNS4|84951				MYLK|4638
TNXB|7148				MYLPF|29895
TOMM40|10452				MYO10|4651
TOP2A|7153				MYO15B|80022
TP63|8626				MYO19|80179
TPBG|7162				MYO5C|55930
TPD52|7163				MYO9A|4649
TPM2|7169				MYOM1|8736
TPRG1|285386				MYOM2|9172
TPRN|286262				MYOZ1|58529
TPSB2|64499				MYST4|23522
TPX2|22974				N4BP2L2|10443
TRIB3|57761				N4BP3|23138
TRIM11|81559				NAB1|4664
TRIM29|23650				NACC1|112939
TRIM2|23321				NANS|54187
TRIM3|10612				NAT1|9
TSC22D3|1831				NAV2|89797
TSPAN13|27075				NCALD|83988
TSPAN1|10103				NCAM2|4685
TSPAN3|10099				NCAN|1463
TSPAN7|7102				NCAPD2|9918
TSTA3|7264				NCAPG|64151
TTC28|23331				NCAPG2|54892
TTC39A|22996				NCOA2|10499
TTLL12|23170				NCOA7|135112
TTLL4|9654				NCS1|23413
TTYH3|80727				NDRG1|10397
TUBA1C|84790				NDRG2|57447
TUBA4A|7277				NDUFA7|4701
TUBB3|10381				NDUFB9|4715
TUBB6|84617				NDUFS6|4726
TUBB|203068				NDUFS8|4728
TUBG1|7283				NEAT1|283131
TUFT1|7286				NECAB3|63941
TUSC5|286753				NEDD4L|23327
TXNIP|10628				NEDD9|4739
TYMP|1890				NEK2|4751
TYMS|7298				NEK7|140609
UACA|55075				NEK9|91754
UBE2C|11065				NELL2|4753
UBE2E3|10477				NES|10763
UBE2S|27338				NEU1|4758
UCK2|7371				NEXN|91624
UCP2|7351				NFAT5|10725
UGP2|7360				NFE2L3|9603
UHRF1|29128				NFIA|4774
UNC5B|219699				NFIB|4781
UNC93B1|81622				NFIL3|4783
USP18|11274				NFIX|4784
USP1|7398				NFKBIL2|4796
USP53|54532				NFKBIZ|64332
UTRN|7402				NHLRC3|387921
VAMP2|6844				NISCH|11188
VANGL1|81839				NKAIN1|79570
VAV3|10451				NKTR|4820
VCAN|1462				NLRP2|55655
VIM|7431				NME1|4830
VLDLR|7436				NME3|4832
VPS37C|55048				NME4|4833
VPS72|6944				NMRAL1|57407
VWA5A|4013				NMT2|9397
VWF|7450				NOP2|4839
WASF2|10163				NOSTRIN|115677
WDR19|57728				NOTCH4|4855
WDR34|89891				NPNT|255743
WDR90|197335				NPR1|4881
WLS|79971				NPY1R|4886
XBP1|7494				NQO1|1728
XPO5|57510				NR1D1|9572
YIF1A|10897				NR1D2|9975
YPEL2|388403				NR1H3|10062
ZAK|51776				NR2F1|7025
ZBTB42|100128927				NR2F6|2063
ZCCHC11|23318				NR3C1|2908
ZCCHC24|219654				NR4A1|3164
ZDHHC12|84885				NR4A2|4929
ZEB1|6935				NRIP1|8204
ZEB2|9839				NRP1|8829
ZFP106|64397				NRSN2|80023
ZFP36L2|678				NSF|4905
ZFP36|7538				NT5DC2|64943
ZNF469|84627				NTN4|59277
ZNF521|25925				NTRK2|4915
ZNF552|79818				NUAK1|9891
ZNF598|90850				NUBP2|10101
ZNF703|80139				NUCB2|4925
ZWINT|11130				NUDT12|83594
				NUDT16L1|84309
				NUDT5|11164
				NUP210|23225
				NUSAP1|51203
				NVL|4931
				NXN|64359
				NYNRIN|57523
				OAS1|4938
				OAS2|4939
				OAS3|4940
				OASL|8638
				OBSCN|84033
				OCLN|4950
				ODF2|4957
				OGFRL1|79627
				OGN|4969
				OLFM2|93145
				OLFM4|10562
				OLFML2A|169611
				OLFML3|56944
				OPTN|10133
				ORM1|5004
				ORMDL2|29095
				OSBPL1A|114876
				OTUD1|220213
				OXCT1|5019
				OXTR|5021
				P4HB|5034
				PADI2|11240
				PAFAH1B3|5050
				PAK4|10298
				PALM|5064
				PALM2-AKAP2|445815
				PALMD|54873
				PAM|5066
				PAN2|9924
				PAQR4|124222
				PARD6B|84612
				PARM1|25849
				PARP1|142
				PARP10|84875
				PARVA|55742
				PC|5091
				PCCA|5095
				PCDH18|54510
				PCDHGC3|5098
				PCGF5|84333
				PCK1|5105
				PCK2|5106
				PCNA|5111
				PCNX|22990
				PCOLCE2|26577
				PCSK6|5046
				PCYOX1|51449
				PDCD4|27250
				PDCD5|9141
				PDE3B|5140
				PDE4B|5142
				PDE5A|8654
				PDGFD|80310
				PDGFRA|5156
				PDGFRL|5157
				PDIA6|10130
				PDK2|5164
				PDK4|5166
				PDLIM1|9124
				PDLIM3|27295
				PDZD2|23037
				PDZK1|5174
				PDZK1IP1|10158
				PDZRN3|23024
				PECAM1|5175
				PECI|10455
				PEG3|5178
				PELI1|57162
				PER1|5187
				PER2|8864
				PER3|8863
				PERP|64065
				PFDN2|5202
				PFDN6|10471
				PFKFB3|5209
				PFKL|5211
				PFKP|5214
				PFN1|5216
				PGAP3|93210
				PGK1|5230
				PGM1|5236
				PGPEP1|54858
				PGR|5241
				PHB|5245
				PHF15|23338
				PHF17|79960
				PHGDH|26227
				PHKG2|5261
				PHLDA1|22822
				PHLDA3|23612
				PHLDB1|23187
				PHLDB2|90102
				PHLPP1|23239
				PHYHD1|254295
				PI15|51050
				PI16|221476
				PIGQ|9091
				PIGR|5284
				PIGT|51604
				PIK3IP1|113791
				PIK3R1|5295
				PIK3R2|5296
				PIKFYVE|200576
				PINK1|65018
				PIP|5304
				PITX1|5307
				PJA2|9867
				PKD2|5311
				PKIB|5570
				PKP1|5317
				PKP3|11187
				PLA2G16|11145
				PLA2G2A|5320
				PLAC2|257000
				PLAT|5327
				PLAUR|5329
				PLCB1|23236
				PLCD3|113026
				PLCG2|5336
				PLEKHA4|57664
				PLEKHB1|58473
				PLEKHF2|79666
				PLEKHG1|57480
				PLIN1|5346
				PLIN2|123
				PLIN4|729359
				PLK1|5347
				PLOD1|5351
				PLOD3|8985
				PLS3|5358
				PLSCR4|57088
				PLTP|5360
				PLVAP|83483
				PLXDC2|84898
				PLXNA3|55558
				PLXNA4|91584
				PM20D2|135293
				PMP22|5376
				PNMAL1|55228
				PNP|4860
				PNPLA2|57104
				PNRC1|10957
				PODN|127435
				PODXL|5420
				PODXL2|50512
				POLD4|57804
				POLK|51426
				POLR2H|5437
				POLR3K|51728
				POP7|10248
				POSTN|10631
				PPAP2A|8611
				PPAP2B|8613
				PPAPDC1B|84513
				PPARA|5465
				PPARG|5468
				PPDPF|79144
				PPFIBP1|8496
				PPL|5493
				PPM1F|9647
				PPP1CA|5499
				PPP1R12B|4660
				PPP1R14B|26472
				PPP1R15A|23645
				PPP1R16A|84988
				PPP1R16B|26051
				PPP1R1A|5502
				PPP1R1B|84152
				PPP1R3C|5507
				PPP2R1B|5519
				PPP2R4|5524
				PPP4C|5531
				PRAME|23532
				PRC1|9055
				PRDX4|10549
				PRELP|5549
				PREX1|57580
				PRIC285|85441
				PRICKLE2|166336
				PRKAA1|5562
				PRKAA2|5563
				PRKAG2|51422
				PRKCD|5580
				PRKD3|23683
				PRLR|5618
				PRNP|5621
				PROM1|8842
				PROM2|150696
				PROS1|5627
				PRPS2|5634
				PRR15|222171
				PRR15L|79170
				PRSS8|5652
				PSAT1|29968
				PSD3|23362
				PSENEN|55851
				PSMD3|5709
				PSME2|5721
				PSMG1|8624
				PTAR1|375743
				PTEN|5728
				PTGER3|5733
				PTGIS|5740
				PTK7|5754
				PTMS|5763
				PTN|5764
				PTP4A3|11156
				PTPN13|5783
				PTPN21|11099
				PTPRB|5787
				PTPRE|5791
				PTPRG|5793
				PTPRM|5797
				PTPRS|5802
				PTPRT|11122
				PTRF|284119
				PTRH2|51651
				PTTG1|9232
				PVALB|5816
				PVRL1|5818
				PVRL2|5819
				PYCARD|29108
				PYCR1|5831
				PYCRL|65263
				PYGL|5836
				PYGM|5837
				QKI|9444
				RAB11FIP1|80223
				RAB11FIP4|84440
				RAB12|201475
				RAB25|57111
				RAB31|11031
				RAB3D|9545
				RAB40C|57799
				RABEP1|9135
				RABIF|5877
				RACGAP1|29127
				RAD21|5885
				RAG1AP1|55974
				RAI2|10742
				RALGAPA2|57186
				RALGPS2|55103
				RAMP2|10266
				RANBP1|5902
				RANGAP1|5905
				RARA|5914
				RARRES1|5918
				RARRES2|5919
				RARRES3|5920
				RASA3|22821
				RASA4|10156
				RASD1|51655
				RASD2|23551
				RASEF|158158
				RASSF4|83937
				RASSF8|11228
				RAVER2|55225
				RB1|5925
				RBBP8|5932
				RBL2|5934
				RBM38|55544
				RBM9|23543
				RBMS1|5937
				RBMS2|5939
				RBP4|5950
				RBPMS|11030
				RCAN1|1827
				RCC1|1104
				RCC2|55920
				RCN3|57333
				RDH10|157506
				RDX|5962
				RECK|8434
				RECQL4|9401
				REEP4|80346
				REEP6|92840
				REPS2|9185
				RERG|85004
				RET|5979
				RETSAT|54884
				REV3L|5980
				RFC2|5982
				RFC4|5984
				RFTN1|23180
				RGL1|23179
				RGMA|56963
				RGPD5|84220
				RGPD6|729540
				RGS10|6001
				RGS2|5997
				RGS5|8490
				RHBDF2|79651
				RHOB|388
				RHOD|29984
				RHOQ|23433
				RHOU|58480
				RHPN1|114822
				RICTOR|253260
				RIMKLB|57494
				RIPK2|8767
				RMND1|55005
				RNASE1|6035
				RNASE4|6038
				RNASEH2A|10535
				RND3|390
				RNF144A|9781
				RNF145|153830
				RNPEP|6051
				ROBLD3|28956
				ROBO4|54538
				ROCK2|9475
				ROGDI|79641
				RPL19|6143
				RPS25|6230
				RPS6KA2|6196
				RPS6KA3|6197
				RPS6KB2|6199
				RRAS2|22800
				RRM2|6241
				RRP1|8568
				RRS1|23212
				RSAD2|91543
				RTKN|6242
				RTN4RL1|146760
				RUSC1|23623
				RUVBL2|10856
				S100A11|6282
				S100A14|57402
				S100A4|6275
				S100A6|6277
				S100A7|6278
				S100A8|6279
				S100A9|6280
				S100P|6286
				S1PR1|1901
				SAA1|6288
				SAA2|6289
				SACS|26278
				SALL2|6297
				SASH1|23328
				SATB1|6304
				SAV1|60485
				SBK1|388228
				SC5DL|6309
				SC65|10609
				SCAMP3|10067
				SCAND1|51282
				SCARA3|51435
				SCARA5|286133
				SCGB1D2|10647
				SCGB2A2|4250
				SCNM1|79005
				SCNN1A|6337
				SCPEP1|59342
				SCRIB|23513
				SCRN2|90507
				SCUBE2|57758
				SDC1|6382
				SDC2|6383
				SDPR|8436
				SEC14L2|23541
				SECTM1|6398
				SEL1L3|23231
				SELENBP1|8991
				SEMA3C|10512
				SEMA3F|6405
				SEMA3G|56920
				SEMA5A|9037
				SEMA6A|57556
				SEPHS2|22928
				SEPP1|6414
				SEPT10|151011
				SEPT3|55964
				SERHL2|253190
				SERINC1|57515
				SERINC2|347735
				SERPINA1|5265
				SERPINA3|12
				SERPINA5|5104
				SERPINA6|866
				SERPINB5|5268
				SERPINE1|5054
				SERPINF1|5176
				SERPING1|710
				SERPINH1|871
				SESN1|27244
				SETBP1|26040
				SETD7|80854
				SF3B4|10262
				SFRP1|6422
				SFRP4|6424
				SFRS18|25957
				SFRS5|6430
				SFXN2|118980
				SGCB|6443
				SGCE|8910
				SGK1|6446
				SGK3|23678
				SGSM2|9905
				SH3BGRL2|83699
				SH3BP1|23616
				SH3BP5|9467
				SH3D19|152503
				SHANK3|85358
				SHISA2|387914
				SHMT1|6470
				SHMT2|6472
				SHPRH|257218
				SHROOM3|57619
				SIAH2|6478
				SIDT1|54847
				SIDT2|51092
				SIGIRR|59307
				SIGLEC1|6614
				SIK1|150094
				SIK2|23235
				SIK3|23387
				SIRPA|140885
				SIX4|51804
				SKAP2|8935
				SLC12A2|6558
				SLC12A4|6560
				SLC12A8|84561
				SLC16A3|9123
				SLC16A6|9120
				SLC19A2|10560
				SLC19A3|80704
				SLC1A1|6505
				SLC1A4|6509
				SLC22A5|6584
				SLC23A2|9962
				SLC25A10|1468
				SLC25A12|8604
				SLC25A22|79751
				SLC25A25|114789
				SLC25A37|51312
				SLC25A39|51629
				SLC27A4|10999
				SLC2A1|6513
				SLC2A10|81031
				SLC2A3|6515
				SLC30A8|169026
				SLC34A2|10568
				SLC35A2|7355
				SLC35B1|10237
				SLC35F2|54733
				SLC37A1|54020
				SLC39A11|201266
				SLC39A4|55630
				SLC39A6|25800
				SLC39A7|7922
				SLC40A1|30061
				SLC43A3|29015
				SLC44A4|80736
				SLC46A1|113235
				SLC4A7|9497
				SLC4A8|9498
				SLC5A1|6523
				SLC6A14|11254
				SLC6A9|6536
				SLC7A2|6542
				SLC7A5|8140
				SLC7A8|23428
				SLC9A3R1|9368
				SLCO2A1|6578
				SLFN11|91607
				SLFN13|146857
				SLFN5|162394
				SLIT3|6586
				SLITRK6|84189
				SLPI|6590
				SMARCA1|6594
				SMC4|10051
				SMOC2|64094
				SMYD3|64754
				SNAI2|6591
				SNCG|6623
				SNED1|25992
				SNF8|11267
				SNHG3-RCC1|751867
				SNHG5|387066
				SNHG8|100093630
				SNRK|54861
				SNRNP25|79622
				SNRPA1|6627
				SNRPB|6628
				SNRPE|6635
				SNRPG|6637
				SNRPN|6638
				SNTB2|6645
				SNX1|6642
				SOCS3|9021
				SOCS5|9655
				SOD2|6648
				SOD3|6649
				SORBS1|10580
				SORBS2|8470
				SORD|6652
				SORL1|6653
				SOX10|6663
				SOX11|6664
				SOX12|6666
				SOX9|6662
				SPAG5|10615
				SPARCL1|8404
				SPATA20|64847
				SPDEF|25803
				SPG20|23111
				SPINT2|10653
				SPNS2|124976
				SPON1|10418
				SPOPL|339745
				SPP1|6696
				SPR|6697
				SPRED1|161742
				SPRY1|10252
				SPTBN1|6711
				SQLE|6713
				SRD5A1|6715
				SRD5A3|79644
				SREBF1|6720
				SRPK1|6732
				SRPX|8406
				SSBP2|23635
				SSH3|54961
				SSNA1|8636
				SSPN|8082
				SSX2IP|117178
				ST14|6768
				ST3GAL4|6484
				ST6GALNAC6|30815
				STAB1|23166
				STAC2|342667
				STARD10|10809
				STARD13|90627
				STARD3|10948
				STAT1|6772
				STAT5A|6776
				STAT5B|6777
				STBD1|8987
				STC2|8614
				STEAP2|261729
				STEAP4|79689
				STIP1|10963
				STK17A|9263
				STMN1|3925
				STOM|2040
				STRA13|201254
				STS|412
				STXBP1|6812
				STXBP2|6813
				SULF1|23213
				SUSD2|56241
				SUSD3|203328
				SVEP1|79987
				SVIL|6840
				SYBU|55638
				SYNE1|23345
				SYNE2|23224
				SYNGR2|9144
				SYNJ2BP|55333
				SYNM|23336
				SYNPO|11346
				SYNPO2|171024
				SYT1|6857
				SYTL2|54843
				SYTL4|94121
				TACC1|6867
				TACC3|10460
				TAGLN|6876
				TAGLN2|8407
				TANK|10010
				TAP1|6890
				TAP2|6891
				TAPBP|6892
				TAT|6898
				TBC1D4|9882
				TBC1D9|23158
				TBX3|6926
				TCEAL1|9338
				TCF19|6941
				TCF4|6925
				TCF7L1|83439
				TCF7L2|6934
				TCIRG1|10312
				TCN2|6948
				TCTN2|79867
				TDRKH|11022
				TEAD1|7003
				TEF|7008
				TENC1|23371
				TET3|200424
				TF|7018
				TFAP2C|7022
				TFCP2L1|29842
				TFDP1|7027
				TFF1|7031
				TFF3|7033
				TFPI|7035
				TFRC|7037
				TGFB1I1|7041
				TGFB2|7042
				TGFBR2|7048
				TGFBR3|7049
				THBD|7056
				THBS4|7060
				THOC4|10189
				THRA|7067
				THRB|7068
				THRSP|7069
				THSD4|79875
				TIE1|7075
				TIMELESS|8914
				TIMM13|26517
				TIMM17B|10245
				TIMP1|7076
				TIMP2|7077
				TIMP3|7078
				TIMP4|7079
				TINAGL1|64129
				TIPARP|25976
				TJP3|27134
[truncated: 386 more rows]

## Sheet: Realiz DEGREEs
SGs (Overlap FDR p<0.05)	DEGs (Overlap SGs, 5% Effect, Posthoc p<0.05)	LSTNRs (Overlap SGs, 5% Effect, SNR>1 w.r.t. 95%TI)	DEGREEs (Overlap of DEGs and LSTNRs)
A2M|2	A2M|2	A2M|2	A2M|2
AAGAB|79719	ABCA2|20	ABLIM3|22885	ABLIM3|22885
ABCA2|20	ABCC9|10060	ACADSB|36	ACADSB|36
ABCC9|10060	ABCG1|9619	ACOT7|11332	ACOT7|11332
ABCG1|9619	ABHD12|26090	ACTG2|72	ACTG2|72
ABHD12|26090	ABLIM3|22885	ADAMTS5|11096	ADAMTS5|11096
ABLIM3|22885	ACADSB|36	ADIPOQ|9370	ADIPOQ|9370
ACADSB|36	ACADVL|37	AHNAK|79026	AHNAK|79026
ACADVL|37	ACOT7|11332	AKR1C2|1646	AKR1C2|1646
ACAT2|39	ACTG2|72	ALDH1A1|216	ALDH1A1|216
ACOT7|11332	ACTR3|10096	AMOTL1|154810	AMOTL1|154810
ACTG1|71	ADAMTS5|11096	AMOTL2|51421	AMOTL2|51421
ACTG2|72	ADCY6|112	ANLN|54443	ANLN|54443
ACTL6A|86	ADD1|118	ANO1|55107	ANO6|196527
ACTR2|10097	ADH5|128	ANO6|196527	ANXA1|301
ACTR3|10096	ADIPOQ|9370	ANXA1|301	ANXA3|306
ADAM15|8751	AHNAK|79026	ANXA3|306	AOC3|8639
ADAMTS5|11096	AKAP13|11214	AOC3|8639	APCDD1|147495
ADCY6|112	AKR1C2|1646	APCDD1|147495	AQP1|358
ADD1|118	ALAD|210	AQP1|358	ARHGAP11A|9824
ADH5|128	ALDH1A1|216	ARHGAP11A|9824	ARHGEF10|9639
ADIPOQ|9370	ALG3|10195	ARHGEF10|9639	ARRDC3|57561
ADIPOR1|51094	AMOTL1|154810	ARRDC3|57561	ASF1B|55723
ADPRHL2|54936	AMOTL2|51421	ASF1B|55723	ATAD2|29028
AFF4|27125	ANAPC16|119504	ATAD2|29028	ATF3|467
AHCY|191	ANAPC7|51434	ATF3|467	AURKA|6790
AHNAK|79026	ANKFY1|51479	AURKA|6790	BGN|633
AHSA1|10598	ANKRD40|91369	BGN|633	BIRC5|332
AKAP13|11214	ANLN|54443	BIRC5|332	BOC|91653
AKR1A1|10327	ANO6|196527	BOC|91653	BUB1|699
AKR1C2|1646	ANP32E|81611	BUB1|699	C10orf54|64115
AKT1|207	ANXA1|301	C10orf54|64115	C17orf37|84299
ALAD|210	ANXA3|306	C17orf37|84299	C1QTNF6|114904
ALDH18A1|5832	AOC3|8639	C1QTNF6|114904	C5orf4|10826
ALDH1A1|216	AP1G2|8906	C5orf4|10826	C6orf115|58527
ALDOA|226	APCDD1|147495	C6orf115|58527	C6orf145|221749
ALG3|10195	APEH|327	C6orf145|221749	CAB39L|81617
AMFR|267	APEX2|27301	CAB39L|81617	CACNB3|784
AMOTL1|154810	AQP1|358	CACNB3|784	CAT|847
AMOTL2|51421	ARF1|375	CAT|847	CAV1|857
ANAPC16|119504	ARF3|377	CAV1|857	CAV2|858
ANAPC2|29882	ARFGAP1|55738	CAV2|858	CBX7|23492
ANAPC7|51434	ARHGAP11A|9824	CBX7|23492	CCDC3|83643
ANKFY1|51479	ARHGAP21|57584	CCDC3|83643	CCDC50|152137
ANKHD1-EIF4EBP3|404734	ARHGAP32|9743	CCDC50|152137	CCNA2|890
ANKRD40|91369	ARHGEF10|9639	CCNA2|890	CCNB1|891
ANLN|54443	ARID4A|5926	CCNB1|891	CCNF|899
ANO1|55107	ARMC6|93436	CCNF|899	CD34|947
ANO6|196527	ARRDC1|92714	CD34|947	CD36|948
ANP32B|10541	ARRDC3|57561	CD36|948	CDC25B|994
ANP32E|81611	ASB13|79754	CDC25B|994	CDC6|990
ANXA1|301	ASF1B|55723	CDC6|990	CDCA5|113130
ANXA3|306	ATAD2|29028	CDCA5|113130	CDCA8|55143
ANXA6|309	ATF3|467	CDCA8|55143	CDK1|983
AOC3|8639	ATG12|9140	CDK1|983	CDK6|1021
AP1B1|162	ATG16L1|55054	CDK6|1021	CDON|50937
AP1G2|8906	ATP1B3|483	CDON|50937	CEACAM5|1048
AP2A1|160	ATP2B1|490	CEACAM5|1048	CELSR1|9620
AP2M1|1173	ATP5C1|509	CELSR1|9620	CENPF|1063
APCDD1|147495	ATP6V0C|527	CENPF|1063	CEP68|23177
APEH|327	ATP8B1|5205	CEP68|23177	CES1|1066
APEX2|27301	AURKA|6790	CES1|1066	CFD|1675
APH1A|51107	B3GAT3|26229	CFD|1675	CFL2|1073
APOA1BP|128240	B4GALT2|8704	CFL2|1073	CHI3L2|1117
AQP1|358	BAIAP2L1|55971	CHI3L2|1117	CHRDL1|91851
ARF1|375	BAK1|578	CHRDL1|91851	CHST3|9469
ARF3|377	BCL2L1|598	CHST3|9469	CMTM7|112616
ARF4|378	BCL2L2|599	CMTM7|112616	CNTNAP2|26047
ARF5|381	BCL9|607	CNTNAP2|26047	COL11A1|1301
ARFGAP1|55738	BGN|633	COL11A1|1301	COL14A1|7373
ARHGAP11A|9824	BHLHE40|8553	COL14A1|7373	CREB3L4|148327
ARHGAP21|57584	BIRC5|332	CREB3L4|148327	CRIM1|51232
ARHGAP32|9743	BLCAP|10904	CRIM1|51232	CRIP1|1396
ARHGDIA|396	BNIP2|663	CRIP1|1396	CSRP1|1465
ARHGEF10|9639	BOC|91653	CSRP1|1465	CTHRC1|115908
ARHGEF12|23365	BRCC3|79184	CTHRC1|115908	CX3CL1|6376
ARID4A|5926	BSCL2|26580	CX3CL1|6376	CXCL10|3627
ARL1|400	BTD|686	CXCL10|3627	CXorf36|79742
ARL6IP1|23204	BTF3|689	CXorf36|79742	CYB561|1534
ARMC6|93436	BUB1|699	CYB561|1534	CYBRD1|79901
ARPC1B|10095	BYSL|705	CYBRD1|79901	CYP4X1|260293
ARPC3|10094	C10orf54|64115	CYP4X1|260293	CYR61|3491
ARPC4|10093	C11orf48|79081	CYR61|3491	DAB2|1601
ARPC5|10092	C11orf49|79096	DAB2|1601	DACH1|1602
ARRDC1|92714	C12orf10|60314	DACH1|1602	DBNDD1|79007
ARRDC3|57561	C12orf32|83695	DBNDD1|79007	DCN|1634
ASAH1|427	C15orf17|57184	DCN|1634	DDX39|10212
ASB13|79754	C15orf63|25764	DDX39|10212	DEGS2|123099
ASF1B|55723	C16orf13|84326	DEGS2|123099	DGAT2|84649
ASPH|444	C16orf53|79447	DGAT2|84649	DKK3|27122
ATAD2|29028	C16orf57|79650	DKK3|27122	DLC1|10395
ATF3|467	C16orf58|64755	DLC1|10395	DMXL1|1657
ATF6B|1388	C17orf37|84299	DMXL1|1657	DNALI1|7802
ATG12|9140	C17orf62|79415	DNALI1|7802	DPP3|10072
ATG16L1|55054	C17orf68|80169	DPP3|10072	DPT|1805
ATIC|471	C18orf1|753	DPT|1805	DPYD|1806
ATP11B|23200	C18orf10|25941	DPYD|1806	DPYSL2|1808
ATP13A2|23400	C19orf10|56005	DPYSL2|1808	DSC3|1825
ATP1B3|483	C19orf48|84798	DSC3|1825	DST|667
ATP2B1|490	C1orf27|54953	DST|667	DTL|51514
ATP5C1|509	C1QTNF6|114904	DTL|51514	E2F3|1871
ATP5G2|517	C20orf24|55969	E2F3|1871	ECM2|1842
ATP5J2|9551	C5orf4|10826	ECM2|1842	ECT2|1894
ATP6AP1|537	C6orf115|58527	ECT2|1894	EFEMP1|2202
ATP6V0C|527	C6orf125|84300	EFEMP1|2202	EGR1|1958
ATP6V1G1|9550	C6orf145|221749	EGR1|1958	EGR2|1959
ATP8B1|5205	C7orf28B|221960	EGR2|1959	ELTD1|64123
ATPIF1|93974	C7orf50|84310	ELTD1|64123	ENPP1|5167
ATXN10|25814	C8orf30A|51236	ENPP1|5167	EPB41L2|2037
ATXN2L|11273	C9orf5|23731	EPB41L2|2037	EPS8|2059
AUP1|550	CAB39L|81617	EPS8|2059	ERBB4|2066
AURKAIP1|54998	CABC1|56997	ERBB4|2066	ESR1|2099
AURKA|6790	CACNB3|784	ESR1|2099	EZH1|2145
B3GAT3|26229	CALR|811	EZH1|2145	F3|2152
B4GALT2|8704	CALU|813	F3|2152	FAH|2184
B4GALT3|8703	CAT|847	FAH|2184	FAM13A|10144
BAIAP2L1|55971	CAV1|857	FAM13A|10144	FAM198B|51313
BAK1|578	CAV2|858	FAM198B|51313	FAM83D|81610
BANF1|8815	CBX4|8535	FAM83D|81610	FANCI|55215
BAT2|7916	CBX7|23492	FANCI|55215	FAT1|2195
BAT3|7917	CCDC125|202243	FAT1|2195	FEN1|2237
BAZ1A|11177	CCDC3|83643	FEN1|2237	FERMT2|10979
BCAT2|587	CCDC50|152137	FERMT2|10979	FN1|2335
BCL2L1|598	CCNA2|890	FN1|2335	FOSB|2354
BCL2L2|599	CCNB1|891	FOSB|2354	FOXC1|2296
BCL9|607	CCND1|595	FOXC1|2296	FOXM1|2305
BGN|633	CCNF|899	FOXM1|2305	FOXN3|1112
BHLHE40|8553	CCNG1|900	FOXN3|1112	FOXO1|2308
BHLHE41|79365	CCNH|902	FOXO1|2308	FSTL1|11167
BIRC5|332	CCPG1|9236	FSTL1|11167	FYCO1|79443
BLCAP|10904	CD34|947	FYCO1|79443	FZD4|8322
BNIP2|663	CD36|948	FZD4|8322	GATA3|2625
BOC|91653	CD59|966	GATA3|2625	GBE1|2632
BPNT1|10380	CDC123|8872	GBE1|2632	GCOM1|145781
BRCC3|79184	CDC25B|994	GCOM1|145781	GFRA1|2674
BRD7|29117	CDC6|990	GFRA1|2674	GGH|8836
BRP44|25874	CDCA5|113130	GGH|8836	GHR|2690
BSCL2|26580	CDCA8|55143	GHR|2690	GNAI1|2770
BSG|682	CDK1|983	GNAI1|2770	GPAM|57678
BTD|686	CDK6|1021	GPAM|57678	GPC3|2719
BTF3|689	CDON|50937	GPC3|2719	GPR172A|79581
BUB1|699	CEACAM5|1048	GPR172A|79581	GPRC5A|9052
BUB3|9184	CEBPG|1054	GPRC5A|9052	GPRC5B|51704
BUD31|8896	CELSR1|9620	GPRC5B|51704	GPX3|2878
BYSL|705	CENPF|1063	GPX3|2878	GREB1|9687
C10orf54|64115	CEP68|23177	GREB1|9687	GSN|2934
C11orf31|280636	CES1|1066	GSN|2934	HDGF|3068
C11orf48|79081	CFD|1675	HDGF|3068	HIPK3|10114
C11orf49|79096	CFL1|1072	HIPK3|10114	HIST2H2AA3|8337
C12orf10|60314	CFL2|1073	HIST2H2AA3|8337	HMGB3|3149
C12orf32|83695	CFLAR|8837	HMGB3|3149	HN1|51155
C14orf2|9556	CHI3L2|1117	HN1|51155	HSPB6|126393
C15orf17|57184	CHPF2|54480	HSPB6|126393	HSPB8|26353
C15orf63|25764	CHRDL1|91851	HSPB8|26353	ID4|3400
C16orf13|84326	CHST3|9469	ID4|3400	IGF1|3479
C16orf45|89927	CHURC1|91612	IGF1|3479	IL6ST|3572
C16orf53|79447	CIB1|10519	IL6ST|3572	ILF2|3608
C16orf57|79650	CIRH1A|84916	ILF2|3608	INPP4B|8821
C16orf58|64755	CKAP4|10970	INHBB|3625	IRF7|3665
C17orf37|84299	CKAP5|9793	INPP4B|8821	IRS2|8660
C17orf62|79415	CLK1|1195	IRF7|3665	ITM2A|9452
C17orf68|80169	CMTM7|112616	IRS2|8660	ITPR1|3708
C18orf10|25941	CNST|163882	ITM2A|9452	JAM3|83700
C18orf1|753	CNTNAP2|26047	ITPR1|3708	KANK1|23189
C19orf10|56005	COG2|22796	JAM3|83700	KCNMA1|3778
C19orf22|91300	COL11A1|1301	KANK1|23189	KIF11|3832
C19orf48|84798	COL14A1|7373	KCNMA1|3778	KIF13B|23303
C19orf53|28974	COMMD4|54939	KIF11|3832	KIF20A|10112
C19orf61|56006	COPE|11316	KIF13B|23303	KIF2C|11004
C19orf63|284361	COTL1|23406	KIF20A|10112	KIF4A|24137
C1QTNF6|114904	COX8A|1351	KIF2C|11004	KIFC1|3833
C1orf27|54953	CREB3L4|148327	KIF4A|24137	KIT|3815
C1orf43|25912	CRELD2|79174	KIFC1|3833	KLF11|8462
C1orf77|26097	CRIM1|51232	KIT|3815	KLF5|688
C20orf24|55969	CRIP1|1396	KLF11|8462	KLF9|687
C2orf29|55571	CRK|1398	KLF5|688	KLHL21|9903
C4orf41|60684	CROT|54677	KLF9|687	KPNA2|3838
C5orf4|10826	CRTAP|10491	KLHL21|9903	KRT18|3875
C6orf115|58527	CSNK2A2|1459	KPNA2|3838	LAMC1|3915
C6orf125|84300	CSRP1|1465	KRT18|3875	LDHB|3945
C6orf145|221749	CSTB|1476	LAMC1|3915	LIMA1|51474
C7orf28B|221960	CTDSP2|10106	LDHB|3945	LIPE|3991
C7orf50|84310	CTHRC1|115908	LIMA1|51474	LLGL2|3993
C8orf30A|51236	CTR9|9646	LIPE|3991	LMNB1|4001
C9orf5|23731	CTSF|8722	LLGL2|3993	LMOD1|25802
CAB39L|81617	CUTA|51596	LMNB1|4001	LOC339290|339290
CABC1|56997	CX3CL1|6376	LMOD1|25802	LOC728264|728264
CACNB3|784	CXCL10|3627	LOC339290|339290	LPAR6|10161
CACYBP|27101	CXCR4|7852	LOC728264|728264	LPCAT2|54947
CALCOCO2|10241	CXorf36|79742	LPAR6|10161	LPIN1|23175
CALM3|808	CXorf40A|91966	LPCAT2|54947	LPL|4023
CALR|811	CXXC5|51523	LPIN1|23175	LRIG1|26018
CALU|813	CYB561|1534	LPL|4023	LRP1|4035
CANT1|124583	CYB5D1|124637	LRIG1|26018	LRRC15|131578
CAPN1|823	CYBRD1|79901	LRP1|4035	LSM4|25804
CAPZA1|829	CYP4X1|260293	LRRC15|131578	LTBP4|8425
CAT|847	CYR61|3491	LSM4|25804	MAGI1|9223
CAV1|857	DAB2|1601	LTBP4|8425	MAML2|84441
CAV2|858	DACH1|1602	MAGI1|9223	MAOA|4128
CBX3|11335	DAK|26007	MAML2|84441	MAPT|4137
CBX4|8535	DAZAP1|26528	MAOA|4128	MAZ|4150
CBX7|23492	DBNDD1|79007	MAPT|4137	MBNL2|10150
CCAR1|55749	DCBLD2|131566	MAZ|4150	MCAM|4162
CCBL2|56267	DCN|1634	MBNL2|10150	MCM2|4171
CCDC125|202243	DCP1A|55802	MCAM|4162	MDK|4192
CCDC142|84865	DCTN4|51164	MCM2|4171	MEF2C|4208
CCDC3|83643	DDX39|10212	MDK|4192	MET|4233
CCDC50|152137	DEGS2|123099	MEF2C|4208	MFAP2|4237
CCNA2|890	DENND5A|23258	MET|4233	MFAP4|4239
CCNB1|891	DGAT2|84649	MFAP2|4237	MFGE8|4240
CCND1|595	DHTKD1|55526	MFAP4|4239	MKI67|4288
CCNF|899	DKC1|1736	MFGE8|4240	MLPH|79083
CCNG1|900	DKK3|27122	MKI67|4288	MME|4311
CCNG2|901	DLC1|10395	MLPH|79083	MMP11|4320
CCNH|902	DLG3|1741	MME|4311	MMP1|4312
CCNK|8812	DMXL1|1657	MMP11|4320	MMP9|4318
CCNY|219771	DNAJA3|9093	MMP1|4312	MMRN2|79812
CCPG1|9236	DNAJC2|27000	MMP9|4318	MPDZ|8777
CCT2|10576	DNAL1|83544	MMRN2|79812	MRAS|22808
CCT3|7203	DNALI1|7802	MPDZ|8777	MSRB3|253827
CCT4|10575	DNASE2|1777	MRAS|22808	MTHFD2|10797
CCT5|22948	DNMT3A|1788	MSRB3|253827	MTL5|9633
CCT6A|908	DNPEP|23549	MTHFD2|10797	MTUS1|57509
CCT7|10574	DOPEY2|9980	MTL5|9633	MXI1|4601
CCT8|10694	DPM2|8818	MTUS1|57509	MYBL2|4605
CD276|80381	DPP3|10072	MXI1|4601	MYC|4609
CD34|947	DPP9|91039	MYBL2|4605	MYLK|4638
CD36|948	DPT|1805	MYC|4609	NANS|54187
CD46|4179	DPYD|1806	MYLK|4638	NAT1|9
CD59|966	DPYSL2|1808	NANS|54187	NDRG2|57447
CD81|975	DRAP1|10589	NAT1|9	NECAB3|63941
CD82|3732	DSC3|1825	NDRG2|57447	NEK2|4751
CD9|928	DST|667	NECAB3|63941	NFAT5|10725
CDC123|8872	DTL|51514	NEK2|4751	NFIB|4781
CDC25B|994	DUSP22|56940	NFAT5|10725	NFIL3|4783
CDC34|997	DUSP23|54935	NFIB|4781	NMT2|9397
CDC42SE1|56882	DUSP3|1845	NFIL3|4783	NR3C1|2908
CDC6|990	E2F3|1871	NMT2|9397	NTRK2|4915
CDCA5|113130	EAF1|85403	NR3C1|2908	NUSAP1|51203
CDCA8|55143	ECHDC2|55268	NTRK2|4915	OGN|4969
CDK12|51755	ECM2|1842	NUSAP1|51203	OSBPL1A|114876
CDK16|5127	ECT2|1894	OGN|4969	PADI2|11240
CDK1|983	EEF1A1|1915	OSBPL1A|114876	PAFAH1B3|5050
CDK2AP1|8099	EEF2K|29904	PADI2|11240	PCNA|5111
CDK4|1019	EFEMP1|2202	PAFAH1B3|5050	PCSK6|5046
CDK5RAP2|55755	EGR1|1958	PCNA|5111	PDGFD|80310
CDK6|1021	EGR2|1959	PCSK6|5046	PDZD2|23037
CDON|50937	EHBP1|23301	PDGFD|80310	PECAM1|5175
CEACAM5|1048	EIF2AK1|27102	PDZD2|23037	PER2|8864
CEBPG|1054	EIF4A2|1974	PECAM1|5175	PGR|5241
CELSR1|9620	EIF4B|1975	PER2|8864	PHLDB2|90102
CENPF|1063	EIF4EBP2|1979	PGR|5241	PKD2|5311
CEP68|23177	ELAVL1|1994	PHLDB2|90102	PKP1|5317
CES1|1066	ELMO2|63916	PKD2|5311	PLAT|5327
CETN2|1069	ELTD1|64123	PKP1|5317	PLAUR|5329
CFD|1675	ENPP1|5167	PLAT|5327	PLEKHA4|57664
CFL1|1072	ENY2|56943	PLAUR|5329	PLK1|5347
CFL2|1073	EPB41L2|2037	PLEKHA4|57664	PLTP|5360
CFLAR|8837	EPB41L5|57669	PLK1|5347	PPAP2B|8613
CHCHD2|51142	EPS15|2060	PLTP|5360	PPM1F|9647
CHD4|1108	EPS15L1|58513	PPAP2B|8613	PPP1R12B|4660
CHD6|84181	EPS8|2059	PPM1F|9647	PPP1R14B|26472
CHI3L2|1117	ERBB3|2065	PPP1R12B|4660	PRNP|5621
CHMP1A|5119	ERBB4|2066	PPP1R14B|26472	PTN|5764
CHMP4B|128866	ERGIC1|57222	PRNP|5621	PTPRB|5787
CHPF2|54480	ERI3|79033	PTN|5764	PTPRG|5793
CHRDL1|91851	ERLIN2|11160	PTPRB|5787	PTPRM|5797
CHST3|9469	ERMP1|79956	PTPRG|5793	PVRL2|5819
CHURC1|91612	ERRFI1|54206	PTPRM|5797	PYCR1|5831
CIB1|10519	ESR1|2099	PVRL2|5819	RABEP1|9135
CIRBP|1153	ESYT1|23344	PYCR1|5831	RACGAP1|29127
CIRH1A|84916	ETS1|2113	RABEP1|9135	RBP4|5950
CKAP4|10970	EVL|51466	RACGAP1|29127	RCAN1|1827
CKAP5|9793	EXOC6|54536	RBP4|5950	RERG|85004
CLDN12|9069	EZH1|2145	RCAN1|1827	RETSAT|54884
CLIC1|1192	F3|2152	RERG|85004	RGL1|23179
CLIC4|25932	FAH|2184	RETSAT|54884	RHOB|388
CLIC6|54102	FAHD1|81889	RGL1|23179	RHOQ|23433
CLK1|1195	FAM102A|399665	RHOB|388	RRM2|6241
CLN3|1201	FAM120B|84498	RHOQ|23433	S100A11|6282
CLPTM1L|81037	FAM13A|10144	RRM2|6241	S100A4|6275
CLPTM1|1209	FAM179B|23116	S100A11|6282	S100P|6286
CLTC|1213	FAM198B|51313	S100A4|6275	SAA1|6288
CMPK1|51727	FAM49B|51571	S100P|6286	SAA2|6289
CMTM7|112616	FAM54B|56181	SAA1|6288	SACS|26278
CNBP|7555	FAM83D|81610	SAA2|6289	SASH1|23328
CNPY2|10330	FAM89B|23625	SACS|26278	SCUBE2|57758
CNPY3|10695	FAM98A|25940	SASH1|23328	SEMA3C|10512
CNST|163882	FANCD2|2177	SCUBE2|57758	SEMA3G|56920
CNTNAP2|26047	FANCI|55215	SEMA3C|10512	SFRP1|6422
COG2|22796	FAT1|2195	SEMA3G|56920	SGCB|6443
COL11A1|1301	FBXL3|26224	SFRP1|6422	SH3D19|152503
COL14A1|7373	FBXL5|26234	SGCB|6443	SIAH2|6478
COL1A1|1277	FBXO31|79791	SH3D19|152503	SIDT1|54847
COL1A2|1278	FBXO38|81545	SIAH2|6478	SLC37A1|54020
COL5A1|1289	FBXW4|6468	SIDT1|54847	SLC39A11|201266
COL5A2|1290	FBXW7|55294	SLC37A1|54020	SLC39A6|25800
COMMD4|54939	FDPS|2224	SLC39A11|201266	SLC40A1|30061
COPA|1314	FEN1|2237	SLC39A6|25800	SLC44A4|80736
COPB2|9276	FERMT2|10979	SLC40A1|30061	SLC7A5|8140
COPE|11316	FN1|2335	SLC44A4|80736	SLC9A3R1|9368
COPG|22820	FNDC3B|64778	SLC7A5|8140	SMC4|10051
COPS6|10980	FOSB|2354	SLC9A3R1|9368	SMOC2|64094
COPZ1|22818	FOXC1|2296	SMC4|10051	SNRPA1|6627
CORO1C|23603	FOXM1|2305	SMOC2|64094	SOX10|6663
COTL1|23406	FOXN3|1112	SNRPA1|6627	SPAG5|10615
COX6A1|1337	FOXO1|2308	SOX10|6663	SPARCL1|8404
COX6C|1345	FSCN1|6624	SPAG5|10615	SPRY1|10252
COX7A2|1347	FSTL1|11167	SPARCL1|8404	SPTBN1|6711
COX8A|1351	FTO|79068	SPRY1|10252	SRPX|8406
CPSF3|51692	FUS|2521	SPTBN1|6711	STARD10|10809
CREB3L2|64764	FUT8|2530	SRPX|8406	STARD3|10948
CREB3L4|148327	FYCO1|79443	STARD10|10809	STS|412
CRELD2|79174	FYN|2534	STARD3|10948	SVEP1|79987
CRIM1|51232	FZD4|8322	STS|412	SYNE1|23345
CRIP1|1396	G6PC3|92579	SVEP1|79987	SYNM|23336
CRK|1398	G6PD|2539	SYNE1|23345	SYNPO|11346
CRNKL1|51340	GAK|2580	SYNM|23336	TACC1|6867
CROT|54677	GATA3|2625	SYNPO|11346	TACC3|10460
CRTAP|10491	GATAD2A|54815	TACC1|6867	TANK|10010
CSDE1|7812	GBA|2629	TACC3|10460	TCF19|6941
CSE1L|1434	GBE1|2632	TANK|10010	TEF|7008
CSNK1A1|1452	GCNT2|2651	TCF19|6941	TENC1|23371
CSNK1D|1453	GCOM1|145781	TEF|7008	TFF3|7033
CSNK2A2|1459	GFRA1|2674	TENC1|23371	TFPI|7035
CSNK2B|1460	GGH|8836	TFF3|7033	TF|7018
CSRNP1|64651	GHR|2690	TFPI|7035	TGFBR2|7048
CSRP1|1465	GIPC1|10755	TF|7018	THSD4|79875
CSTB|1476	GLS|2744	TGFBR2|7048	TIMELESS|8914
CSTF3|1479	GLT25D1|79709	THSD4|79875	TIMP3|7078
CS|1431	GMDS|2762	TIMELESS|8914	TINAGL1|64129
CTDSP2|10106	GMPS|8833	TIMP3|7078	TK1|7083
CTHRC1|115908	GNAI1|2770	TINAGL1|64129	TMEM47|83604
CTR9|9646	GPAM|57678	TK1|7083	TMEM63C|57156
CTSD|1509	GPATCH8|23131	TMEM47|83604	TMEM86A|144110
CTSF|8722	GPC3|2719	TMEM63C|57156	TNS1|7145
CUTA|51596	GPR160|26996	TMEM86A|144110	TNXB|7148
CX3CL1|6376	GPR172A|79581	TNS1|7145	TOP2A|7153
CXCL10|3627	GPRC5A|9052	TNXB|7148	TP63|8626
CXCR4|7852	GPRC5B|51704	TOP2A|7153	TPD52|7163
CXXC5|51523	GPX3|2878	TP63|8626	TPRN|286262
CXorf36|79742	GRAMD1A|57655	TPD52|7163	TPX2|22974
CXorf40A|91966	GRB2|2885	TPRN|286262	TRIB3|57761
CYB561|1534	GREB1|9687	TPX2|22974	TRIM29|23650
CYB5D1|124637	GRK6|2870	TRIB3|57761	TSPAN13|27075
CYB5R1|51706	GSK3A|2931	TRIM29|23650	TSPAN1|10103
CYBRD1|79901	GSN|2934	TSPAN13|27075	TSTA3|7264
CYP4X1|260293	GSR|2936	TSPAN1|10103	TUBA1C|84790
CYR61|3491	H2AFY|9555	TSTA3|7264	TUBB6|84617
DAB2|1601	H6PD|9563	TUBA1C|84790	TXNIP|10628
DACH1|1602	HBP1|26959	TUBB6|84617	TYMP|1890
DAD1|1603	HDGF|3068	TXNIP|10628	UCK2|7371
DAK|26007	HDGFRP2|84717	TYMP|1890	UGP2|7360
DAP3|7818	HECA|51696	UCK2|7371	UNC5B|219699
DAXX|1616	HEG1|57493	UGP2|7360	USP53|54532
DAZAP1|26528	HERC1|8925	UNC5B|219699	UTRN|7402
DAZAP2|9802	HEXIM1|10614	USP53|54532	VIM|7431
DBNDD1|79007	HGS|9146	UTRN|7402	VWF|7450
DCAF13|25879	HIPK3|10114	VIM|7431	WDR19|57728
DCAKD|79877	HIST2H2AA3|8337	VWF|7450	WDR34|89891
DCBLD2|131566	HM13|81502	WDR19|57728	XBP1|7494
DCLK1|9201	HMG20B|10362	WDR34|89891	ZAK|51776
DCN|1634	HMGB2|3148	XBP1|7494	ZEB1|6935
DCP1A|55802	HMGB3|3149	ZAK|51776	ZFP106|64397
DCTN4|51164	HMGCL|3155	ZEB1|6935	ZFP36L2|678
DDOST|1650	HN1|51155	ZFP106|64397	ZWINT|11130
DDX39|10212	HN1L|90861	ZFP36L2|678
DDX56|54606	HNRNPAB|3182	ZWINT|11130
DEGS2|123099	HNRNPC|3183
DEK|7913	HNRNPF|3185
DENND5A|23258	HSD17B10|3028
DGAT2|84649	HSDL2|84263
DHTKD1|55526	HSPA4|3308
DIS3L|115752	HSPB6|126393
DKC1|1736	HSPB8|26353
DKK3|27122	HSPBP1|23640
DLC1|10395	ID4|3400
DLG3|1741	IDH2|3418
DMTF1|9988	IFNGR1|3459
DMXL1|1657	IFT46|56912
DNAJA1|3301	IGF1|3479
DNAJA3|9093	IGFBP4|3487
DNAJB11|51726	IL6ST|3572
DNAJC1|64215	ILF2|3608
DNAJC2|27000	IMPDH1|3614
DNAL1|83544	INPP4B|8821
DNALI1|7802	INPP5K|51763
DNASE2|1777	IRF7|3665
DNMT3A|1788	IRS2|8660
DNPEP|23549	ISCU|23479
DOPEY2|9980	ISG20L2|81875
DPM2|8818	ITM2A|9452
DPP3|10072	ITM2B|9445
DPP9|91039	ITPR1|3708
DPT|1805	ITPRIP|85450
DPYD|1806	IVD|3712
DPYSL2|1808	JAK1|3716
DRAP1|10589	JAM3|83700
DSC3|1825	JMJD1C|221037
DST|667	JMJD4|65094
DTL|51514	JOSD1|9929
DUS1L|64118	JUP|3728
DUSP22|56940	KANK1|23189
DUSP23|54935	KARS|3735
DUSP3|1845	KCMF1|56888
DYNLL1|8655	KCNMA1|3778
DYNLRB1|83658	KCTD3|51133
E2F3|1871	KCTD5|54442
EAF1|85403	KDM5B|10765
EARS2|124454	KDSR|2531
ECHDC2|55268	KIAA0020|9933
ECM2|1842	KIAA0040|9674
ECT2|1894	KIAA0232|9778
EDEM2|55741	KIAA0355|9710
EEF1A1|1915	KIAA0430|9665
EEF2K|29904	KIAA0494|9813
EFEMP1|2202	KIAA1279|26128
EFNA1|1942	KIAA1598|57698
EGLN2|112398	KIAA1737|85457
EGR1|1958	KIF11|3832
EGR2|1959	KIF13B|23303
EHBP1|23301	KIF1B|23095
EHMT2|10919	KIF20A|10112
EIF1|10209	KIF22|3835
EIF2AK1|27102	KIF2C|11004
EIF2A|83939	KIF4A|24137
EIF2B5|8893	KIFC1|3833
EIF2S2|8894	KIT|3815
EIF3E|3646	KLF11|8462
EIF3L|51386	KLF5|688
EIF4A2|1974	KLF9|687
EIF4B|1975	KLHDC3|116138
EIF4EBP2|1979	KLHL21|9903
EIF4G1|1981	KPNA2|3838
EIF5A|1984	KPNA4|3840
EIF6|3692	KRT18|3875
ELAVL1|1994	LAMB2|3913
ELMO2|63916	LAMC1|3915
ELTD1|64123	LASS5|91012
ENO1|2023	LBR|3930
ENPP1|5167	LDHB|3945
ENSA|2029	LEPROT|54741
ENY2|56943	LFNG|3955
EPB41L2|2037	LIMA1|51474
EPB41L5|57669	LIPE|3991
EPRS|2058	LLGL2|3993
EPS15L1|58513	LMBRD1|55788
EPS15|2060	LMNB1|4001
EPS8|2059	LMOD1|25802
ERBB2IP|55914	LMX1B|4010
ERBB3|2065	LOC339290|339290
ERBB4|2066	LOC728264|728264
ERGIC1|57222	LOXL1|4016
ERH|2079	LPAR6|10161
ERI3|79033	LPCAT2|54947
ERLIN2|11160	LPIN1|23175
ERMP1|79956	LPL|4023
ERRFI1|54206	LRBA|987
ESR1|2099	LRIG1|26018
ESYT1|23344	LRP1|4035
ESYT2|57488	LRP10|26020
ETS1|2113	LRRC15|131578
EVL|51466	LRRFIP1|9208
EXOC6|54536	LSM4|25804
EXT1|2131	LTBP4|8425
EZH1|2145	MAGED2|10916
EZR|7430	MAGI1|9223
F11R|50848	MALT1|10892
F3|2152	MAML2|84441
FAF2|23197	MAN2A2|4122
FAHD1|81889	MAN2B2|23324
FAH|2184	MAN2C1|4123
FAM102A|399665	MAOA|4128
FAM120A|23196	MAP1LC3B|81631
FAM120B|84498	MAP4K4|9448
FAM13A|10144	MAPK9|5601
FAM162A|26355	MAPT|4137
FAM168B|130074	MARS|4141
FAM179B|23116	MAZ|4150
FAM198B|51313	MBNL1|4154
FAM21A|387680	MBNL2|10150
FAM49B|51571	MCAM|4162
FAM54B|56181	MCCC2|64087
FAM83D|81610	MCM2|4171
FAM89B|23625	MCM5|4174
FAM96A|84191	MCM6|4175
FAM98A|25940	MCRS1|10445
FANCD2|2177	MDK|4192
FANCF|2188	MED25|81857
FANCI|55215	MED8|112950
FAT1|2195	MEF2A|4205
FBXL3|26224	MEF2C|4208
FBXL5|26234	MET|4233
FBXO31|79791	MFAP2|4237
FBXO38|81545	MFAP3|4238
FBXW4|6468	MFAP4|4239
FBXW7|55294	MFGE8|4240
FDPS|2224	MFSD5|84975
FEN1|2237	MGAT4B|11282
FERMT2|10979	MICAL2|9645
FIBP|9158	MICAL3|57553
FILIP1L|11259	MICALL1|85377
FKBP4|2288	MKI67|4288
FLAD1|80308	MKL2|57496
FLOT1|10211	MLLT10|8028
FN1|2335	MLPH|79083
FNDC3B|64778	MLST8|64223
FOSB|2354	MME|4311
FOXC1|2296	MMP1|4312
FOXM1|2305	MMP11|4320
FOXN3|1112	MMP9|4318
FOXO1|2308	MMRN2|79812
FRS2|10818	MOGS|7841
FSCN1|6624	MORC2|22880
FSTL1|11167	MPDZ|8777
FTO|79068	MPPE1|65258
FUCA1|2517	MRAS|22808
FUS|2521	MRFAP1|93621
FUT8|2530	MRFAP1L1|114932
FYCO1|79443	MRPL13|28998
FYN|2534	MRPL49|740
FZD4|8322	MRPL51|51258
FZR1|51343	MRPL55|128308
G6PC3|92579	MRPL9|65005
G6PD|2539	MRPS18A|55168
GAK|2580	MRPS23|51649
GANAB|23193	MRPS26|64949
GAPDH|2597	MRPS27|23107
GARS|2617	MRPS5|64969
GART|2618	MSH2|4436
GATA3|2625	MSH3|4437
GATAD2A|54815	MSH6|2956
GBA|2629	MSN|4478
GBE1|2632	MSRB3|253827
GCNT2|2651	MTA2|9219
GCOM1|145781	MTHFD2|10797
GDI1|2664	MTL5|9633
GDI2|2665	MTMR2|8898
GFRA1|2674	MTUS1|57509
GGH|8836	MTX1|4580
GHR|2690	MTX3|345778
GIPC1|10755	MXI1|4601
GLO1|2739	MYBL2|4605
GLS|2744	MYC|4609
GLT25D1|79709	MYLK|4638
GLUL|2752	N4BP2L2|10443
GLYR1|84656	NAA10|8260
GMDS|2762	NAGA|4668
GMPR2|51292	NAGK|55577
GMPS|8833	NANS|54187
GNAI1|2770	NARFL|64428
GNAI2|2771	NASP|4678
GNB2|2783	NAT1|9
GORASP2|26003	NAT15|79903
GPAA1|8733	NBR1|4077
GPAM|57678	NCAPG2|54892
GPATCH8|23131	NCAPH2|29781
GPBP1|65056	NCK1|4690
GPC3|2719	NCK2|8440
GPI|2821	NDEL1|81565
GPR160|26996	NDFIP1|80762
GPR172A|79581	NDOR1|27158
GPRC5A|9052	NDRG2|57447
GPRC5B|51704	NDUFA7|4701
GPX3|2878	NDUFB11|54539
GRAMD1A|57655	NDUFS4|4724
GRB2|2885	NDUFS6|4726
GREB1|9687	NECAB3|63941
GRINA|2907	NEK2|4751
GRIPAP1|56850	NFAT5|10725
GRK6|2870	NFIB|4781
GRN|2896	NFIL3|4783
GSK3A|2931	NHLRC3|387921
GSN|2934	NIP7|51388
GSPT1|2935	NMT2|9397
GSR|2936	NOL10|79954
GTF2H1|2965	NOL7|51406
GUK1|2987	NOP2|4839
GUSB|2990	NOP56|10528
H1F0|3005	NR3C1|2908
H1FX|8971	NRIP1|8204
H2AFJ|55766	NRSN2|80023
H2AFY|9555	NT5C2|22978
H2AFZ|3015	NTRK2|4915
H3F3A|3020	NUDT3|11165
H6PD|9563	NUDT5|11164
HADHA|3030	NUP93|9688
HADHB|3032	NUSAP1|51203
HAX1|10456	NUTF2|10204
HBP1|26959	OBFC2B|79035
HDAC2|3066	ODC1|4953
HDGFRP2|84717	ODF2|4957
HDGF|3068	OGN|4969
HEBP2|23593	OPN3|23596
HECA|51696	ORMDL2|29095
HEG1|57493	OSBPL1A|114876
HERC1|8925	P4HA1|5033
HEXIM1|10614	PADI2|11240
HGS|9146	PAFAH1B3|5050
HIBADH|11112	PAN2|9924
HIF1AN|55662	PAPSS1|9061
HIPK2|28996	PARD3|56288
HIPK3|10114	PARN|5073
HIST2H2AA3|8337	PCGF5|84333
HIVEP2|3097	PCNA|5111
HK1|3098	PCNX|22990
HM13|81502	PCNXL3|399909
HMG20B|10362	PCSK6|5046
HMGB2|3148	PCYOX1|51449
HMGB3|3149	PDAP1|11333
HMGCL|3155	PDCD5|9141
HMGN1|3150	PDCL3|79031
HMGN2|3151	PDGFD|80310
HN1L|90861	PDIA4|9601
HN1|51155	PDZD2|23037
HNRNPA2B1|3181	PECAM1|5175
HNRNPAB|3182	PELP1|27043
HNRNPC|3183	PER2|8864
HNRNPF|3185	PES1|23481
HNRNPH1|3187	PEX11B|8799
HNRNPH2|3188	PFDN6|10471
HNRNPL|3191	PFKP|5214
HNRNPM|4670	PFN1|5216
HNRNPUL1|11100	PGM1|5236
HNRNPU|3192	PGR|5241
HNRPDL|9987	PHKG2|5261
HSD17B10|3028	PHLDB1|23187
HSDL2|84263	PHLDB2|90102
HSP90AB1|3326	PIGO|84720
HSPA4|3308	PIGT|51604
HSPA5|3309	PIGU|128869
HSPA9|3313	PIGX|54965
HSPB1|3315	PIP4K2C|79837
HSPB6|126393	PJA2|9867
HSPB8|26353	PKD2|5311
HSPBP1|23640	PKP1|5317
HSPD1|3329	PLAT|5327
HSPE1|3336	PLAUR|5329
HSPH1|10808	PLCB3|5331
HYOU1|10525	PLCD3|113026
ID4|3400	PLEKHA4|57664
IDH2|3418	PLK1|5347
IER3|8870	PLOD1|5351
IFNGR1|3459	PLTP|5360
IFT46|56912	PNPLA4|8228
IGBP1|3476	PNRC1|10957
IGF1|3479	PODXL|5420
IGFBP4|3487	POLD4|57804
IK|3550	POLR1E|64425
IL6ST|3572	POLR2G|5436
ILF2|3608	POP4|10775
IMP4|92856	POR|5447
IMPDH1|3614	PPAP2B|8613
INHBB|3625	PPDPF|79144
INPP4B|8821	PPFIBP1|8496
INPP5K|51763	PPM1F|9647
INSIG2|51141	PPM1G|5496
INTS8|55656	PPP1R12B|4660
IQCE|23288	PPP1R14B|26472
IRF7|3665	PPP2R4|5524
IRS2|8660	PPP3CB|5532
ISCU|23479	PRDX4|10549
ISG20L2|81875	PRKX|5613
ITFG3|83986	PRMT1|3276
ITM2A|9452	PRNP|5621
ITM2B|9445	PRR13|54458
ITPK1|3705	PSMB2|5690
ITPR1|3708	PSMC3|5702
ITPRIP|85450	PSMC5|5705
IVD|3712	PSMD14|10213
JAG1|182	PSMD2|5708
JAK1|3716	PSMD5|5711
JAM3|83700	PSME4|23198
JMJD1C|221037	PSMG1|8624
JMJD4|65094	PTBP1|5725
JOSD1|9929	PTMA|5757
JTB|10899	PTN|5764
JUP|3728	PTP4A2|8073
KANK1|23189	PTPN2|5771
KARS|3735	PTPN6|5777
KCMF1|56888	PTPRB|5787
KCNMA1|3778	PTPRG|5793
KCTD3|51133	PTPRM|5797
KCTD5|54442	PVRL2|5819
KDELR1|10945	PYCR1|5831
KDELR2|11014	R3HDM1|23518
KDM1A|23028	RAB11FIP1|80223
KDM5B|10765	RAB11FIP3|9727
KDSR|2531	RAB12|201475
KHSRP|8570	RAB40C|57799
KIAA0020|9933	RAB8A|4218
KIAA0040|9674	RABEP1|9135
KIAA0182|23199	RABL5|64792
KIAA0232|9778	RACGAP1|29127
KIAA0355|9710	RAD17|5884
KIAA0391|9692	RAD21|5885
KIAA0430|9665	RAD50|10111
KIAA0494|9813	RALGAPA1|253959
KIAA1279|26128	RALY|22913
KIAA1430|57587	RANBP1|5902
KIAA1598|57698	RANGAP1|5905
KIAA1737|85457	RASEF|158158
KIAA2018|205717	RBM17|84991
KIF11|3832	RBM9|23543
KIF13B|23303	RBMS2|5939
KIF1B|23095	RBP4|5950
KIF20A|10112	RCAN1|1827
KIF22|3835	RCC2|55920
KIF2A|3796	RDX|5962
KIF2C|11004	REEP5|7905
KIF3B|9371	RERG|85004
KIF4A|24137	RETSAT|54884
KIFC1|3833	RFC2|5982
KIT|3815	RFXANK|8625
KLF11|8462	RGL1|23179
KLF5|688	RGMB|285704
KLF6|1316	RHOB|388
KLF9|687	RHOQ|23433
KLHDC3|116138	RIOK1|83732
KLHL12|59349	RMND5B|64777
KLHL21|9903	RNPEP|6051
KPNA2|3838	ROBLD3|28956
KPNA4|3840	ROCK2|9475
KRT18|3875	RPL21|6144
KRTCAP2|200185	RPL26|6154
LAMB2|3913	RPS19BP1|91582
LAMC1|3915	RPS25|6230
LASP1|3927	RPS6KA3|6197
LASS2|29956	RPUSD3|285367
LASS5|91012	RRBP1|6238
LBR|3930	RRM2|6241
LCMT1|51451	RRP1B|23076
LDHB|3945	RSU1|6251
LEPROT|54741	RTKN|6242
LFNG|3955	RUVBL2|10856
LIMA1|51474	S100A11|6282
LIMK1|3984	S100A4|6275
LIPE|3991	S100P|6286
LLGL2|3993	SAA1|6288
LLPH|84298	SAA2|6289
LMAN2|10960	SACS|26278
LMBRD1|55788	SAE1|10055
LMNB1|4001	SAP30L|79685
LMOD1|25802	SASH1|23328
LMX1B|4010	SAV1|60485
LOC200030|200030	SBDS|51119
LOC339290|339290	SCAMP4|113178
LOC728264|728264	SCUBE2|57758
LONP1|9361	SDHD|6392
LOXL1|4016	SEC13|6396
LPAR6|10161	SEC16A|9919
LPCAT2|54947	SEC61G|23480
LPIN1|23175	SELT|51714
LPL|4023	SEMA3C|10512
LRBA|987	SEMA3F|6405
LRIG1|26018	SEMA3G|56920
LRP10|26020	SERPINH1|871
LRP1|4035	SETD7|80854
LRRC15|131578	SF3B14|51639
LRRC59|55379	SFPQ|6421
LRRFIP1|9208	SFRP1|6422
LRSAM1|90678	SFRS18|25957
LSM12|124801	SFRS2B|10929
LSM4|25804	SFRS5|6430
LTBP4|8425	SGCB|6443
MAGED2|10916	SGK269|79834
MAGI1|9223	SGPL1|8879
MALT1|10892	SH3D19|152503
MAML2|84441	SH3GLB1|51100
MAN2A2|4122	SIAH2|6478
MAN2B2|23324	SIDT1|54847
MAN2C1|4123	SIGMAR1|10280
MAOA|4128	SIRT3|23410
MAP1LC3B|81631	SIX4|51804
MAP4K4|9448	SKI|6497
MAPK9|5601	SLC12A6|9990
MAPRE1|22919	SLC16A1|6566
MAPT|4137	SLC27A4|10999
MARCKSL1|65108	SLC35B2|347734
MARK2|2011	SLC35C2|51006
MARS|4141	SLC37A1|54020
MAT2B|27430	SLC39A11|201266
MAZ|4150	SLC39A6|25800
MBD6|114785	SLC40A1|30061
MBNL1|4154	SLC41A3|54946
MBNL2|10150	SLC44A4|80736
MCAM|4162	SLC4A2|6522
MCCC2|64087	SLC7A5|8140
MCFD2|90411	SLC9A1|6548
MCM2|4171	SLC9A3R1|9368
MCM3|4172	SLU7|10569
MCM5|4174	SMARCA4|6597
MCM6|4175	SMC4|10051
MCRS1|10445	SMC6|79677
MDH1|4190	SMG5|23381
MDK|4192	SMOC2|64094
MED25|81857	SNRK|54861
MED8|112950	SNRPA|6626
MEF2A|4205	SNRPA1|6627
MEF2C|4208	SNRPB|6628
MEGF9|1955	SNRPC|6631
METTL13|51603	SNRPD1|6632
MET|4233	SNRPG|6637
MEX3C|51320	SNTB2|6645
MFAP2|4237	SNX1|6642
MFAP3|4238	SNX22|79856
MFAP4|4239	SOCS5|9655
MFGE8|4240	SOD2|6648
MFSD5|84975	SOLH|6650
MGAT4B|11282	SOX10|6663
MGST2|4258	SPAG5|10615
MIA3|375056	SPARCL1|8404
MICAL2|9645	SPOPL|339745
MICAL3|57553	SPRED2|200734
MICALL1|85377	SPRY1|10252
MKI67|4288	SPRYD3|84926
MKL1|57591	SPTBN1|6711
MKL2|57496	SRD5A3|79644
MLF2|8079	SRM|6723
MLLT10|8028	SRP54|6729
MLPH|79083	SRPK1|6732
MLST8|64223	SRPX|8406
MME|4311	SSR4|6748
MMP11|4320	SSRP1|6749
MMP14|4323	ST6GALNAC6|30815
MMP1|4312	STARD10|10809
MMP9|4318	STARD3|10948
MMRN2|79812	STK38|11329
MOGS|7841	STOML2|30968
MORC2|22880	STRBP|55342
MORF4L2|9643	STS|412
MPDZ|8777	STX12|23673
MPPE1|65258	STYXL1|51657
MRAS|22808	SUN1|23353
MRFAP1L1|114932	SUN2|25777
MRFAP1|93621	SUOX|6821
MRPL13|28998	SVEP1|79987
MRPL15|29088	SVIL|6840
MRPL24|79590	SYNE1|23345
MRPL35|51318	SYNE2|23224
MRPL3|11222	SYNM|23336
MRPL49|740	SYNPO|11346
MRPL51|51258	TACC1|6867
MRPL52|122704	TACC3|10460
MRPL55|128308	TADA2B|93624
MRPL9|65005	TAF11|6882
MRPS16|51021	TANK|10010
MRPS18A|55168	TBC1D17|79735
MRPS23|51649	TBCB|1155
MRPS26|64949	TBRG1|84897
MRPS27|23107	TCF19|6941
MRPS30|10884	TCTN1|79600
MRPS5|64969	TDRKH|11022
MRTO4|51154	TEF|7008
MSH2|4436	TENC1|23371
MSH3|4437	TF|7018
MSH6|2956	TFB2M|64216
MSN|4478	TFF3|7033
MSRB3|253827	TFPI|7035
MTA2|9219	TGFB1I1|7041
MTA3|57504	TGFBR2|7048
MTCH2|23788	THOC3|84321
MTDH|92140	THSD4|79875
MTHFD2|10797	TIMELESS|8914
MTL5|9633	TIMM17B|10245
MTMR2|8898	TIMM50|92609
MTMR3|8897	TIMP3|7078
MTUS1|57509	TINAGL1|64129
MTX1|4580	TK1|7083
MTX3|345778	TLN1|7094
MXI1|4601	TMBIM1|64114
MYBL2|4605	TMBIM4|51643
MYC|4609	TMED7|51014
MYD88|4615	TMEM104|54868
MYLK|4638	TMEM141|85014
N4BP2L2|10443	TMEM43|79188
NAA10|8260	TMEM47|83604
NAE1|8883	TMEM63C|57156
NAGA|4668	TMEM86A|144110
NAGK|55577	TMPO|7112
NANS|54187	TMSB10|9168
NAPA|8775	TMUB2|79089
NARFL|64428	TNFRSF21|27242
NASP|4678	TNRC18|84629
NAT15|79903	TNS1|7145
NAT1|9	TNXB|7148
NBR1|4077	TOM1L2|146691
NCAPG2|54892	TOP2A|7153
NCAPH2|29781	TOR1A|1861
NCK1|4690	TP53I11|9537
NCK2|8440	TP63|8626
NCL|4691	TPD52|7163
NCRNA00188|125144	TPRN|286262
NDEL1|81565	TPX2|22974
NDFIP1|80762	TRAPPC9|83696
NDOR1|27158	TRERF1|55809
NDRG2|57447	TRIB3|57761
NDUFA13|51079	TRIM11|81559
NDUFA7|4701	TRIM16|10626
NDUFB11|54539	TRIM29|23650
NDUFB4|4710	TRMT112|51504
NDUFS2|4720	TRUB2|26995
NDUFS4|4724	TSC1|7248
NDUFS6|4726	TSEN34|79042
NECAB3|63941	TSPAN1|10103
NEDD8|4738	TSPAN13|27075
NEK2|4751	TSPAN15|23555
NEU1|4758	TSPAN31|6302
NFAT5|10725	TSTA3|7264
NFIB|4781	TTC8|123016
NFIL3|4783	TTLL4|9654
NHLRC3|387921	TTYH3|80727
NHP2|55651	TUBA1B|10376
NINJ1|4814	TUBA1C|84790
NIP7|51388	TUBB|203068
NLK|51701	TUBB6|84617
NMT2|9397	TXNIP|10628
NOL10|79954	TYMP|1890
NOL7|51406	U2AF1|7307
NOLC1|9221	U2AF2|11338
NOMO1|23420	UACA|55075
NOMO2|283820	UBAP2L|9898
NOMO3|408050	UBE3B|89910
NONO|4841	UBFD1|56061
NOP2|4839	UBQLN4|56893
NOP56|10528	UCHL5|51377
NR3C1|2908	UCK2|7371
NRBF2|29982	UGDH|7358
NRBP1|29959	UGP2|7360
NRIP1|8204	ULK2|9706
NRSN2|80023	UNC5B|219699
NT5C2|22978	UQCRH|7388
NTRK2|4915	USP18|11274
NUCB2|4925	USP39|10713
NUDC|10726	USP53|54532
NUDT3|11165	UTRN|7402
NUDT4|11163	VAMP3|9341
NUDT5|11164	VARS|7407
NUMA1|4926	VARS2|57176
NUP160|23279	VAV2|7410
NUP93|9688	VEZF1|7716
NUSAP1|51203	VIM|7431
NUTF2|10204	VPS11|55823
OBFC2B|79035	VWF|7450
OCIAD1|54940	WASF2|10163
ODC1|4953	WBSCR22|114049
ODF2|4957	WDR19|57728
OGN|4969	WDR34|89891
OPN3|23596	WDR77|79084
ORMDL2|29095	WFS1|7466
OSBPL1A|114876	WSB1|26118
OSBPL9|114883	WWP1|11059
OST4|100128731	XBP1|7494
OSTC|58505	XPO5|57510
P4HA1|5033	YBX1|4904
P4HB|5034	YEATS2|55689
PADI2|11240	YIF1A|10897
PAFAH1B1|5048	YTHDC2|64848
PAFAH1B3|5050	ZAK|51776
PAICS|10606	ZBED4|9889
PAIP2|51247	ZBTB4|57659
PAN2|9924	ZBTB44|29068
PAPSS1|9061	ZBTB7A|51341
PARD3|56288	ZC3H14|79882
PARN|5073	ZDHHC18|84243
PARP1|142	ZEB1|6935
PCF11|51585	ZFP106|64397
PCGF5|84333	ZFP36L2|678
PCNA|5111	ZFYVE1|53349
PCNXL3|399909	ZNF213|7760
PCNX|22990	ZNF280D|54816
PCSK6|5046	ZNF385A|25946
PCYOX1|51449	ZNF587|84914
PDAP1|11333	ZNF768|79724
PDCD10|11235	ZWINT|11130
PDCD5|9141	ZZEF1|23140
PDCD6|10016
PDCL3|79031
PDGFD|80310
PDIA3|2923
PDIA4|9601
PDIA6|10130
PDXDC1|23042
PDZD2|23037
PECAM1|5175
PELP1|27043
PER2|8864
PES1|23481
PEX11B|8799
PEX19|5824
PFDN5|5204
PFDN6|10471
PFKP|5214
PFN1|5216
PGAM1|5223
PGK1|5230
PGM1|5236
PGR|5241
PHKG2|5261
PHLDB1|23187
PHLDB2|90102
PHPT1|29085
PICALM|8301
PIGO|84720
PIGT|51604
PIGU|128869
PIGX|54965
PIP4K2C|79837
PJA2|9867
PKD2|5311
PKM2|5315
PKNOX1|5316
PKP1|5317
PLAT|5327
PLAUR|5329
PLCB3|5331
PLCD3|113026
PLCG1|5335
PLEKHA4|57664
PLK1|5347
PLOD1|5351
PLTP|5360
PLXNB2|23654
PMM2|5373
PNPLA4|8228
PNRC1|10957
PODXL|5420
POLD2|5425
POLD4|57804
POLE3|54107
POLR1E|64425
POLR2B|5431
POLR2G|5436
POLR3C|10623
POLRMT|5442
POP4|10775
POR|5447
POSTN|10631
PPAP2B|8613
PPDPF|79144
PPFIBP1|8496
PPIA|5478
PPIB|5479
PPIF|10105
PPIL2|23759
PPM1A|5494
PPM1F|9647
PPM1G|5496
PPP1CA|5499
PPP1CB|5500
PPP1R12B|4660
PPP1R14B|26472
PPP2CA|5515
PPP2R1A|5518
PPP2R4|5524
PPP2R5D|5528
PPP3CB|5532
PRCC|5546
PRDX1|5052
PRDX4|10549
PRELID1|27166
PRKAG1|5571
PRKX|5613
PRMT1|3276
PRMT2|3275
PRNP|5621
PRPF19|27339
PRR13|54458
PRR14|78994
PSEN1|5663
PSMA3|5684
PSMA4|5685
PSMA5|5686
PSMA6|5687
PSMA7|5688
PSMB2|5690
PSMB3|5691
PSMB4|5692
PSMB5|5693
PSMC2|5701
PSMC3|5702
PSMC5|5705
PSMD11|5717
PSMD14|10213
PSMD1|5707
PSMD2|5708
PSMD3|5709
PSMD4|5710
PSMD5|5711
PSMD8|5714
PSME1|5720
PSME2|5721
PSME4|23198
PSMG1|8624
PTBP1|5725
PTMA|5757
PTN|5764
PTOV1|53635
PTP4A2|8073
PTPLAD1|51495
PTPN1|5770
PTPN2|5771
PTPN6|5777
PTPRB|5787
PTPRG|5793
PTPRM|5797
PUF60|22827
PVRL2|5819
PWP2|5822
PYCR1|5831
PYCR2|29920
PYGO2|90780
R3HDM1|23518
RAB11FIP1|80223
RAB11FIP3|9727
RAB12|201475
RAB1B|81876
RAB40C|57799
RAB5B|5869
RAB5C|5878
RAB8A|4218
RABAC1|10567
RABEP1|9135
RABL5|64792
RACGAP1|29127
RAD17|5884
RAD21|5885
RAD23A|5886
RAD50|10111
RAE1|8480
RAG1AP1|55974
RALBP1|10928
RALGAPA1|253959
RALY|22913
RANBP1|5902
RANGAP1|5905
RAN|5901
RASEF|158158
RBBP6|5930
RBBP7|5931
RBM10|8241
RBM16|22828
RBM17|84991
RBM25|58517
RBM4|5936
RBM8A|9939
RBM9|23543
RBMS2|5939
RBP4|5950
RCAN1|1827
RCC2|55920
RDX|5962
REEP5|7905
RERG|85004
RETSAT|54884
RFC2|5982
RFXANK|8625
RGL1|23179
RGMB|285704
RHBDD2|57414
RHEB|6009
RHOB|388
RHOC|389
RHOQ|23433
RIC8A|60626
RIOK1|83732
RMND5B|64777
RNF144A|9781
RNF14|9604
RNF181|51255
RNF187|149603
RNF40|9810
RNH1|6050
RNPEP|6051
RNPS1|10921
ROBLD3|28956
ROCK1|6093
ROCK2|9475
ROD1|9991
RPL11|6135
RPL15|6138
RPL21|6144
RPL26|6154
RPL34|6164
RPL4|6124
RPL5|6125
RPL8|6132
RPL9|6133
RPN1|6184
RPN2|6185
RPS19BP1|91582
RPS25|6230
RPS27A|6233
RPS6KA3|6197
RPS7|6201
RPUSD3|285367
RRBP1|6238
RRM2|6241
RRN3|54700
RRP12|23223
RRP1B|23076
RSU1|6251
RTKN|6242
RTN4|57142
RUSC1|23623
RUVBL2|10856
S100A11|6282
S100A4|6275
S100P|6286
SAA1|6288
SAA2|6289
SACS|26278
SAE1|10055
SAP30L|79685
SAR1A|56681
SASH1|23328
SAV1|60485
SBDS|51119
SCAF1|58506
SCAMP1|9522
SCAMP3|10067
SCAMP4|113178
SCUBE2|57758
SDHC|6391
SDHD|6392
SEC13|6396
SEC16A|9919
SEC23B|10483
SEC61A1|29927
SEC61B|10952
SEC61G|23480
SEC62|7095
SECISBP2|79048
SEL1L|6400
SELT|51714
SEMA3C|10512
SEMA3F|6405
SEMA3G|56920
SEPHS2|22928
SEPT2|4735
SEPT7|989
SEPT9|10801
SERBP1|26135
SERF2|10169
SERINC1|57515
SERPINH1|871
SETD7|80854
SET|6418
SF3A3|10946
SF3B14|51639
SF3B3|23450
SFPQ|6421
SFRP1|6422
SFRS18|25957
SFRS1|6426
SFRS2B|10929
SFRS2|6427
SFRS5|6430
SFRS9|8683
SGCB|6443
SGK269|79834
SGPL1|8879
SH3BGRL3|83442
SH3BP5L|80851
SH3D19|152503
SH3GLB1|51100
SHARPIN|81858
SHISA5|51246
SHKBP1|92799
SIAH2|6478
SIDT1|54847
SIGMAR1|10280
SIPA1|6494
SIRT3|23410
SIX4|51804
SKI|6497
SKP1|6500
SLBP|7884
SLC12A6|9990
SLC16A1|6566
SLC25A44|9673
SLC25A5|292
SLC27A4|10999
SLC2A4RG|56731
SLC35A2|7355
SLC35B2|347734
SLC35C2|51006
SLC37A1|54020
SLC39A11|201266
SLC39A1|27173
SLC39A6|25800
SLC39A7|7922
SLC39A9|55334
SLC3A2|6520
SLC40A1|30061
SLC41A3|54946
SLC44A4|80736
SLC4A2|6522
SLC7A5|8140
SLC9A1|6548
SLC9A3R1|9368
SLFN11|91607
SLMAP|7871
SLU7|10569
SMARCA4|6597
SMARCC2|6601
SMC4|10051
SMC6|79677
SMG1|23049
SMG5|23381
SMG7|9887
SMOC2|64094
SMPD4|55627
SMS|6611
SNRK|54861
SNRPA1|6627
SNRPA|6626
SNRPB|6628
SNRPC|6631
SNRPD1|6632
SNRPD3|6634
SNRPE|6635
SNRPG|6637
SNTB2|6645
SNX1|6642
SNX22|79856
SNX3|8724
SOCS5|9655
SOD2|6648
SOLH|6650
SOX10|6663
SOX13|9580
SPAG5|10615
SPARCL1|8404
SPATS2|65244
SPG11|80208
SPIN1|10927
SPOPL|339745
SPRED2|200734
SPRY1|10252
SPRYD3|84926
SPTBN1|6711
SPTLC2|9517
SQSTM1|8878
SR140|23350
SRD5A3|79644
SRM|6723
SRP54|6729
SRP9|6726
SRPK1|6732
SRPRB|58477
SRPX|8406
SSBP1|6742
SSR1|6745
SSR2|6746
SSR4|6748
SSRP1|6749
ST6GALNAC6|30815
STARD10|10809
STARD3NL|83930
STARD3|10948
STAU1|6780
STIP1|10963
STK38|11329
STOML2|30968
STRBP|55342
STS|412
STX12|23673
STX18|53407
STYXL1|51657
SUCLG2|8801
SUMO2|6613
SUMO3|6612
SUN1|23353
SUN2|25777
SUOX|6821
SUPT5H|6829
SVEP1|79987
SVIL|6840
SYAP1|94056
SYBU|55638
SYNE1|23345
SYNE2|23224
SYNGR2|9144
SYNM|23336
SYNPO|11346
TACC1|6867
TACC3|10460
TADA2B|93624
TAF11|6882
TAGLN2|8407
TALDO1|6888
TANK|10010
TAPBP|6892
TARS|6897
TAT|6898
TBC1D17|79735
TBCB|1155
TBL2|26608
TBRG1|84897
TBX3|6926
TCEAL4|79921
TCF19|6941
TCTN1|79600
TDRKH|11022
TEF|7008
TENC1|23371
TEX264|51368
TFB2M|64216
TFF3|7033
TFG|10342
TFPI|7035
TF|7018
TGFB1I1|7041
TGFBR2|7048
THOC3|84321
THRA|7067
THSD4|79875
THY1|7070
TIMELESS|8914
TIMM17A|10440
TIMM17B|10245
TIMM50|92609
TIMP3|7078
TINAGL1|64129
TK1|7083
TLN1|7094
TM9SF1|10548
TM9SF4|9777
TMBIM1|64114
TMBIM4|51643
TMBIM6|7009
TMCO1|54499
TMED2|10959
TMED7|51014
TMED9|54732
TMEM104|54868
TMEM115|11070
TMEM123|114908
TMEM141|85014
TMEM147|10430
TMEM183A|92703
TMEM219|124446
TMEM30A|55754
TMEM43|79188
TMEM47|83604
TMEM49|81671
TMEM57|55219
TMEM63C|57156
TMEM66|51669
TMEM86A|144110
TMEM9B|56674
TMEM9|252839
TMPO|7112
TMSB10|9168
TMUB2|79089
TNFRSF21|27242
TNRC18|84629
TNRC6B|23112
TNRC6C|57690
TNS1|7145
TNXB|7148
TOB1|10140
TOM1L2|146691
TOMM6|100188893
TOP1|7150
TOP2A|7153
TOR1A|1861
TOR1B|27348
TOR3A|64222
TOX4|9878
TP53I11|9537
TP63|8626
TPD52|7163
TPI1|7167
TPM3|7170
TPRN|286262
TPT1|7178
TPX2|22974
TRAF5|7188
TRAF7|84231
TRAPPC9|83696
TRERF1|55809
TRIB3|57761
TRIM11|81559
TRIM16|10626
TRIM26|7726
TRIM28|10155
TRIM29|23650
TRIM8|81603
TRMT112|51504
TRUB2|26995
TSC1|7248
TSC22D1|8848
TSC22D3|1831
TSEN34|79042
TSG101|7251
TSPAN13|27075
TSPAN15|23555
TSPAN1|10103
TSPAN31|6302
TSPYL1|7259
TSTA3|7264
TTC8|123016
TTLL4|9654
TTYH3|80727
TUBA1B|10376
TUBA1C|84790
TUBB2C|10383
TUBB6|84617
TUBB|203068
TUFM|7284
TXNIP|10628
TXNL4A|10907
TXN|7295
TYMP|1890
U2AF1|7307
U2AF2|11338
UACA|55075
UBA1|7317
UBAP2L|9898
UBE2F|140739
UBE2I|7329
UBE2N|7334
UBE2Q1|55585
UBE3B|89910
UBFD1|56061
UBL5|59286
UBQLN4|56893
UBTF|7343
UCHL5|51377
UCK2|7371
UFC1|51506
UGDH|7358
UGP2|7360
ULK2|9706
UNC5B|219699
UQCRH|7388
USP14|9097
USP18|11274
USP1|7398
USP38|84640
USP39|10713
USP47|55031
USP53|54532
USP7|7874
UTRN|7402
VAMP3|9341
VARS2|57176
VARS|7407
VAV2|7410
VCL|7414
VCP|7415
VDAC1|7416
VEZF1|7716
VEZT|55591
VIM|7431
VKORC1|79001
VPS11|55823
VPS13D|55187
VPS72|6944
VWF|7450
WASF2|10163
WBSCR22|114049
WDR11|55717
WDR19|57728
WDR34|89891
WDR77|79084
WDTC1|23038
WFS1|7466
WSB1|26118
WWP1|11059
XBP1|7494
XPNPEP1|7511
XPO5|57510
XPO6|23214
XPOT|11260
YBX1|4904
YEATS2|55689
YES1|7525
YIF1A|10897
YIPF1|54432
YIPF3|25844
YKT6|10652
YTHDC2|64848
YWHAB|7529
YWHAQ|10971
YWHAZ|7534
YY1AP1|55249
ZAK|51776
ZBED4|9889
ZBTB44|29068
ZBTB4|57659
ZBTB7A|51341
ZC3H14|79882
ZC3H15|55854
ZDHHC16|84287
ZDHHC18|84243
ZDHHC9|51114
ZEB1|6935
ZER1|10444
ZFAND5|7763
ZFP106|64397
ZFP36L2|678
ZFYVE1|53349
ZNF213|7760
ZNF280D|54816
ZNF33B|7582
ZNF385A|25946
ZNF451|26036
ZNF506|440515
ZNF587|84914
ZNF652|22834
ZNF768|79724
ZRANB1|54764
ZWINT|11130
ZZEF1|23140

## Sheet: Full v Realiz SGs
Full Set	Realiz Overlap	Final Overlap
A2M|2	A2M|2	A2M|2
AAAS|8086	AAGAB|79719	AAGAB|79719
AAGAB|79719	ABCA2|20	ABCA2|20
AAK1|22848	ABCC9|10060	ABCC9|10060
[truncated: 6,189 more rows]

## Sheet: Full v Realiz DEGs
Full Set	Realiz Overlap	Final Overlap
[truncated: 6,093 more rows]

[truncated: 2 more sheets: Full v Realiz LSTNRs, Full v Realiz DEGREEs]
