# Supplementary material for: A Leveraged Signal-to-Noise Ratio (LSTNR) Method to Extract Differentially Expressed Genes and Multivariate Patterns of Expression From Noisy and Low-Replication RNAseq Data
Source: Front Genet. 2018 May 16;9:176. doi: 10.3389/fgene.2018.00176 (PMC5964166; doi:10.3389/fgene.2018.00176)
Supplement: Supplementary file 2 [file Table_2.xlsx]

## Sheet: Profiler DEGREEs
MOA	Ahr						CAR/PXR						Cytotox						DNA_Damage						PPARA						Control
Agent	LEF		3ME		NAP		PHE		MET		ECO		CAR		CHL		THI		NIT		IFO		AFL		PIR		BEZ		NAF
Cluster	1		2		2		3		3		3		4		5		5		5		6		6		7		7		7
Regulation	Upreg	Downreg	Upreg	Downreg	Upreg	Downreg	Upreg	Downreg	Upreg	Downreg	Upreg	Downreg	Upreg	Downreg	Upreg	Downreg	Upreg	Downreg	Upreg	Downreg	Upreg	Downreg	Upreg	Downreg	Upreg	Downreg	Upreg	Downreg	Upreg	Downreg	Upreg	Downreg
Profiler DEGREEs	Cyp1a2	Acox1	Cyp1a2	Acaa2	Cyp1a2	Hdc		Ech1	Cd36	Hsdl2	Acaa1b	Acot3	Ucp3	Krt23	Cd36	C1s	Ucp3	Hsd17b4	Fabp3	Abhd1	Ucp3	Krt23		Acot4	Ucp3	Tmem86b	Ucp3	Tf	Ucp3	Alcam		Acot4
	Cd36	Mpc2		Hdc		Hsdl2		Krt23		Crat	Acot8	Cpt1b	Cd36	Ehhadh	Alcam	Crat	Krt23	Cyp4a1	Cd36	Chchd10		Acaa2		Eci1	Fabp3	Tf	Fabp3	Tmem86b	Fabp3	Tmem86b		Cpt1b
		Gsdmd		Krt23		Acot4		Acot4		Pdk4	Sugct	Atp2b2	Acot2	Apoa4		Atp2b2	Slc12a2	Sugct	Gsdmd	Slc27a2		Apoa4		Hdc	Krt23	Gsdmd	Krt23	C1r	Krt23	C1r		Ehhadh
		Crot		Hsdl2		Ehhadh		Aig1		Atp2b2	Hdc	Pdk4	Acot1			Acot3	Hdc	Cyp1a2		Decr1		Hsdl2		Acox1	Acot1	C1r	Acot1	Gsdmd	Acot1	Tf		Ech1
		Atp2b2		Ehhadh		Crat		Crat		Abhd1		Abhd1				Cyp4a1		Crot		Acox1		Pdk4		Aig1	Hdc	Cyp1a2	Hdc	C1s	Hdc	Gsdmd		Cyp4a1
		Acaa2		Cpt1b		Ech1		Eci1		Ehhadh		Krt23				Cyp1a2		C1s		Acot2		Acot1		Ech1	Cpt1b	C1s	Cpt1b	Cyp1a2	Cpt1b	C1s		Acot3
		Abcd3		Cyp4a1		Cyp4a1		Acot2		Cyp4a1		Cyp4a1				Crot		Abhd1		Pdk4		Crat		Cyp4a1	Acaa1b	Atp2b2	Acaa1b	Atp2b2	Acaa1b	Cyp1a2		Eci1
		Creb3l3		Aig1		Acot3		Pdk4		Eci1		Ucp3				Ehhadh		Acot1		Ech1		Ech1		Acot1	Ehhadh	Apoa4	Cd36	Apoa4	Cd36	Atp2b2		Acot2
		Pdk4		Acot4		Eci1		Acot3		Acot4		Apoa4				Abhd1		Acot3		Cyp4a1		Ehhadh		Acot2	Cd36		Ehhadh		Ehhadh	Apoa4		Aig1
		Cyp4a1		Crat		Acot2		Ehhadh		Aig1								Ech1		Apoa4		Acot2		Acot3	Cyp4a1		Aig1		Cyp4a1			Acot1
		Ech1		Acot2		Aig1		Ucp3		Acot3								Aig1		Acot1		Eci1		Apoa4	Aig1		Cyp4a1		Aig1			Ucp3
		Hdc		Ech1		Cpt1b		Cyp4a1		Hdc								Apoa4		Acot4		Acot4		Ehhadh	Pdk4		Acaa1a		Acot2
		Abhd1		Acot3		Krt23		Acot1		Cpt1b								Ehhadh		Eci1		Cyp4a1			Acox1		Pdk4		Pdk4
		Crat		Eci1		Acot1		Cpt1b		Acot2										Cyp1a2		Acot3			Acaa1a		Acox1		Acaa1a
		Eci1		Acot1		Ucp3				Acot1										Acot3		Aig1			Crat		Acot2		Acot3
		Fabp3		Ucp3						Ucp3										Ehhadh		Cpt1b			Acot2		Eci1		Acox1
		Apoa4																							Acot3		Crat		Crat
		Hsdl2																							Eci1		Ech1		Acot7
		Acot2																							Crot		Slc27a1		Eci1
		Acot4																							Ech1		Acat1		Ech1
		Acot3																							Acat1		Acot8		Acat1
		Acot1																							Abcd3		Hsdl2		Hsdl2
		Ehhadh																							Hsdl2		Acot3		Crot
		Ucp3																							Acot7		Crot		Abcd3
																									Hadhb		Acot7		Acot8
																									Acot8		Hadhb		Acot4
																									Acot4		Decr1		Hadhb
																									Decr1		Abcd3		Sugct
																									Abhd1		Abhd1		Decr1
																									Hadha		Sugct		Eci2
																									Slc27a1		Acot4		Abhd1
																									Aco1		Hadha		Hadha
																									Cpt2		Eci2		Cpt2
																									Sugct		Cpt2		Aco1
																									Eci2		Emg1		Slc25a20
																									Acaa2		Slc12a2		Acaa2
																									Dhrs4		Dhrs4		Slc27a1
																									Slc25a20		Acaa2		Dhrs4
																									Slc12a2		Slc25a20		Emg1
																									Hmgcl		Chchd10		Hmgcl
																									Acadl		Serhl2		Mlycd
																									Polr3gl		Mrpl30		Slc12a2
																									Serhl2		Aco1		Acadl
																									Acadvl		Acadl		Suclg1
																									Suclg1		Suclg1		Polr3gl
																									Mrpl30		Hmgcl		Chchd10
																									Chchd10		Mlycd		Serhl2
																									Emg1		Polr3gl		Creb3l3
																									Pex19		Acadvl		Mpc2
																									Slc27a2		Pex19		Mrpl30
																									Mlycd		Creb3l3		Acadvl
																									Hsd17b4		Rrp7a		Pex19
																									Creb3l3		Mpc2		Slc27a2
																									Mpc2		Slc27a2		Hsd17b4
																									Rrp7a		Hsd17b4		Rrp7a
																											Tfam		Tfam
